# Supplementary material for: Global Transcriptomic Analysis of the Canine corpus luteum (CL) During the First Half of Diestrus and Changes Induced by in vivo Inhibition of Prostaglandin Synthase 2 (PTGS2/COX2)
Source: Front Endocrinol (Lausanne). 2019 Nov 13;10:715. doi: 10.3389/fendo.2019.00715 (PMC6863809; doi:10.3389/fendo.2019.00715)
Supplement: Supplemental Table 1 — List of differentially expressed genes (DEGs) found in the contrast “days 20+30 control over days 5+10 control.” All genes listed passed the criteria of P < 0.01 and FDR < 0.1 (False Discovery Rate, adjusted P-value). [file Table_1.xlsx]

## Sheet: Upregulated
Supplemental Table 1: List of UPREGULATED DEGs found in the contrast "Days 20+30 control over days 5+10 control" (P<0.01; FDR<0.1)
Ensembl gene ID	Gene name	Gene description	P-Value	FDR	log2 Ratio
ENSCAFG00000000070	PHLPP1	PH domain and leucine rich repeat protein phosphatase 1 [Source:HGNC Symbol;Acc:HGNC:20610]	2.752e-05	0.0003846	1.079
ENSCAFG00000000073	ZCCHC2	zinc finger CCHC-type containing 2 [Source:HGNC Symbol;Acc:HGNC:22916]	0.004845	0.02239	0.5319
ENSCAFG00000000079	KIAA1468	KIAA1468 [Source:HGNC Symbol;Acc:HGNC:29289]	0.001678	0.009875	0.699
ENSCAFG00000000083	PIGN	phosphatidylinositol glycan anchor biosynthesis class N [Source:HGNC Symbol;Acc:HGNC:8967]	0.004789	0.02221	0.5145
ENSCAFG00000000087	RAB5B	RAB5B, member RAS oncogene family [Source:HGNC Symbol;Acc:HGNC:9784]	0.0005083	0.003967	0.3535
ENSCAFG00000000088	SUOX	sulfite oxidase [Source:HGNC Symbol;Acc:HGNC:11460]	0.004043	0.01956	0.4871
ENSCAFG00000000093	CCBE1	collagen and calcium binding EGF domains 1 [Source:HGNC Symbol;Acc:HGNC:29426]	3.267e-06	6.453e-05	2.261
ENSCAFG00000000116	NEDD4L	neural precursor cell expressed, developmentally down-regulated 4-like, E3 ubiquitin protein ligase [Source:HGNC Symbol;Acc:HGNC:7728]	7.207e-05	0.0008297	1.104
ENSCAFG00000000133	WDR7	WD repeat domain 7 [Source:HGNC Symbol;Acc:HGNC:13490]	0.001374	0.008482	0.7067
ENSCAFG00000000143	HSD17B6	hydroxysteroid 17-beta dehydrogenase 6 [Source:HGNC Symbol;Acc:HGNC:23316]	3.081e-07	9.049e-06	1.142
ENSCAFG00000000145	RAB27B	RAB27B, member RAS oncogene family [Source:HGNC Symbol;Acc:HGNC:9767]	7.864e-06	0.0001351	2.467
ENSCAFG00000000148	RDH16	retinol dehydrogenase 16 (all-trans) [Source:HGNC Symbol;Acc:HGNC:29674]	0.005272	0.02382	0.9322
ENSCAFG00000000149	STARD6	StAR related lipid transfer domain containing 6 [Source:HGNC Symbol;Acc:HGNC:18066]	0.0001044	0.001107	0.6958
ENSCAFG00000000158	HSD17B4	hydroxysteroid 17-beta dehydrogenase 4 [Source:HGNC Symbol;Acc:HGNC:5213]	0.005389	0.02422	0.4565
ENSCAFG00000000166	ELAC1	elaC ribonuclease Z 1 [Source:HGNC Symbol;Acc:HGNC:14197]	0.008885	0.03499	0.4029
ENSCAFG00000000167	DMXL1	Dmx like 1 [Source:HGNC Symbol;Acc:HGNC:2937]	0.00486	0.02242	0.9815
ENSCAFG00000000189	SLC18B1	solute carrier family 18 member B1 [Source:HGNC Symbol;Acc:HGNC:21573]	5.875e-07	1.53e-05	0.8427
ENSCAFG00000000199	LVRN	laeverin [Source:HGNC Symbol;Acc:HGNC:26904]	0.008553	0.03408	1.689
ENSCAFG00000000212	SLC2A12	solute carrier family 2 member 12 [Source:HGNC Symbol;Acc:HGNC:18067]	2.754e-06	5.598e-05	1.15
ENSCAFG00000000224	YTHDC2	YTH domain containing 2 [Source:HGNC Symbol;Acc:HGNC:24721]	0.005788	0.02555	0.6026
ENSCAFG00000000235	N4BP3	NEDD4 binding protein 3 [Source:HGNC Symbol;Acc:HGNC:29852]	0.005427	0.02435	0.7025
ENSCAFG00000000239	PDE7B	phosphodiesterase 7B [Source:HGNC Symbol;Acc:HGNC:8792]	0.005466	0.0245	0.7647
ENSCAFG00000000249	PIP4K2C	phosphatidylinositol-5-phosphate 4-kinase type 2 gamma [Source:HGNC Symbol;Acc:HGNC:23786]	9.15e-06	0.0001536	0.5452
ENSCAFG00000000253	PEX7	peroxisomal biogenesis factor 7 [Source:HGNC Symbol;Acc:HGNC:8860]	0.008279	0.03333	0.3951
ENSCAFG00000000274	HEBP2	heme binding protein 2 [Source:HGNC Symbol;Acc:HGNC:15716]	0.001736	0.01011	0.6277
ENSCAFG00000000275	NHSL1	NHS like 1 [Source:HGNC Symbol;Acc:HGNC:21021]	0.0001328	0.00135	0.8222
ENSCAFG00000000309	FUCA2	fucosidase, alpha-L- 2, plasma [Source:HGNC Symbol;Acc:HGNC:4008]	0.004756	0.02209	0.4945
ENSCAFG00000000311	LRIG3	leucine rich repeats and immunoglobulin like domains 3 [Source:HGNC Symbol;Acc:HGNC:30991]	0.004305	0.02051	0.7514
ENSCAFG00000000337	PPM1H	protein phosphatase, Mg2+/Mn2+ dependent 1H [Source:HGNC Symbol;Acc:HGNC:18583]	0.0008795	0.006053	0.7665
ENSCAFG00000000348	CANX	calnexin precursor [Source:RefSeq peptide;Acc:NP_001003232]	0.003729	0.01836	0.368
ENSCAFG00000000352	XPOT	exportin for tRNA [Source:HGNC Symbol;Acc:HGNC:12826]	0.005394	0.02423	0.4576
ENSCAFG00000000379	PPIL4	peptidyl-prolyl cis-trans isomerase-like 4 [Source:RefSeq peptide;Acc:NP_001273921]	0.003206	0.01641	0.5507
ENSCAFG00000000380	MED23	mediator complex subunit 23 [Source:HGNC Symbol;Acc:HGNC:2372]	1.739e-06	3.806e-05	0.796
ENSCAFG00000000413	MTHFD1L	methylenetetrahydrofolate dehydrogenase (NADP+ dependent) 1-like [Source:HGNC Symbol;Acc:HGNC:21055]	0.0002518	0.002245	0.5419
ENSCAFG00000000445	SYNE1	spectrin repeat containing nuclear envelope protein 1 [Source:HGNC Symbol;Acc:HGNC:17089]	0.001537	0.009229	0.9242
ENSCAFG00000000446	PTPRB	protein tyrosine phosphatase, receptor type B [Source:HGNC Symbol;Acc:HGNC:9665]	0.001897	0.01084	0.7392
ENSCAFG00000000457	TMEM19	transmembrane protein 19 [Source:HGNC Symbol;Acc:HGNC:25605]	0.0007439	0.005295	0.5384
ENSCAFG00000000482	FLT4	fms related tyrosine kinase 4 [Source:HGNC Symbol;Acc:HGNC:3767]	0.004191	0.02009	1.015
ENSCAFG00000000548			0.0003776	0.003127	0.5929
ENSCAFG00000000563	SNX31	sorting nexin 31 [Source:HGNC Symbol;Acc:HGNC:28605]	0.007093	0.02961	1.002
ENSCAFG00000000570	SCAF8	SR-related CTD associated factor 8 [Source:HGNC Symbol;Acc:HGNC:20959]	0.006258	0.02696	0.4332
ENSCAFG00000000577	TIAM2	T-cell lymphoma invasion and metastasis 2 [Source:HGNC Symbol;Acc:HGNC:11806]	0.0001601	0.00156	1.084
ENSCAFG00000000602	RRM2B	ribonucleotide reductase regulatory TP53 inducible subunit M2B [Source:HGNC Symbol;Acc:HGNC:17296]	0.008586	0.03418	0.6202
ENSCAFG00000000618	ZDHHC14	zinc finger DHHC-type containing 14 [Source:HGNC Symbol;Acc:HGNC:20341]	7.54e-06	0.0001302	0.8177
ENSCAFG00000000630	VWA7	von Willebrand factor A domain containing 7 [Source:HGNC Symbol;Acc:HGNC:13939]	0.001742	0.01014	2.07
ENSCAFG00000000637	SLC12A2	solute carrier family 12 member 2 [Source:HGNC Symbol;Acc:HGNC:10911]	8.3e-05	0.0009283	1.019
ENSCAFG00000000643	AZIN1	antizyme inhibitor 1 [Source:HGNC Symbol;Acc:HGNC:16432]	0.007612	0.03129	0.4016
ENSCAFG00000000654	FZD6	frizzled class receptor 6 [Source:HGNC Symbol;Acc:HGNC:4044]	0.001714	0.01001	0.7243
ENSCAFG00000000691	CI-MPR	insulin like growth factor 2 receptor [Source:HGNC Symbol;Acc:HGNC:5467]	0.0001463	0.001458	0.7039
ENSCAFG00000000720	ACAT2	acetyl-CoA acetyltransferase 2 [Source:HGNC Symbol;Acc:HGNC:94]	0.0002795	0.002452	1.027
ENSCAFG00000000738	EBAG9	estrogen receptor binding site associated, antigen, 9 [Source:HGNC Symbol;Acc:HGNC:3123]	0.003653	0.01813	0.4848
ENSCAFG00000000765	AGPAT4	1-acylglycerol-3-phosphate O-acyltransferase 4 [Source:HGNC Symbol;Acc:HGNC:20885]	0.001229	0.007819	0.7948
ENSCAFG00000000767	CELSR1	cadherin EGF LAG seven-pass G-type receptor 1 [Source:HGNC Symbol;Acc:HGNC:1850]	5.065e-06	9.275e-05	1.773
ENSCAFG00000000792			0.004718	0.02194	1.181
ENSCAFG00000000799			3.307e-36	4.409e-32	4.727
ENSCAFG00000000812	DLA-DQA1	major histocompatibility complex, class II, DQ alpha precursor [Source:RefSeq peptide;Acc:NP_001011726]	0.002563	0.01382	1.384
ENSCAFG00000000819	DLA-DOB	major histocompatibility complex, class II, DO beta [Source:HGNC Symbol;Acc:HGNC:4937]	0.0001065	0.001125	2.537
ENSCAFG00000000839			0.0001222	0.001255	1.007
ENSCAFG00000000840	SLC22A4	solute carrier family 22 member 4 [Source:HGNC Symbol;Acc:HGNC:10968]	2.794e-06	5.662e-05	1.16
ENSCAFG00000000850	KIAA0930	KIAA0930 [Source:HGNC Symbol;Acc:HGNC:1314]	0.0007821	0.005502	0.886
ENSCAFG00000000865	ENPP2	ectonucleotide pyrophosphatase/phosphodiesterase 2 [Source:HGNC Symbol;Acc:HGNC:3357]	7.765e-16	2.451e-13	1.793
ENSCAFG00000000930	AFF4	AF4/FMR2 family member 4 [Source:HGNC Symbol;Acc:HGNC:17869]	0.002078	0.01167	0.9364
ENSCAFG00000000936	PACSIN2	protein kinase C and casein kinase substrate in neurons 2 [Source:HGNC Symbol;Acc:HGNC:8571]	0.00135	0.008395	0.5523
ENSCAFG00000000941	VPS52	Vacuolar protein sorting-associated protein 52 homolog [Source:UniProtKB/Swiss-Prot;Acc:Q5TJF0]	0.006244	0.02693	0.3405
ENSCAFG00000000943	ARFGAP3	ADP ribosylation factor GTPase activating protein 3 [Source:HGNC Symbol;Acc:HGNC:661]	5.027e-06	9.244e-05	0.8224
ENSCAFG00000000948	HSPA4	heat shock protein family A (Hsp70) member 4 [Source:HGNC Symbol;Acc:HGNC:5237]	4.021e-05	0.0005207	0.6047
ENSCAFG00000000969	HSF2	heat shock transcription factor 2 [Source:HGNC Symbol;Acc:HGNC:5225]	0.0002202	0.002023	0.511
ENSCAFG00000000989	SERINC1	serine incorporator 1 [Source:HGNC Symbol;Acc:HGNC:13464]	0.0001931	0.001818	0.6983
ENSCAFG00000000990	TCF7	transcription factor 7 (T-cell specific, HMG-box) [Source:HGNC Symbol;Acc:HGNC:11639]	0.0005062	0.003958	1.167
ENSCAFG00000000994	SKP1	S-phase kinase-associated protein 1 [Source:HGNC Symbol;Acc:HGNC:10899]	0.002367	0.01297	0.4481
ENSCAFG00000001037	FER1L6	fer-1 like family member 6 [Source:HGNC Symbol;Acc:HGNC:28065]	4.473e-09	2.424e-07	3.764
ENSCAFG00000001047	NCOA7	nuclear receptor coactivator 7 [Source:HGNC Symbol;Acc:HGNC:21081]	0.004119	0.01987	0.574
ENSCAFG00000001050	MTSS1	MTSS1, I-BAR domain containing [Source:HGNC Symbol;Acc:HGNC:20443]	8.852e-08	3.122e-06	0.9448
ENSCAFG00000001052			0.002328	0.01281	0.7941
ENSCAFG00000001056	SQLE	squalene epoxidase [Source:HGNC Symbol;Acc:HGNC:11279]	7.379e-05	0.0008422	1.509
ENSCAFG00000001062	CATSPER3	cation channel sperm associated 3 [Source:HGNC Symbol;Acc:HGNC:20819]	0.008345	0.03348	1.086
ENSCAFG00000001084	CXCL14	C-X-C motif chemokine ligand 14 [Source:HGNC Symbol;Acc:HGNC:10640]	7.895e-08	2.837e-06	1.792
ENSCAFG00000001085			3.713e-09	2.08e-07	3.06
ENSCAFG00000001114	ARHGAP18	rho GTPase-activating protein 18 [Source:RefSeq peptide;Acc:NP_001273896]	8.632e-06	0.0001459	0.522
ENSCAFG00000001126	KLHL3	kelch like family member 3 [Source:HGNC Symbol;Acc:HGNC:6354]	5.035e-06	9.246e-05	0.8835
ENSCAFG00000001130	ITPR3	inositol 1,4,5-trisphosphate receptor type 3 [Source:HGNC Symbol;Acc:HGNC:6182]	0.004339	0.0206	0.7017
ENSCAFG00000001134	XPNPEP3	X-prolyl aminopeptidase 3 [Source:HGNC Symbol;Acc:HGNC:28052]	0.007334	0.03045	0.3845
ENSCAFG00000001178	COL22A1	collagen type XXII alpha 1 chain [Source:HGNC Symbol;Acc:HGNC:22989]	0.00903	0.03542	0.6495
ENSCAFG00000001201	CDC14B	cell division cycle 14B [Source:HGNC Symbol;Acc:HGNC:1719]	1.244e-06	2.874e-05	0.7418
ENSCAFG00000001209	CDC23	cell division cycle 23 [Source:HGNC Symbol;Acc:HGNC:1724]	0.00156	0.009319	0.3555
ENSCAFG00000001217	PTK2	protein tyrosine kinase 2 [Source:HGNC Symbol;Acc:HGNC:9611]	0.009334	0.03631	0.2984
ENSCAFG00000001234	UHRF1BP1	UHRF1 binding protein 1 [Source:HGNC Symbol;Acc:HGNC:21216]	2.692e-06	5.488e-05	0.961
ENSCAFG00000001277	ANKS1A	ankyrin repeat and sterile alpha motif domain containing 1A [Source:HGNC Symbol;Acc:HGNC:20961]	0.005632	0.02507	0.7761
ENSCAFG00000001308	EXOC4	exocyst complex component 4 [Source:HGNC Symbol;Acc:HGNC:30389]	0.006687	0.02829	0.3487
ENSCAFG00000001343	FKBP5	FK506 binding protein 5 [Source:HGNC Symbol;Acc:HGNC:3721]	8.599e-11	7.746e-09	0.9084
ENSCAFG00000001378	MAPK14	Mitogen-activated protein kinase 14 [Source:UniProtKB/Swiss-Prot;Acc:O02812]	0.007296	0.0303	0.4267
ENSCAFG00000001395	DDX17	DEAD-box helicase 17 [Source:HGNC Symbol;Acc:HGNC:2740]	0.009231	0.03607	0.4542
ENSCAFG00000001434	KDM4C	lysine demethylase 4C [Source:HGNC Symbol;Acc:HGNC:17071]	3.98e-07	1.114e-05	0.6112
ENSCAFG00000001435	UBQLN1	ubiquilin 1 [Source:HGNC Symbol;Acc:HGNC:12508]	9.655e-08	3.361e-06	0.5534
ENSCAFG00000001474			0.009474	0.03677	2.391
ENSCAFG00000001492			1.108e-06	2.597e-05	0.6055
ENSCAFG00000001497	KLHDC10	kelch domain containing 10 [Source:HGNC Symbol;Acc:HGNC:22194]	0.0037	0.01825	0.5704
ENSCAFG00000001498	MPDZ	multiple PDZ domain crumbs cell polarity complex component [Source:HGNC Symbol;Acc:HGNC:7208]	0.000479	0.003801	0.8615
ENSCAFG00000001505	UBE2H	ubiquitin conjugating enzyme E2 H [Source:HGNC Symbol;Acc:HGNC:12484]	0.0007216	0.00518	0.5923
ENSCAFG00000001520	NFIB	nuclear factor I B [Source:HGNC Symbol;Acc:HGNC:7785]	0.003171	0.01629	0.7495
ENSCAFG00000001534	TLE4	transducin like enhancer of split 4 [Source:HGNC Symbol;Acc:HGNC:11840]	5.282e-06	9.62e-05	0.614
ENSCAFG00000001545	TTC39B	tetratricopeptide repeat domain 39B [Source:HGNC Symbol;Acc:HGNC:23704]	0.002561	0.01382	0.8098
ENSCAFG00000001548	SNAPC3	small nuclear RNA activating complex polypeptide 3 [Source:HGNC Symbol;Acc:HGNC:11136]	0.006418	0.02742	0.4633
ENSCAFG00000001567	SH3GL2	SH3 domain containing GRB2 like 2, endophilin A1 [Source:HGNC Symbol;Acc:HGNC:10831]	3.239e-10	2.335e-08	1.893
ENSCAFG00000001570	PSAT1	phosphoserine aminotransferase 1 [Source:HGNC Symbol;Acc:HGNC:19129]	0.0001486	0.001474	0.9857
ENSCAFG00000001581	ADAMTSL1	ADAMTS like 1 [Source:HGNC Symbol;Acc:HGNC:14632]	0.00139	0.008557	0.8084
ENSCAFG00000001672	LEP	leptin [Source:HGNC Symbol;Acc:HGNC:6553]	0.0007665	0.005428	1.357
ENSCAFG00000001689			0.002717	0.01445	0.9343
ENSCAFG00000001697	UBR2	ubiquitin protein ligase E3 component n-recognin 2 [Source:HGNC Symbol;Acc:HGNC:21289]	0.002681	0.01433	0.6804
ENSCAFG00000001732	HMGXB4	HMG-box containing 4 [Source:HGNC Symbol;Acc:HGNC:5003]	0.003439	0.01731	0.3338
ENSCAFG00000001752			5.449e-05	0.000664	4.623
ENSCAFG00000001758	FBXO7	F-box protein 7 [Source:HGNC Symbol;Acc:HGNC:13586]	0.009744	0.0376	0.3993
ENSCAFG00000001766	IREB2	iron responsive element binding protein 2 [Source:HGNC Symbol;Acc:HGNC:6115]	0.004935	0.0227	0.4324
ENSCAFG00000001779	ASB15	ankyrin repeat and SOCS box containing 15 [Source:HGNC Symbol;Acc:HGNC:19767]	6.113e-05	0.0007307	1.766
ENSCAFG00000001792	LIMCH1	LIM and calponin homology domains 1 [Source:HGNC Symbol;Acc:HGNC:29191]	0.0002918	0.002533	0.8306
ENSCAFG00000001793	BTBD11	BTB domain containing 11 [Source:HGNC Symbol;Acc:HGNC:23844]	1.609e-06	3.577e-05	1.183
ENSCAFG00000001796	TMEM33	transmembrane protein 33 [Source:HGNC Symbol;Acc:HGNC:25541]	0.004695	0.02187	0.6059
ENSCAFG00000001797	CRY1	cryptochrome circadian clock 1 [Source:HGNC Symbol;Acc:HGNC:2384]	1.687e-08	7.493e-07	0.7213
ENSCAFG00000001798	SLC30A9	solute carrier family 30 member 9 [Source:HGNC Symbol;Acc:HGNC:1329]	0.007431	0.03072	0.5478
ENSCAFG00000001816	ATP8A1	ATPase phospholipid transporting 8A1 [Source:HGNC Symbol;Acc:HGNC:13531]	3.483e-06	6.828e-05	1.465
ENSCAFG00000001827	CROT	carnitine O-octanoyltransferase [Source:HGNC Symbol;Acc:HGNC:2366]	0.0006485	0.004771	0.7911
ENSCAFG00000001835	MDR1	ATP binding cassette subfamily B member 1 [Source:HGNC Symbol;Acc:HGNC:40]	6.017e-07	1.558e-05	1.462
ENSCAFG00000001838	RUNDC3B	RUN domain containing 3B [Source:HGNC Symbol;Acc:HGNC:30286]	8.528e-05	0.0009475	1.208
ENSCAFG00000001840			8.985e-06	0.0001512	0.8467
ENSCAFG00000001851	POLR3B	RNA polymerase III subunit B [Source:HGNC Symbol;Acc:HGNC:30348]	0.006792	0.0286	0.3276
ENSCAFG00000001873	TCP11L2	t-complex 11 like 2 [Source:HGNC Symbol;Acc:HGNC:28627]	8.082e-05	0.0009093	0.6397
ENSCAFG00000001889	GABRB1	gamma-aminobutyric acid type A receptor beta1 subunit [Source:HGNC Symbol;Acc:HGNC:4081]	3.507e-06	6.855e-05	1.842
ENSCAFG00000001892	XPO5	exportin 5 [Source:HGNC Symbol;Acc:HGNC:17675]	0.00104	0.006879	0.5519
ENSCAFG00000001897	APBA1	amyloid beta precursor protein binding family A member 1 [Source:HGNC Symbol;Acc:HGNC:578]	9.232e-06	0.0001548	1.599
ENSCAFG00000001901	DCAF12	DDB1 and CUL4 associated factor 12 [Source:HGNC Symbol;Acc:HGNC:19911]	5.492e-05	0.0006687	0.3733
ENSCAFG00000001905			0.009814	0.03778	0.2698
ENSCAFG00000001916	PIP5K1B	phosphatidylinositol-4-phosphate 5-kinase type 1 beta [Source:HGNC Symbol;Acc:HGNC:8995]	0.0007071	0.005108	0.7125
ENSCAFG00000001917	CNGA1	cyclic nucleotide gated channel alpha 1 [Source:HGNC Symbol;Acc:HGNC:2148]	0.001116	0.007274	1.902
ENSCAFG00000001941	TMEM63B	transmembrane protein 63B [Source:HGNC Symbol;Acc:HGNC:17735]	0.0004069	0.003314	0.5402
ENSCAFG00000001944	TXNRD1	thioredoxin reductase 1, cytoplasmic [Source:RefSeq peptide;Acc:NP_001116145]	0.002381	0.01304	0.311
ENSCAFG00000001945	CYP51A1	cytochrome P450 family 51 subfamily A member 1 [Source:HGNC Symbol;Acc:HGNC:2649]	0.008962	0.0352	0.8722
ENSCAFG00000001946	GALT	galactose-1-phosphate uridylyltransferase [Source:HGNC Symbol;Acc:HGNC:4135]	1.539e-05	0.0002386	1.467
ENSCAFG00000001960	CAPN11	calpain 11 [Source:HGNC Symbol;Acc:HGNC:1478]	0.008492	0.03388	1.162
ENSCAFG00000001972	FRYL	FRY like transcription coactivator [Source:HGNC Symbol;Acc:HGNC:29127]	0.009466	0.03675	0.6503
ENSCAFG00000001999	DCUN1D4	defective in cullin neddylation 1 domain containing 4 [Source:HGNC Symbol;Acc:HGNC:28998]	0.002242	0.01242	0.5741
ENSCAFG00000002013	SMARCA2	SWI/SNF related, matrix associated, actin dependent regulator of chromatin, subfamily a, member 2 [Source:HGNC Symbol;Acc:HGNC:11098]	8.933e-05	0.0009813	0.5423
ENSCAFG00000002016			0.0002455	0.002207	1.888
ENSCAFG00000002021	ENPP5	ectonucleotide pyrophosphatase/phosphodiesterase 5 (putative) [Source:HGNC Symbol;Acc:HGNC:13717]	0.009323	0.0363	1.889
ENSCAFG00000002023	RCAN2	regulator of calcineurin 2 [Source:HGNC Symbol;Acc:HGNC:3041]	0.004068	0.01966	0.5535
ENSCAFG00000002030	UNC13B	unc-13 homolog B [Source:HGNC Symbol;Acc:HGNC:12566]	3.549e-09	2.001e-07	0.7975
ENSCAFG00000002065	KIT	KIT proto-oncogene receptor tyrosine kinase [Source:HGNC Symbol;Acc:HGNC:6342]	0.000563	0.00428	0.803
ENSCAFG00000002068	ADGRF1	adhesion G protein-coupled receptor F1 [Source:HGNC Symbol;Acc:HGNC:18990]	4.012e-09	2.219e-07	2.123
ENSCAFG00000002079	KDR	kinase insert domain receptor [Source:HGNC Symbol;Acc:HGNC:6307]	0.0003897	0.00321	0.892
ENSCAFG00000002080	ST6GAL2	ST6 beta-galactoside alpha-2,6-sialyltransferase 2 [Source:HGNC Symbol;Acc:HGNC:10861]	7.364e-14	1.465e-11	2.29
ENSCAFG00000002093	CASD1	CAS1 domain containing 1 [Source:HGNC Symbol;Acc:HGNC:16014]	1.328e-05	0.0002105	0.676
ENSCAFG00000002110	PPP1R9A	protein phosphatase 1 regulatory subunit 9A [Source:HGNC Symbol;Acc:HGNC:14946]	0.0002439	0.002199	1.052
ENSCAFG00000002112	TGFBRAP1	transforming growth factor beta receptor associated protein 1 [Source:HGNC Symbol;Acc:HGNC:16836]	0.003153	0.01624	0.532
ENSCAFG00000002116	PLGRKT	plasminogen receptor with a C-terminal lysine [Source:HGNC Symbol;Acc:HGNC:23633]	0.009189	0.03593	0.4144
ENSCAFG00000002117	C2orf49	chromosome 2 open reading frame 49 [Source:HGNC Symbol;Acc:HGNC:28772]	0.001726	0.01007	0.6198
ENSCAFG00000002120	CD274	programmed cell death 1 ligand 1 precursor [Source:RefSeq peptide;Acc:NP_001278901]	0.001698	0.009953	0.7361
ENSCAFG00000002143	DYNC1I1	dynein cytoplasmic 1 intermediate chain 1 [Source:HGNC Symbol;Acc:HGNC:2963]	2.507e-09	1.466e-07	0.9774
ENSCAFG00000002160	SPTLC1	serine palmitoyltransferase long chain base subunit 1 [Source:HGNC Symbol;Acc:HGNC:11277]	0.0007157	0.005155	0.439
ENSCAFG00000002193			3.349e-08	1.333e-06	0.9496
ENSCAFG00000002199	CNOT11	CCR4-NOT transcription complex subunit 11 [Source:HGNC Symbol;Acc:HGNC:25217]	0.001095	0.00716	0.3901
ENSCAFG00000002208	SPIN1	spindlin 1 [Source:HGNC Symbol;Acc:HGNC:11243]	4.222e-06	7.985e-05	0.4247
ENSCAFG00000002224	ZNF169	zinc finger protein 169 [Source:HGNC Symbol;Acc:HGNC:12957]	3.559e-05	0.000471	0.6386
ENSCAFG00000002227	C1GALT1	core 1 synthase, glycoprotein-N-acetylgalactosamine 3-beta-galactosyltransferase 1 [Source:HGNC Symbol;Acc:HGNC:24337]	0.004972	0.02281	1.159
ENSCAFG00000002230			1.183e-05	0.0001911	1.397
ENSCAFG00000002242	FAM221B	family with sequence similarity 221 member B [Source:HGNC Symbol;Acc:HGNC:30762]	0.005195	0.02359	0.8444
ENSCAFG00000002244	SRP72	Signal recognition particle subunit SRP72 [Source:UniProtKB/Swiss-Prot;Acc:P33731]	0.0003159	0.002707	0.3381
ENSCAFG00000002260	REV1	REV1, DNA directed polymerase [Source:HGNC Symbol;Acc:HGNC:14060]	0.009886	0.03793	0.4289
ENSCAFG00000002261	FAM120A	family with sequence similarity 120A [Source:HGNC Symbol;Acc:HGNC:13247]	0.006018	0.02625	0.2907
ENSCAFG00000002266	WNK2	WNK lysine deficient protein kinase 2 [Source:HGNC Symbol;Acc:HGNC:14542]	0.005344	0.02407	1.182
ENSCAFG00000002276	ELOVL5	ELOVL fatty acid elongase 5 [Source:HGNC Symbol;Acc:HGNC:21308]	4.66e-16	1.553e-13	1.71
ENSCAFG00000002291	LYG1	lysozyme g1 [Source:HGNC Symbol;Acc:HGNC:27014]	4.925e-11	4.828e-09	4.699
ENSCAFG00000002296	POLR2B	RNA polymerase II subunit B [Source:HGNC Symbol;Acc:HGNC:9188]	0.0001182	0.00122	0.5436
ENSCAFG00000002305	LRRC1	leucine rich repeat containing 1 [Source:HGNC Symbol;Acc:HGNC:14307]	3.318e-05	0.0004469	1.075
ENSCAFG00000002315	RNF38	ring finger protein 38 [Source:HGNC Symbol;Acc:HGNC:18052]	4.56e-05	0.0005714	0.6873
ENSCAFG00000002386	FRMPD1	FERM and PDZ domain containing 1 [Source:HGNC Symbol;Acc:HGNC:29159]	2.19e-05	0.0003205	1.703
ENSCAFG00000002413	DST	dystonin [Source:HGNC Symbol;Acc:HGNC:1090]	0.001753	0.01018	1.166
ENSCAFG00000002414	AGMO	alkylglycerol monooxygenase [Source:HGNC Symbol;Acc:HGNC:33784]	0.003177	0.01631	2.283
ENSCAFG00000002416	TDRD7	tudor domain containing 7 [Source:HGNC Symbol;Acc:HGNC:30831]	5.97e-10	4.04e-08	1.104
ENSCAFG00000002421	ZNF550	zinc finger protein 550 [Source:HGNC Symbol;Acc:HGNC:28643]	0.004429	0.02091	0.5775
ENSCAFG00000002425	KANSL3	KAT8 regulatory NSL complex subunit 3 [Source:HGNC Symbol;Acc:HGNC:25473]	1.526e-08	6.918e-07	0.465
ENSCAFG00000002535	PPM1B	protein phosphatase, Mg2+/Mn2+ dependent 1B [Source:HGNC Symbol;Acc:HGNC:9276]	6.231e-07	1.592e-05	0.7223
ENSCAFG00000002543	PREPL	prolyl endopeptidase-like [Source:HGNC Symbol;Acc:HGNC:30228]	5.929e-05	0.0007102	0.9391
ENSCAFG00000002586	PLPPR1	phospholipid phosphatase related 1 [Source:HGNC Symbol;Acc:HGNC:25993]	0.003656	0.01814	1.532
ENSCAFG00000002592	SCMH1	sex comb on midleg homolog 1 (Drosophila) [Source:HGNC Symbol;Acc:HGNC:19003]	1.23e-08	5.716e-07	0.6897
ENSCAFG00000002610	PRKCE	protein kinase C epsilon [Source:HGNC Symbol;Acc:HGNC:9401]	0.001733	0.0101	0.3772
ENSCAFG00000002612	SMAP1	small ArfGAP 1 [Source:HGNC Symbol;Acc:HGNC:19651]	0.008972	0.03523	0.3731
ENSCAFG00000002631			0.008197	0.03306	0.6419
ENSCAFG00000002692	GTF2A1L	stonin 1 [Source:HGNC Symbol;Acc:HGNC:17003]	6.052e-11	5.682e-09	1.016
ENSCAFG00000002695			0.007666	0.03145	0.9135
ENSCAFG00000002745	ZNF331	zinc finger protein 331 [Source:HGNC Symbol;Acc:HGNC:15489]	0.0002422	0.002186	0.6115
ENSCAFG00000002746	KLHL7	kelch like family member 7 [Source:HGNC Symbol;Acc:HGNC:15646]	0.001361	0.008443	0.4699
ENSCAFG00000002758	SLC44A1	solute carrier family 44 member 1 [Source:HGNC Symbol;Acc:HGNC:18798]	1.256e-05	0.0002003	0.7892
ENSCAFG00000002762	EML6	echinoderm microtubule associated protein like 6 [Source:HGNC Symbol;Acc:HGNC:35412]	0.0003909	0.003217	1.036
ENSCAFG00000002767	FSD1L	fibronectin type III and SPRY domain containing 1 like [Source:HGNC Symbol;Acc:HGNC:13753]	0.0009745	0.006532	1.457
ENSCAFG00000002771	RTN4	reticulon 4 [Source:HGNC Symbol;Acc:HGNC:14085]	1.785e-06	3.889e-05	0.5995
ENSCAFG00000002818	IKBKAP	inhibitor of kappa light polypeptide gene enhancer in B-cells, kinase complex-associated protein [Source:HGNC Symbol;Acc:HGNC:5959]	2.763e-05	0.0003857	0.3837
ENSCAFG00000002837	TMEM245	transmembrane protein 245 [Source:HGNC Symbol;Acc:HGNC:1363]	3.92e-12	4.795e-10	1.088
ENSCAFG00000002898	DOPEY1	dopey family member 1 [Source:HGNC Symbol;Acc:HGNC:21194]	0.0006745	0.004925	0.8126
ENSCAFG00000002907	KLK2	arginine esterase precursor [Source:RefSeq peptide;Acc:NP_001003284]	9.704e-13	1.522e-10	7.469
ENSCAFG00000002914	KLK1	kallikrein-1 precursor [Source:RefSeq peptide;Acc:NP_001003262]	1.401e-14	3.336e-12	4.555
ENSCAFG00000002940	FANCL	Fanconi anemia complementation group L [Source:HGNC Symbol;Acc:HGNC:20748]	0.009319	0.03629	0.669
ENSCAFG00000002941	ME1	malic enzyme 1 [Source:HGNC Symbol;Acc:HGNC:6983]	3.452e-05	0.00046	0.532
ENSCAFG00000002956			0.001273	0.008019	1.018
ENSCAFG00000002990	KIAA0368	KIAA0368 [Source:HGNC Symbol;Acc:HGNC:29020]	0.001016	0.006752	0.3935
ENSCAFG00000002996	ZNF483	zinc finger protein 483 [Source:HGNC Symbol;Acc:HGNC:23384]	2.894e-07	8.594e-06	1.479
ENSCAFG00000002998	ANKRD17	ankyrin repeat domain 17 [Source:HGNC Symbol;Acc:HGNC:23575]	3.422e-06	6.734e-05	0.8587
ENSCAFG00000002999	ZMPSTE24	zinc metallopeptidase STE24 [Source:HGNC Symbol;Acc:HGNC:12877]	0.005477	0.02453	0.5639
ENSCAFG00000003013	SUSD1	sushi domain containing 1 [Source:HGNC Symbol;Acc:HGNC:25413]	0.0005697	0.004325	0.646
ENSCAFG00000003016	ALB	albumin [Source:HGNC Symbol;Acc:HGNC:399]	1.727e-07	5.481e-06	4.084
ENSCAFG00000003017	CPVL	carboxypeptidase, vitellogenic like [Source:HGNC Symbol;Acc:HGNC:14399]	0.004501	0.02117	1.401
ENSCAFG00000003020	AFP	alpha fetoprotein [Source:HGNC Symbol;Acc:HGNC:317]	0.007441	0.03072	1.921
ENSCAFG00000003029	CXCL8	Interleukin-8 [Source:UniProtKB/Swiss-Prot;Acc:P41324]	0.001141	0.007404	3.175
ENSCAFG00000003044	SCRN1	secernin 1 [Source:HGNC Symbol;Acc:HGNC:22192]	8.193e-05	0.000918	0.5048
ENSCAFG00000003047			0.004543	0.0213	0.9561
ENSCAFG00000003068	NT5C1A	5'-nucleotidase, cytosolic IA [Source:HGNC Symbol;Acc:HGNC:17819]	0.001522	0.009176	2.182
ENSCAFG00000003089	RNGTT	RNA guanylyltransferase and 5'-phosphatase [Source:HGNC Symbol;Acc:HGNC:10073]	0.006224	0.02687	0.5311
ENSCAFG00000003109	MDN1	midasin AAA ATPase 1 [Source:HGNC Symbol;Acc:HGNC:18302]	0.004542	0.0213	0.8463
ENSCAFG00000003120	MACF1	microtubule-actin crosslinking factor 1 [Source:HGNC Symbol;Acc:HGNC:13664]	0.001855	0.01066	0.7559
ENSCAFG00000003133	PDE1C	phosphodiesterase 1C [Source:HGNC Symbol;Acc:HGNC:8776]	3.436e-08	1.359e-06	1.395
ENSCAFG00000003137	UGP2	UDP-glucose pyrophosphorylase 2 [Source:HGNC Symbol;Acc:HGNC:12527]	0.0008578	0.005932	0.4592
ENSCAFG00000003161	BBS9	Bardet-Biedl syndrome 9 [Source:HGNC Symbol;Acc:HGNC:30000]	0.001347	0.00838	0.4655
ENSCAFG00000003175	AFTPH	aftiphilin [Source:HGNC Symbol;Acc:HGNC:25951]	0.002461	0.01339	0.5826
ENSCAFG00000003177	AGBL3	ATP/GTP binding protein like 3 [Source:HGNC Symbol;Acc:HGNC:27981]	0.0001383	0.001392	1.426
ENSCAFG00000003184	CEP68	centrosomal protein 68 [Source:HGNC Symbol;Acc:HGNC:29076]	0.004326	0.02056	0.604
ENSCAFG00000003215	SLC31A1	solute carrier family 31 member 1 [Source:HGNC Symbol;Acc:HGNC:11016]	0.001036	0.006854	0.3707
ENSCAFG00000003223	CNOT4	CCR4-NOT transcription complex subunit 4 [Source:HGNC Symbol;Acc:HGNC:7880]	0.003372	0.01708	0.383
ENSCAFG00000003232	KIAA0895	KIAA0895 [Source:HGNC Symbol;Acc:HGNC:22206]	4.641e-06	8.63e-05	1.492
ENSCAFG00000003235	NUP205	nucleoporin 205 [Source:HGNC Symbol;Acc:HGNC:18658]	2.981e-06	5.986e-05	0.6988
ENSCAFG00000003236	INPP5B	inositol polyphosphate-5-phosphatase B [Source:HGNC Symbol;Acc:HGNC:6077]	2.335e-09	1.384e-07	0.9031
ENSCAFG00000003276	ANTXR1	anthrax toxin receptor 1 [Source:HGNC Symbol;Acc:HGNC:21014]	0.002527	0.01366	0.6343
ENSCAFG00000003296	GFPT1	glutamine--fructose-6-phosphate transaminase 1 [Source:HGNC Symbol;Acc:HGNC:4241]	0.008501	0.03389	0.4648
ENSCAFG00000003305	NFU1	NFU1 iron-sulfur cluster scaffold [Source:HGNC Symbol;Acc:HGNC:16287]	0.001106	0.007218	0.4357
ENSCAFG00000003314	ANXA4	annexin A4 [Source:RefSeq peptide;Acc:NP_001003039]	0.0004831	0.003825	0.9827
ENSCAFG00000003315	GMCL1	germ cell-less, spermatogenesis associated 1 [Source:HGNC Symbol;Acc:HGNC:23843]	0.003105	0.01603	0.6377
ENSCAFG00000003337	GPR85	G protein-coupled receptor 85 [Source:HGNC Symbol;Acc:HGNC:4536]	1.884e-05	0.0002823	2.376
ENSCAFG00000003348	MBOAT2	membrane bound O-acyltransferase domain containing 2 [Source:HGNC Symbol;Acc:HGNC:25193]	0.0005378	0.004147	0.7444
ENSCAFG00000003394	GRHL1	grainyhead like transcription factor 1 [Source:HGNC Symbol;Acc:HGNC:17923]	0.0008598	0.00594	0.5812
ENSCAFG00000003411	EZH2	enhancer of zeste 2 polycomb repressive complex 2 subunit [Source:HGNC Symbol;Acc:HGNC:3527]	0.0001452	0.001451	1.072
ENSCAFG00000003440	CUL1	cullin 1 [Source:HGNC Symbol;Acc:HGNC:2551]	0.002329	0.01281	0.2838
ENSCAFG00000003458	MMS22L	MMS22 like, DNA repair protein [Source:HGNC Symbol;Acc:HGNC:21475]	2.982e-05	0.0004098	1.434
ENSCAFG00000003479			1.638e-09	1.002e-07	1.927
ENSCAFG00000003480	STK17A	serine/threonine kinase 17a [Source:HGNC Symbol;Acc:HGNC:11395]	0.001539	0.009237	0.7692
ENSCAFG00000003492	CPED1	cadherin like and PC-esterase domain containing 1 [Source:HGNC Symbol;Acc:HGNC:26159]	6.485e-08	2.402e-06	0.9582
ENSCAFG00000003570	FBXW2	F-box and WD repeat domain containing 2 [Source:HGNC Symbol;Acc:HGNC:13608]	0.00117	0.007546	0.3741
ENSCAFG00000003576	SLC13A1	solute carrier family 13 member 1 [Source:HGNC Symbol;Acc:HGNC:10916]	1.595e-05	0.0002453	2.321
ENSCAFG00000003582	VPS41	VPS41, HOPS complex subunit [Source:HGNC Symbol;Acc:HGNC:12713]	0.0003747	0.003114	0.4125
ENSCAFG00000003592	HACE1	HECT domain and ankyrin repeat containing E3 ubiquitin protein ligase 1 [Source:HGNC Symbol;Acc:HGNC:21033]	0.0002027	0.001891	0.532
ENSCAFG00000003621	LPIN1	lipin 1 [Source:HGNC Symbol;Acc:HGNC:13345]	8.649e-19	6.406e-16	1.84
ENSCAFG00000003678	CCNY	cyclin Y [Source:HGNC Symbol;Acc:HGNC:23354]	0.00555	0.0248	0.3673
ENSCAFG00000003685	CREM	cAMP-responsive element modulator [Source:UniProtKB/Swiss-Prot;Acc:P79145]	1.83e-06	3.96e-05	0.9928
ENSCAFG00000003700	MAML3	mastermind like transcriptional coactivator 3 [Source:HGNC Symbol;Acc:HGNC:16272]	0.003369	0.01708	0.813
ENSCAFG00000003703	SETD7	SET domain containing lysine methyltransferase 7 [Source:HGNC Symbol;Acc:HGNC:30412]	1.221e-08	5.691e-07	1.659
ENSCAFG00000003704	SHCBP1	SHC binding and spindle associated 1 [Source:HGNC Symbol;Acc:HGNC:29547]	8.801e-09	4.314e-07	1.346
ENSCAFG00000003710	CRYBG1	crystallin beta-gamma domain containing 1 [Source:HGNC Symbol;Acc:HGNC:356]	2.278e-07	6.982e-06	1.131
ENSCAFG00000003713	ZYG11B	zyg-11 family member B, cell cycle regulator [Source:HGNC Symbol;Acc:HGNC:25820]	0.002505	0.01357	0.4723
ENSCAFG00000003727	MGARP	mitochondria localized glutamic acid rich protein [Source:HGNC Symbol;Acc:HGNC:29969]	1.809e-06	3.929e-05	1.356
ENSCAFG00000003738	SOBP	sine oculis binding protein homolog [Source:HGNC Symbol;Acc:HGNC:29256]	0.000695	0.005046	0.7118
ENSCAFG00000003745	EPHB6	EPH receptor B6 [Source:HGNC Symbol;Acc:HGNC:3396]	1.104e-08	5.292e-07	2.616
ENSCAFG00000003749	SLC7A11	solute carrier family 7 member 11 [Source:HGNC Symbol;Acc:HGNC:11059]	0.001977	0.01123	1.522
ENSCAFG00000003765	SLC41A3	solute carrier family 41 member 3 [Source:HGNC Symbol;Acc:HGNC:31046]	0.0001341	0.001361	0.6836
ENSCAFG00000003776	NRP1	neuropilin 1 [Source:HGNC Symbol;Acc:HGNC:8004]	0.003193	0.01636	0.6433
ENSCAFG00000003785			7.465e-06	0.0001292	2.63
ENSCAFG00000003791	WDR35	WD repeat domain 35 [Source:HGNC Symbol;Acc:HGNC:29250]	0.0005716	0.004335	0.657
ENSCAFG00000003793	SESN1	sestrin 1 [Source:HGNC Symbol;Acc:HGNC:21595]	0.0001148	0.001191	0.6376
ENSCAFG00000003803	NRDC	nardilysin convertase [Source:HGNC Symbol;Acc:HGNC:7995]	0.003707	0.01829	0.3841
ENSCAFG00000003808	JADE1	jade family PHD finger 1 [Source:HGNC Symbol;Acc:HGNC:30027]	0.008133	0.03286	0.3919
ENSCAFG00000003820			0.001773	0.01028	1.056
ENSCAFG00000003822	PGRMC2	progesterone receptor membrane component 2 [Source:HGNC Symbol;Acc:HGNC:16089]	0.0006857	0.004993	0.5518
ENSCAFG00000003855	LDAH	lipid droplet associated hydrolase [Source:HGNC Symbol;Acc:HGNC:26145]	0.0001035	0.0011	0.4189
ENSCAFG00000003871	EPS15	epidermal growth factor receptor pathway substrate 15 [Source:HGNC Symbol;Acc:HGNC:3419]	0.002464	0.0134	0.4971
ENSCAFG00000003882	DDO	D-aspartate oxidase [Source:HGNC Symbol;Acc:HGNC:2727]	0.001864	0.01071	1.311
ENSCAFG00000003896	HSPA4L	heat shock protein family A (Hsp70) member 4 like [Source:HGNC Symbol;Acc:HGNC:17041]	0.009508	0.03686	0.6678
ENSCAFG00000003902	CDK19	cyclin dependent kinase 19 [Source:HGNC Symbol;Acc:HGNC:19338]	0.002573	0.01385	0.4661
ENSCAFG00000003905	AMD1	adenosylmethionine decarboxylase 1 [Source:HGNC Symbol;Acc:HGNC:457]	0.0002192	0.002018	0.3776
ENSCAFG00000003910	RASIP1	Ras interacting protein 1 [Source:HGNC Symbol;Acc:HGNC:24716]	0.0007785	0.005486	0.6954
ENSCAFG00000003934	INTU	inturned planar cell polarity protein [Source:HGNC Symbol;Acc:HGNC:29239]	0.0007153	0.005155	1.102
ENSCAFG00000003949	WDCP	WD repeat and coiled coil containing [Source:HGNC Symbol;Acc:HGNC:26157]	0.003611	0.01796	0.325
ENSCAFG00000003962	FAT4	FAT atypical cadherin 4 [Source:HGNC Symbol;Acc:HGNC:23109]	2.364e-12	3.216e-10	1.346
ENSCAFG00000004022	KIAA1109	KIAA1109 [Source:HGNC Symbol;Acc:HGNC:26953]	0.001045	0.006902	1.096
ENSCAFG00000004024	RINT1	RAD50 interactor 1 [Source:HGNC Symbol;Acc:HGNC:21876]	0.006904	0.02897	0.4303
ENSCAFG00000004032	TAL1	TAL bHLH transcription factor 1, erythroid differentiation factor [Source:HGNC Symbol;Acc:HGNC:11556]	0.001209	0.007729	1.027
ENSCAFG00000004036	CCDC114	coiled-coil domain containing 114 [Source:HGNC Symbol;Acc:HGNC:26560]	0.001141	0.007404	1.002
ENSCAFG00000004092	MTMR2	myotubularin related protein 2 [Source:HGNC Symbol;Acc:HGNC:7450]	0.0005821	0.004387	0.5758
ENSCAFG00000004096	TTC26	tetratricopeptide repeat domain 26 [Source:HGNC Symbol;Acc:HGNC:21882]	0.004557	0.02135	0.7231
ENSCAFG00000004098	DNAJC27	DnaJ heat shock protein family (Hsp40) member C27 [Source:HGNC Symbol;Acc:HGNC:30290]	2.316e-05	0.0003353	0.9228
ENSCAFG00000004105	KBTBD12	kelch repeat and BTB domain containing 12 [Source:HGNC Symbol;Acc:HGNC:25731]	0.0003437	0.002896	0.7066
ENSCAFG00000004125	KMT2E	lysine methyltransferase 2E [Source:HGNC Symbol;Acc:HGNC:18541]	0.004184	0.02006	0.8089
ENSCAFG00000004130	NEBL	nebulette [Source:HGNC Symbol;Acc:HGNC:16932]	0.0005418	0.004165	1.4
ENSCAFG00000004136	EFR3B	EFR3 homolog B [Source:HGNC Symbol;Acc:HGNC:29155]	0.009779	0.03768	0.5728
ENSCAFG00000004147	PIWIL4	piwi like RNA-mediated gene silencing 4 [Source:HGNC Symbol;Acc:HGNC:18444]	0.003857	0.01886	0.9039
ENSCAFG00000004151	ANXA5	annexin A5 [Source:HGNC Symbol;Acc:HGNC:543]	8.044e-05	0.0009058	0.667
ENSCAFG00000004190	ARHGAP35	Rho GTPase-activating protein 35 [Source:UniProtKB/Swiss-Prot;Acc:P83509]	3.718e-06	7.194e-05	0.8027
ENSCAFG00000004212	EFCAB14	EF-hand calcium binding domain 14 [Source:HGNC Symbol;Acc:HGNC:29051]	1.854e-07	5.842e-06	0.6694
ENSCAFG00000004224	PLEKHB2	pleckstrin homology domain containing B2 [Source:HGNC Symbol;Acc:HGNC:19236]	0.0002005	0.001876	0.4593
ENSCAFG00000004239	DEUP1	deuterosome assembly protein 1 [Source:HGNC Symbol;Acc:HGNC:26344]	0.0009353	0.006323	1.572
ENSCAFG00000004249	ARHGAP21	Rho GTPase activating protein 21 [Source:HGNC Symbol;Acc:HGNC:23725]	2.349e-31	1.566e-27	1.652
ENSCAFG00000004252	ALG11	ALG11, alpha-1,2-mannosyltransferase [Source:HGNC Symbol;Acc:HGNC:32456]	0.002648	0.01417	0.4712
ENSCAFG00000004253	UGGT1	UDP-glucose glycoprotein glucosyltransferase 1 [Source:HGNC Symbol;Acc:HGNC:15663]	6.473e-08	2.402e-06	1.303
ENSCAFG00000004258	PRTFDC1	phosphoribosyl transferase domain containing 1 [Source:HGNC Symbol;Acc:HGNC:23333]	0.001525	0.009187	0.9989
ENSCAFG00000004298			0.001729	0.01008	1.888
ENSCAFG00000004306	AMMECR1L	AMMECR1 like [Source:HGNC Symbol;Acc:HGNC:28658]	0.00375	0.01845	0.3684
ENSCAFG00000004322	APMAP	adipocyte plasma membrane associated protein [Source:HGNC Symbol;Acc:HGNC:13238]	0.0001621	0.001573	0.8415
ENSCAFG00000004324	TMEM60	transmembrane protein 60 [Source:HGNC Symbol;Acc:HGNC:21754]	0.007617	0.0313	0.3435
ENSCAFG00000004331	PIK3R3	phosphoinositide-3-kinase regulatory subunit 3 [Source:HGNC Symbol;Acc:HGNC:8981]	1.552e-05	0.00024	1.107
ENSCAFG00000004334	EPT1	ethanolaminephosphotransferase 1 [Source:RefSeq peptide;Acc:NP_001157958]	0.0001129	0.001175	0.7962
ENSCAFG00000004345	RCBTB1	RCC1 and BTB domain containing protein 1 [Source:HGNC Symbol;Acc:HGNC:18243]	0.0001781	0.001703	0.45
ENSCAFG00000004358	IQSEC1	IQ motif and Sec7 domain 1 [Source:HGNC Symbol;Acc:HGNC:29112]	3.751e-10	2.632e-08	1.205
ENSCAFG00000004385	OTOF	otoferlin [Source:HGNC Symbol;Acc:HGNC:8515]	0.0002833	0.002477	1.474
ENSCAFG00000004393	TMEM135	transmembrane protein 135 [Source:HGNC Symbol;Acc:HGNC:26167]	7.227e-05	0.0008299	0.8634
ENSCAFG00000004396	HDAC11	histone deacetylase 11 [Source:HGNC Symbol;Acc:HGNC:19086]	3.731e-10	2.632e-08	2.809
ENSCAFG00000004408	CAB39L	calcium binding protein 39 like [Source:HGNC Symbol;Acc:HGNC:20290]	0.001	0.006685	0.7918
ENSCAFG00000004421	CDADC1	cytidine and dCMP deaminase domain containing 1 [Source:HGNC Symbol;Acc:HGNC:20299]	0.001373	0.008481	0.6856
ENSCAFG00000004423	TCAIM	T-cell activation inhibitor, mitochondrial [Source:HGNC Symbol;Acc:HGNC:25241]	5.23e-06	9.538e-05	0.772
ENSCAFG00000004424	TOPAZ1	testis and ovary specific PAZ domain containing 1 [Source:HGNC Symbol;Acc:HGNC:24746]	0.006534	0.02779	1.969
ENSCAFG00000004436	RB1	RB transcriptional corepressor 1 [Source:HGNC Symbol;Acc:HGNC:9884]	0.00975	0.03761	0.6918
ENSCAFG00000004445	IPP	intracisternal A particle-promoted polypeptide [Source:HGNC Symbol;Acc:HGNC:6108]	0.0001061	0.001122	0.6333
ENSCAFG00000004447	ITM2B	integral membrane protein 2B [Source:HGNC Symbol;Acc:HGNC:6174]	0.0002049	0.001905	0.4117
ENSCAFG00000004453	ABHD5	abhydrolase domain containing 5 [Source:HGNC Symbol;Acc:HGNC:21396]	2.985e-10	2.187e-08	1.168
ENSCAFG00000004462	CIB4	calcium and integrin binding family member 4 [Source:HGNC Symbol;Acc:HGNC:33703]	0.008257	0.03327	1.122
ENSCAFG00000004479	ANO10	anoctamin 10 [Source:HGNC Symbol;Acc:HGNC:25519]	0.001195	0.007659	0.6308
ENSCAFG00000004480	RUBCNL	RUN and cysteine rich domain containing beclin 1 interacting protein like [Source:HGNC Symbol;Acc:HGNC:20420]	0.000555	0.004234	1.338
ENSCAFG00000004489	SNRK	SNF related kinase [Source:HGNC Symbol;Acc:HGNC:30598]	0.0001905	0.001798	0.8872
ENSCAFG00000004500	SYTL2	synaptotagmin like 2 [Source:HGNC Symbol;Acc:HGNC:15585]	0.003519	0.01761	0.9917
ENSCAFG00000004526	COG3	component of oligomeric golgi complex 3 [Source:HGNC Symbol;Acc:HGNC:18619]	0.001215	0.007762	0.6895
ENSCAFG00000004530	CLASP2	cytoplasmic linker associated protein 2 [Source:HGNC Symbol;Acc:HGNC:17078]	2.938e-08	1.176e-06	0.8808
ENSCAFG00000004557	GPALPP1	GPALPP motifs containing 1 [Source:HGNC Symbol;Acc:HGNC:20298]	0.009278	0.03619	0.7869
ENSCAFG00000004564	NUFIP1	NUFIP1, FMR1 interacting protein 1 [Source:HGNC Symbol;Acc:HGNC:8057]	0.0001104	0.001153	0.8017
ENSCAFG00000004568	CUBN	cubilin precursor [Source:RefSeq peptide;Acc:NP_001003148]	3.97e-14	8.271e-12	1.728
ENSCAFG00000004596	TMCC1	transmembrane and coiled-coil domain family 1 [Source:HGNC Symbol;Acc:HGNC:29116]	1.156e-08	5.484e-07	0.5789
ENSCAFG00000004598	UBP1	upstream binding protein 1 (LBP-1a) [Source:HGNC Symbol;Acc:HGNC:12507]	0.004797	0.02223	0.3603
ENSCAFG00000004613	PLXND1	plexin D1 [Source:HGNC Symbol;Acc:HGNC:9107]	7.46e-09	3.753e-07	1.474
ENSCAFG00000004627	MAPRE3	microtubule associated protein RP/EB family member 3 [Source:HGNC Symbol;Acc:HGNC:6892]	1.116e-17	6.47e-15	1.564
ENSCAFG00000004630	FBXL2	F-box and leucine rich repeat protein 2 [Source:HGNC Symbol;Acc:HGNC:13598]	1.912e-05	0.0002861	0.7966
ENSCAFG00000004644	ENOX1	ecto-NOX disulfide-thiol exchanger 1 [Source:HGNC Symbol;Acc:HGNC:25474]	0.009842	0.03783	0.9698
ENSCAFG00000004656	ITGA8	integrin subunit alpha 8 [Source:HGNC Symbol;Acc:HGNC:6144]	0.001695	0.009953	0.9621
ENSCAFG00000004721	PDCD6IP	programmed cell death 6 interacting protein [Source:HGNC Symbol;Acc:HGNC:8766]	0.0064	0.02736	0.5484
ENSCAFG00000004759	CLASP1	cytoplasmic linker associated protein 1 [Source:HGNC Symbol;Acc:HGNC:17088]	6.678e-07	1.684e-05	0.889
ENSCAFG00000004764	VWA8	von Willebrand factor A domain containing 8 [Source:HGNC Symbol;Acc:HGNC:29071]	1.953e-05	0.0002899	0.6204
ENSCAFG00000004776	TRANK1	tetratricopeptide repeat and ankyrin repeat containing 1 [Source:HGNC Symbol;Acc:HGNC:29011]	6.707e-08	2.457e-06	1.337
ENSCAFG00000004777	EPM2AIP1	EPM2A interacting protein 1 [Source:HGNC Symbol;Acc:HGNC:19735]	0.0001547	0.00152	0.837
ENSCAFG00000004785	IFT122	intraflagellar transport 122 [Source:HGNC Symbol;Acc:HGNC:13556]	1.206e-06	2.801e-05	0.8623
ENSCAFG00000004790	C1orf228	chromosome 1 open reading frame 228 [Source:HGNC Symbol;Acc:HGNC:34345]	0.009693	0.03744	0.9466
ENSCAFG00000004802			0.0006254	0.004642	0.5398
ENSCAFG00000004822	ALG8	ALG8, alpha-1,3-glucosyltransferase [Source:HGNC Symbol;Acc:HGNC:23161]	0.00604	0.0263	0.4723
ENSCAFG00000004827	DHTKD1	dehydrogenase E1 and transketolase domain containing 1 [Source:HGNC Symbol;Acc:HGNC:23537]	0.001817	0.01049	0.8658
ENSCAFG00000004855	EPB41L5	erythrocyte membrane protein band 4.1 like 5 [Source:HGNC Symbol;Acc:HGNC:19819]	0.009337	0.03631	0.5371
ENSCAFG00000004856	PROSER2	proline and serine rich 2 [Source:HGNC Symbol;Acc:HGNC:23728]	0.003166	0.01628	1.511
ENSCAFG00000004948	DLEC1	deleted in lung and esophageal cancer 1 [Source:HGNC Symbol;Acc:HGNC:2899]	1.004e-10	8.807e-09	1.556
ENSCAFG00000004950	DDX18	DEAD-box helicase 18 [Source:HGNC Symbol;Acc:HGNC:2741]	0.006897	0.02895	0.4513
ENSCAFG00000005012	TMEM163	transmembrane protein 163 [Source:HGNC Symbol;Acc:HGNC:25380]	0.004036	0.01955	1.288
ENSCAFG00000005033	SLC6A1	solute carrier family 6 member 1 [Source:HGNC Symbol;Acc:HGNC:11042]	8.91e-05	0.0009813	3.858
ENSCAFG00000005042	RAB3GAP1	RAB3 GTPase activating protein catalytic subunit 1 [Source:HGNC Symbol;Acc:HGNC:17063]	0.004848	0.02239	0.3629
ENSCAFG00000005044	TBC1D4	TBC1 domain family member 4 [Source:HGNC Symbol;Acc:HGNC:19165]	0.007253	0.03015	0.4106
ENSCAFG00000005048	IFT172	intraflagellar transport 172 [Source:HGNC Symbol;Acc:HGNC:30391]	0.003223	0.01649	0.6413
ENSCAFG00000005066	WDR48	WD repeat domain 48 [Source:HGNC Symbol;Acc:HGNC:30914]	0.0008726	0.006009	0.5533
ENSCAFG00000005074	MYO7A	myosin VIIA [Source:HGNC Symbol;Acc:HGNC:7606]	8.117e-16	2.459e-13	1.574
ENSCAFG00000005081	INSIG1	insulin induced gene 1 [Source:HGNC Symbol;Acc:HGNC:6083]	0.0001606	0.001562	1.204
ENSCAFG00000005087	TTC21A	tetratricopeptide repeat domain 21A [Source:HGNC Symbol;Acc:HGNC:30761]	0.001062	0.006983	0.4832
ENSCAFG00000005109	CXCR4	C-X-C chemokine receptor type 4 [Source:UniProtKB/Swiss-Prot;Acc:Q3LSL6]	2.361e-13	4.304e-11	1.946
ENSCAFG00000005113	UBXN4	UBX domain protein 4 [Source:HGNC Symbol;Acc:HGNC:14860]	0.0005382	0.004147	0.5195
ENSCAFG00000005131			0.0006275	0.004655	0.468
ENSCAFG00000005134	LMBR1	limb development membrane protein 1 [Source:HGNC Symbol;Acc:HGNC:13243]	0.003932	0.01918	0.4755
ENSCAFG00000005140	IRAK2	interleukin 1 receptor associated kinase 2 [Source:HGNC Symbol;Acc:HGNC:6113]	5.036e-05	0.0006217	0.4513
ENSCAFG00000005144	FNDC4	fibronectin type III domain containing 4 [Source:HGNC Symbol;Acc:HGNC:20239]	2.031e-08	8.734e-07	1.838
ENSCAFG00000005150	GCKR	glucokinase regulatory protein [Source:RefSeq peptide;Acc:NP_001273995]	0.0009101	0.006209	1.435
ENSCAFG00000005158	UBE3C	ubiquitin protein ligase E3C [Source:HGNC Symbol;Acc:HGNC:16803]	0.0002815	0.002464	0.5157
ENSCAFG00000005185	XRN2	5'-3' exoribonuclease 2 [Source:HGNC Symbol;Acc:HGNC:12836]	0.002263	0.0125	0.3517
ENSCAFG00000005191	RBKS	ribokinase [Source:HGNC Symbol;Acc:HGNC:30325]	0.0006615	0.004849	0.7716
ENSCAFG00000005216	ULK4	unc-51 like kinase 4 [Source:HGNC Symbol;Acc:HGNC:15784]	0.0009151	0.006231	0.6621
ENSCAFG00000005226	FAM208B	family with sequence similarity 208 member B [Source:HGNC Symbol;Acc:HGNC:23484]	3.906e-05	0.0005085	0.7187
ENSCAFG00000005228	ESYT2	extended synaptotagmin 2 [Source:HGNC Symbol;Acc:HGNC:22211]	0.004604	0.02152	0.4401
ENSCAFG00000005251	RALGAPA2	Ral GTPase activating protein catalytic alpha subunit 2 [Source:HGNC Symbol;Acc:HGNC:16207]	2.719e-10	2.014e-08	0.9169
ENSCAFG00000005255	VIPR2	vasoactive intestinal peptide receptor 2 [Source:HGNC Symbol;Acc:HGNC:12695]	0.002597	0.01395	2.068
ENSCAFG00000005257	VIPR1	vasoactive intestinal peptide receptor 1 [Source:HGNC Symbol;Acc:HGNC:12694]	0.005702	0.02529	1.881
ENSCAFG00000005266	CIDEC	cell death inducing DFFA like effector c [Source:HGNC Symbol;Acc:HGNC:24229]	0.002745	0.01455	1.391
ENSCAFG00000005301	PSD3	pleckstrin and Sec7 domain containing 3 [Source:HGNC Symbol;Acc:HGNC:19093]	0.003074	0.01589	0.7252
ENSCAFG00000005326	UVRAG	UV radiation resistance associated [Source:HGNC Symbol;Acc:HGNC:12640]	0.00208	0.01168	0.3512
ENSCAFG00000005330	SH2D4A	SH2 domain containing 4A [Source:HGNC Symbol;Acc:HGNC:26102]	1.574e-11	1.679e-09	1.046
ENSCAFG00000005337	CSGALNACT1	chondroitin sulfate N-acetylgalactosaminyltransferase 1 [Source:HGNC Symbol;Acc:HGNC:24290]	1.47e-16	6.123e-14	1.973
ENSCAFG00000005369	INTS10	integrator complex subunit 10 [Source:HGNC Symbol;Acc:HGNC:25548]	3.198e-07	9.328e-06	0.8165
ENSCAFG00000005373	SLC24A3	solute carrier family 24 member 3 [Source:HGNC Symbol;Acc:HGNC:10977]	5.491e-06	9.907e-05	0.8033
ENSCAFG00000005378	HGSNAT	heparan-alpha-glucosaminide N-acetyltransferase [Source:HGNC Symbol;Acc:HGNC:26527]	2.198e-05	0.0003214	0.4793
ENSCAFG00000005396	CMTM6	CKLF like MARVEL transmembrane domain containing 6 [Source:HGNC Symbol;Acc:HGNC:19177]	0.002688	0.01433	0.493
ENSCAFG00000005401	GPD1L	glycerol-3-phosphate dehydrogenase 1-like [Source:HGNC Symbol;Acc:HGNC:28956]	0.0001877	0.001779	1.358
ENSCAFG00000005425	DZANK1	double zinc ribbon and ankyrin repeat domains 1 [Source:HGNC Symbol;Acc:HGNC:15858]	1.727e-06	3.791e-05	0.7587
ENSCAFG00000005472	SLC20A2	solute carrier family 20 member 2 [Source:HGNC Symbol;Acc:HGNC:10947]	0.00189	0.01081	0.5371
ENSCAFG00000005490	KCNE3	potassium voltage-gated channel subfamily E regulatory subunit 3 [Source:HGNC Symbol;Acc:HGNC:6243]	0.00145	0.008852	0.9247
ENSCAFG00000005523	MBNL2	muscleblind like splicing regulator 2 [Source:HGNC Symbol;Acc:HGNC:16746]	0.006987	0.02927	0.8639
ENSCAFG00000005549	C2CD3	C2 calcium dependent domain containing 3 [Source:HGNC Symbol;Acc:HGNC:24564]	6.493e-05	0.0007654	0.7703
ENSCAFG00000005576	SUPT16H	SPT16 homolog, facilitates chromatin remodeling subunit [Source:HGNC Symbol;Acc:HGNC:11465]	0.002168	0.01212	0.4493
ENSCAFG00000005583	GRM7	glutamate metabotropic receptor 7 [Source:HGNC Symbol;Acc:HGNC:4599]	0.0009634	0.006488	2.05
ENSCAFG00000005586	AP3M2	adaptor related protein complex 3 mu 2 subunit [Source:HGNC Symbol;Acc:HGNC:570]	4.208e-12	5.1e-10	1.438
ENSCAFG00000005607	SPTLC3	serine palmitoyltransferase long chain base subunit 3 [Source:HGNC Symbol;Acc:HGNC:16253]	0.008769	0.03472	0.6027
ENSCAFG00000005608	EDEM1	ER degradation enhancing alpha-mannosidase like protein 1 [Source:HGNC Symbol;Acc:HGNC:18967]	4.276e-11	4.319e-09	0.5561
ENSCAFG00000005626	CHD8	chromodomain helicase DNA binding protein 8 [Source:HGNC Symbol;Acc:HGNC:20153]	0.008289	0.03335	0.4984
ENSCAFG00000005627	JAG1	jagged 1 [Source:HGNC Symbol;Acc:HGNC:6188]	0.0007212	0.00518	0.5085
ENSCAFG00000005641	RAB2B	RAB2B, member RAS oncogene family [Source:HGNC Symbol;Acc:HGNC:20246]	0.0002015	0.001883	0.4757
ENSCAFG00000005685	PAK5	p21 (RAC1) activated kinase 5 [Source:HGNC Symbol;Acc:HGNC:15916]	0.001901	0.01086	1.373
ENSCAFG00000005698	PDE2A	phosphodiesterase 2A [Source:HGNC Symbol;Acc:HGNC:8777]	3.736e-05	0.0004902	1.051
ENSCAFG00000005699	DNAJC18	DnaJ heat shock protein family (Hsp40) member C18 [Source:HGNC Symbol;Acc:HGNC:28429]	2.615e-05	0.0003702	0.5721
ENSCAFG00000005713	SPAST	spastin [Source:HGNC Symbol;Acc:HGNC:11233]	0.0006346	0.004693	0.5748
ENSCAFG00000005716	GPAT4	glycerol-3-phosphate acyltransferase 4 [Source:HGNC Symbol;Acc:HGNC:20880]	1.028e-12	1.581e-10	0.7352
ENSCAFG00000005723	PSD2	pleckstrin and Sec7 domain containing 2 [Source:HGNC Symbol;Acc:HGNC:19092]	0.008819	0.03486	0.6032
ENSCAFG00000005733	GOLGA7	golgin A7 [Source:HGNC Symbol;Acc:HGNC:24876]	0.0002255	0.002066	0.5676
ENSCAFG00000005748	IDO2	indoleamine 2,3-dioxygenase 2 [Source:HGNC Symbol;Acc:HGNC:27269]	0.000515	0.004008	1.021
ENSCAFG00000005749	HBEGF	heparin binding EGF like growth factor [Source:HGNC Symbol;Acc:HGNC:3059]	0.0005323	0.004116	1.126
ENSCAFG00000005758			0.007879	0.03212	0.8325
ENSCAFG00000005760	PLCB4	phospholipase C beta 4 [Source:HGNC Symbol;Acc:HGNC:9059]	0.0001339	0.001359	1.572
ENSCAFG00000005769	ADAM18	ADAM metallopeptidase domain 18 [Source:HGNC Symbol;Acc:HGNC:196]	0.0002767	0.002432	1.887
ENSCAFG00000005775	BIRC6	baculoviral IAP repeat containing 6 [Source:HGNC Symbol;Acc:HGNC:13516]	0.0004665	0.003715	0.9938
ENSCAFG00000005786	EIF4EBP3		0.0001015	0.001082	0.9627
ENSCAFG00000005799	UBAC2	UBA domain containing 2 [Source:HGNC Symbol;Acc:HGNC:20486]	0.0004754	0.003777	0.5304
ENSCAFG00000005809	TM9SF2	transmembrane 9 superfamily member 2 [Source:HGNC Symbol;Acc:HGNC:11865]	0.0003408	0.00288	0.4009
ENSCAFG00000005810	KAT2B	lysine acetyltransferase 2B [Source:HGNC Symbol;Acc:HGNC:8638]	2.48e-06	5.118e-05	1.226
ENSCAFG00000005814	RAB5A	Ras-related protein Rab-5A [Source:UniProtKB/Swiss-Prot;Acc:P18066]	0.008744	0.03465	0.4786
ENSCAFG00000005863	HTRA4	HtrA serine peptidase 4 [Source:HGNC Symbol;Acc:HGNC:26909]	0.007156	0.02982	1.601
ENSCAFG00000005871	NUP98	nucleoporin 98 [Source:HGNC Symbol;Acc:HGNC:8068]	0.002675	0.0143	0.4418
ENSCAFG00000005917	FERMT1	fermitin family member 1 [Source:HGNC Symbol;Acc:HGNC:15889]	4.897e-05	0.0006062	0.8449
ENSCAFG00000005940	THSD1	thrombospondin type 1 domain containing 1 [Source:HGNC Symbol;Acc:HGNC:17754]	5.741e-05	0.0006914	0.8284
ENSCAFG00000005980	HEATR5B	HEAT repeat containing 5B [Source:HGNC Symbol;Acc:HGNC:29273]	1.995e-06	4.27e-05	0.781
ENSCAFG00000006019	FREM2	FRAS1 related extracellular matrix protein 2 [Source:HGNC Symbol;Acc:HGNC:25396]	0.0002405	0.002174	1.233
ENSCAFG00000006020	CDS2	CDP-diacylglycerol synthase 2 [Source:HGNC Symbol;Acc:HGNC:1801]	4.21e-05	0.0005371	0.7887
ENSCAFG00000006022	EFNB2	ephrin B2 [Source:HGNC Symbol;Acc:HGNC:3227]	0.0001346	0.001364	0.8515
ENSCAFG00000006047	LETM2	leucine zipper and EF-hand containing transmembrane protein 2 [Source:HGNC Symbol;Acc:HGNC:14648]	0.004419	0.02091	0.9012
ENSCAFG00000006049	PIK3R4	phosphoinositide-3-kinase regulatory subunit 4 [Source:HGNC Symbol;Acc:HGNC:8982]	4.481e-07	1.234e-05	0.7021
ENSCAFG00000006055	ATP2C1	ATPase secretory pathway Ca2+ transporting 1 [Source:HGNC Symbol;Acc:HGNC:13211]	0.009989	0.03822	0.4978
ENSCAFG00000006057	NSD3	nuclear receptor binding SET domain protein 3 [Source:HGNC Symbol;Acc:HGNC:12767]	0.001269	0.008006	0.6958
ENSCAFG00000006101	ANKLE2	ankyrin repeat and LEM domain containing 2 [Source:HGNC Symbol;Acc:HGNC:29101]	0.008102	0.03275	0.293
ENSCAFG00000006106	PCDHB4	protocadherin beta 4 [Source:HGNC Symbol;Acc:HGNC:8689]	0.0009314	0.006313	0.897
ENSCAFG00000006114	TAF7	TATA-box binding protein associated factor 7 [Source:HGNC Symbol;Acc:HGNC:11541]	6.896e-05	0.0008022	0.5275
ENSCAFG00000006143	TUBGCP3	tubulin gamma complex associated protein 3 [Source:HGNC Symbol;Acc:HGNC:18598]	0.005283	0.02386	0.2564
ENSCAFG00000006162	SMAD9	SMAD family member 9 [Source:HGNC Symbol;Acc:HGNC:6774]	0.003826	0.01873	0.8362
ENSCAFG00000006181	ATL2	atlastin GTPase 2 [Source:HGNC Symbol;Acc:HGNC:24047]	9.723e-09	4.731e-07	1.423
ENSCAFG00000006193			0.001885	0.01079	0.3721
ENSCAFG00000006199	ATP11A	ATPase phospholipid transporting 11A [Source:HGNC Symbol;Acc:HGNC:13552]	0.001552	0.009284	0.5038
ENSCAFG00000006239	PCDH12	protocadherin 12 [Source:HGNC Symbol;Acc:HGNC:8657]	1.257e-06	2.899e-05	1.687
ENSCAFG00000006240	MCF2L	MCF.2 cell line derived transforming sequence like [Source:HGNC Symbol;Acc:HGNC:14576]	0.0003921	0.003223	0.962
ENSCAFG00000006249	NDFIP1	Nedd4 family interacting protein 1 [Source:HGNC Symbol;Acc:HGNC:17592]	2.034e-05	0.000301	0.4855
ENSCAFG00000006255	NBEA	neurobeachin [Source:HGNC Symbol;Acc:HGNC:7648]	0.0003377	0.002862	0.9403
ENSCAFG00000006266	ARHGAP26	Rho GTPase activating protein 26 [Source:HGNC Symbol;Acc:HGNC:17073]	0.000186	0.001764	0.7315
ENSCAFG00000006290	CUL4A	cullin 4A [Source:HGNC Symbol;Acc:HGNC:2554]	4.736e-06	8.782e-05	0.6568
ENSCAFG00000006293	NR3C1	glucocorticoid receptor [Source:RefSeq peptide;Acc:NP_001289757]	1.081e-05	0.000178	0.7016
ENSCAFG00000006297			0.001692	0.009953	0.6968
ENSCAFG00000006340	SOS1	SOS Ras/Rac guanine nucleotide exchange factor 1 [Source:HGNC Symbol;Acc:HGNC:11187]	0.004451	0.02098	0.7727
ENSCAFG00000006362	NPHP3	nephrocystin 3 [Source:HGNC Symbol;Acc:HGNC:7907]	0.0007267	0.005197	0.936
ENSCAFG00000006372	TMCO3	transmembrane and coiled-coil domains 3 [Source:HGNC Symbol;Acc:HGNC:20329]	2.041e-05	0.0003014	0.4987
ENSCAFG00000006374	C20orf194	chromosome 20 open reading frame 194 [Source:HGNC Symbol;Acc:HGNC:17721]	5.314e-07	1.414e-05	1.001
ENSCAFG00000006409	SH3RF2	SH3 domain containing ring finger 2 [Source:HGNC Symbol;Acc:HGNC:26299]	1.774e-09	1.08e-07	1.427
ENSCAFG00000006426	MAP4K3	mitogen-activated protein kinase kinase kinase kinase 3 [Source:HGNC Symbol;Acc:HGNC:6865]	0.004639	0.02165	0.8235
ENSCAFG00000006431	LARS	leucyl-tRNA synthetase [Source:HGNC Symbol;Acc:HGNC:6512]	0.004156	0.01997	0.3838
ENSCAFG00000006454	ELK3	ELK3, ETS transcription factor [Source:HGNC Symbol;Acc:HGNC:3325]	0.006028	0.02626	0.6224
ENSCAFG00000006459			0.001344	0.008371	0.7469
ENSCAFG00000006478			3.454e-05	0.00046	0.5268
ENSCAFG00000006530	LEPROTL1	leptin receptor overlapping transcript-like 1 [Source:HGNC Symbol;Acc:HGNC:6555]	2.361e-06	4.934e-05	0.8222
ENSCAFG00000006604	VSTM4	V-set and transmembrane domain containing 4 [Source:HGNC Symbol;Acc:HGNC:26470]	0.001218	0.007774	0.6146
ENSCAFG00000006624	ERCC6	ERCC excision repair 6, chromatin remodeling factor [Source:HGNC Symbol;Acc:HGNC:3438]	0.005716	0.0253	0.6228
ENSCAFG00000006691	SLC46A3	solute carrier family 46 member 3 [Source:HGNC Symbol;Acc:HGNC:27501]	1.086e-06	2.573e-05	1.337
ENSCAFG00000006701	FLT1	fms related tyrosine kinase 1 [Source:HGNC Symbol;Acc:HGNC:3763]	3.703e-06	7.175e-05	1.405
ENSCAFG00000006702	HSD17B12	hydroxysteroid 17-beta dehydrogenase 12 [Source:HGNC Symbol;Acc:HGNC:18646]	0.004536	0.02129	0.6742
ENSCAFG00000006722			1.511e-12	2.144e-10	1.805
ENSCAFG00000006732	PXDNL	peroxidasin like [Source:HGNC Symbol;Acc:HGNC:26359]	8.997e-05	0.0009848	0.9988
ENSCAFG00000006761	API5	apoptosis inhibitor 5 [Source:HGNC Symbol;Acc:HGNC:594]	0.002905	0.01523	0.3524
ENSCAFG00000006764	PARG	poly(ADP-ribose) glycohydrolase [Source:HGNC Symbol;Acc:HGNC:8605]	8.413e-07	2.074e-05	0.8687
ENSCAFG00000006766	DLC1	Rho GTPase-activating protein 7 [Source:UniProtKB/Swiss-Prot;Acc:B9VTT2]	0.0001098	0.001148	0.881
ENSCAFG00000006782	LNX2	ligand of numb-protein X 2 [Source:HGNC Symbol;Acc:HGNC:20421]	0.0002201	0.002023	0.4624
ENSCAFG00000006790	STARD7	StAR related lipid transfer domain containing 7 [Source:HGNC Symbol;Acc:HGNC:18063]	0.005763	0.02545	0.3328
ENSCAFG00000006809	NCOA4	nuclear receptor coactivator 4 [Source:HGNC Symbol;Acc:HGNC:7671]	0.0001118	0.001165	0.4265
ENSCAFG00000006859	TMEM132B	transmembrane protein 132B [Source:HGNC Symbol;Acc:HGNC:29397]	0.0003768	0.003125	1.479
ENSCAFG00000006879	2008-03-01	membrane associated ring-CH-type finger 8 [Source:HGNC Symbol;Acc:HGNC:23356]	0.001484	0.008991	0.4654
ENSCAFG00000006903	RIC3	RIC3 acetylcholine receptor chaperone [Source:HGNC Symbol;Acc:HGNC:30338]	9.147e-05	0.0009973	0.9722
ENSCAFG00000006923	ANO4	anoctamin 4 [Source:HGNC Symbol;Acc:HGNC:23837]	1.713e-15	4.859e-13	1.594
ENSCAFG00000006944	SLC7A2	solute carrier family 7 member 2 [Source:HGNC Symbol;Acc:HGNC:11060]	0.0005085	0.003967	1.139
ENSCAFG00000006975	PLK2	polo like kinase 2 [Source:HGNC Symbol;Acc:HGNC:19699]	0.003628	0.01801	0.909
ENSCAFG00000007007	ATP8A2	ATPase phospholipid transporting 8A2 [Source:HGNC Symbol;Acc:HGNC:13533]	2.531e-12	3.308e-10	2.311
ENSCAFG00000007014			3.549e-09	2.001e-07	1.268
ENSCAFG00000007042	DNAH10	dynein axonemal heavy chain 10 [Source:HGNC Symbol;Acc:HGNC:2941]	0.0006943	0.005044	1.102
ENSCAFG00000007055	CHCHD7	coiled-coil-helix-coiled-coil-helix domain containing 7 [Source:HGNC Symbol;Acc:HGNC:28314]	0.004998	0.02289	0.429
ENSCAFG00000007072	CADPS	calcium dependent secretion activator [Source:HGNC Symbol;Acc:HGNC:1426]	4.495e-11	4.439e-09	2.201
ENSCAFG00000007114	BMS1	BMS1, ribosome biogenesis factor [Source:HGNC Symbol;Acc:HGNC:23505]	0.002644	0.01416	0.6532
ENSCAFG00000007132	MIPEP	mitochondrial intermediate peptidase [Source:HGNC Symbol;Acc:HGNC:7104]	0.003241	0.01654	0.3677
ENSCAFG00000007136	TNFRSF19	TNF receptor superfamily member 19 [Source:HGNC Symbol;Acc:HGNC:11915]	0.0002012	0.001881	1.05
ENSCAFG00000007145	TM9SF4	transmembrane 9 superfamily member 4 [Source:HGNC Symbol;Acc:HGNC:30797]	0.004963	0.02278	0.4305
ENSCAFG00000007148	FBXO3	F-box protein 3 [Source:HGNC Symbol;Acc:HGNC:13582]	0.000299	0.002585	0.6376
ENSCAFG00000007150	ERCC8	ERCC excision repair 8, CSA ubiquitin ligase complex subunit [Source:HGNC Symbol;Acc:HGNC:3439]	0.006615	0.02807	0.3995
ENSCAFG00000007151			0.001264	0.00799	0.8455
ENSCAFG00000007156	DENND5A	DENN domain containing 5A [Source:HGNC Symbol;Acc:HGNC:19344]	6.548e-10	4.409e-08	0.6773
ENSCAFG00000007161	SGCG	Gamma-sarcoglycan [Source:UniProtKB/Swiss-Prot;Acc:Q8SQ72]	2.263e-10	1.734e-08	2.064
ENSCAFG00000007165			5.492e-08	2.066e-06	0.6894
ENSCAFG00000007170	PCCB	propionyl-CoA carboxylase beta subunit [Source:HGNC Symbol;Acc:HGNC:8654]	0.003939	0.0192	0.3773
ENSCAFG00000007174	POLR1B	RNA polymerase I subunit B [Source:HGNC Symbol;Acc:HGNC:20454]	0.006461	0.02756	0.4326
ENSCAFG00000007194	FHIT	fragile histidine triad [Source:HGNC Symbol;Acc:HGNC:3701]	0.0002394	0.00217	0.7779
ENSCAFG00000007206	KIF3B	kinesin family member 3B [Source:HGNC Symbol;Acc:HGNC:6320]	0.0005662	0.004301	0.5601
ENSCAFG00000007215	YTHDF3	YTH N6-methyladenosine RNA binding protein 3 [Source:HGNC Symbol;Acc:HGNC:26465]	0.001639	0.00971	0.7355
ENSCAFG00000007232	NOL4L	nucleolar protein 4 like [Source:HGNC Symbol;Acc:HGNC:16106]	0.003619	0.01799	0.5464
ENSCAFG00000007240	IPO11	importin 11 [Source:HGNC Symbol;Acc:HGNC:20628]	0.0001124	0.00117	0.4184
ENSCAFG00000007263	IL37	interleukin 37 [Source:HGNC Symbol;Acc:HGNC:15563]	2.458e-05	0.0003516	2.193
ENSCAFG00000007268	DNMT3B	DNA methyltransferase 3 beta [Source:HGNC Symbol;Acc:HGNC:2979]	1.313e-07	4.364e-06	1.03
ENSCAFG00000007273	FAT1	FAT atypical cadherin 1 [Source:HGNC Symbol;Acc:HGNC:3595]	0.008015	0.03254	0.6898
ENSCAFG00000007298	TCP11L1	t-complex 11 like 1 [Source:HGNC Symbol;Acc:HGNC:25655]	9.377e-05	0.001016	0.6945
ENSCAFG00000007306	MAPRE1	microtubule associated protein RP/EB family member 1 [Source:HGNC Symbol;Acc:HGNC:6890]	0.006545	0.02783	0.2853
ENSCAFG00000007308	DEPDC7	DEP domain containing 7 [Source:HGNC Symbol;Acc:HGNC:29899]	0.005444	0.02441	1.068
ENSCAFG00000007309	PAX8	Paired box protein Pax-8 [Source:UniProtKB/Swiss-Prot;Acc:P47240]	0.0005368	0.004141	1.373
ENSCAFG00000007326	ADHFE1	alcohol dehydrogenase, iron containing 1 [Source:HGNC Symbol;Acc:HGNC:16354]	2.543e-06	5.221e-05	0.8611
ENSCAFG00000007334	STAB2	stabilin 2 [Source:HGNC Symbol;Acc:HGNC:18629]	0.004709	0.02192	1.852
ENSCAFG00000007339	KIAA0355	KIAA0355 [Source:HGNC Symbol;Acc:HGNC:29016]	0.002975	0.01552	0.6013
ENSCAFG00000007348	F11	coagulation factor XI [Source:HGNC Symbol;Acc:HGNC:3529]	1.068e-06	2.545e-05	2.322
ENSCAFG00000007372	NT5DC3	5'-nucleotidase domain containing 3 [Source:HGNC Symbol;Acc:HGNC:30826]	2.076e-16	7.908e-14	1.97
ENSCAFG00000007377	PEPD	peptidase D [Source:HGNC Symbol;Acc:HGNC:8840]	0.001379	0.008502	0.8807
ENSCAFG00000007383	EIF2AK3	eukaryotic translation initiation factor 2 alpha kinase 3 [Source:HGNC Symbol;Acc:HGNC:3255]	0.009222	0.03605	0.4112
ENSCAFG00000007402	FAM149A	family with sequence similarity 149 member A [Source:HGNC Symbol;Acc:HGNC:24527]	1.238e-06	2.871e-05	1.191
ENSCAFG00000007406	TLR3	toll like receptor 3 [Source:HGNC Symbol;Acc:HGNC:11849]	0.00613	0.02659	1.049
ENSCAFG00000007416	WEE1	WEE1 G2 checkpoint kinase [Source:HGNC Symbol;Acc:HGNC:12761]	0.005066	0.02311	0.4807
ENSCAFG00000007423	CPEB3	cytoplasmic polyadenylation element binding protein 3 [Source:HGNC Symbol;Acc:HGNC:21746]	2.714e-09	1.573e-07	1.754
ENSCAFG00000007425	PJA2	praja ring finger ubiquitin ligase 2 [Source:HGNC Symbol;Acc:HGNC:17481]	0.008444	0.03379	0.4852
ENSCAFG00000007428	2005-03-01	membrane associated ring-CH-type finger 5 [Source:HGNC Symbol;Acc:HGNC:26025]	0.009544	0.03698	0.4713
ENSCAFG00000007450	RMND5A	required for meiotic nuclear division 5 homolog A [Source:HGNC Symbol;Acc:HGNC:25850]	0.004478	0.02108	0.4666
ENSCAFG00000007467	IDE	insulin degrading enzyme [Source:HGNC Symbol;Acc:HGNC:5381]	6.257e-05	0.0007422	0.7571
ENSCAFG00000007500	SBF2	SET binding factor 2 [Source:HGNC Symbol;Acc:HGNC:2135]	0.0001839	0.001749	0.5281
ENSCAFG00000007516	ARFGEF1	ADP ribosylation factor guanine nucleotide exchange factor 1 [Source:HGNC Symbol;Acc:HGNC:15772]	0.001374	0.008482	0.9401
ENSCAFG00000007521			0.008739	0.03465	1.483
ENSCAFG00000007528	ITCH	itchy E3 ubiquitin protein ligase [Source:HGNC Symbol;Acc:HGNC:13890]	0.003846	0.01882	0.5917
ENSCAFG00000007562	AMPD3	adenosine monophosphate deaminase 3 [Source:HGNC Symbol;Acc:HGNC:470]	4.132e-05	0.0005312	1.118
ENSCAFG00000007576	FAIM	Fas apoptotic inhibitory molecule [Source:HGNC Symbol;Acc:HGNC:18703]	0.006295	0.02705	0.5777
ENSCAFG00000007579	PIK3CB	phosphatidylinositol-4,5-bisphosphate 3-kinase catalytic subunit beta [Source:HGNC Symbol;Acc:HGNC:8976]	0.0001601	0.00156	0.6697
ENSCAFG00000007582	SNX25	sorting nexin 25 [Source:HGNC Symbol;Acc:HGNC:21883]	0.001169	0.007546	0.9756
ENSCAFG00000007596	SLC25A4	solute carrier family 25 member 4 [Source:HGNC Symbol;Acc:HGNC:10990]	0.001116	0.007274	0.7306
ENSCAFG00000007601	ZNF536	zinc finger protein 536 [Source:HGNC Symbol;Acc:HGNC:29025]	0.001675	0.009864	0.8879
ENSCAFG00000007604	OSBP	oxysterol binding protein [Source:HGNC Symbol;Acc:HGNC:8503]	4.785e-07	1.291e-05	0.59
ENSCAFG00000007610			0.008595	0.03419	0.4577
ENSCAFG00000007613	POLR1A	RNA polymerase I subunit A [Source:HGNC Symbol;Acc:HGNC:17264]	0.001102	0.007197	0.5455
ENSCAFG00000007659	SMAD1	SMAD family member 1 [Source:HGNC Symbol;Acc:HGNC:6767]	0.001716	0.01001	0.4774
ENSCAFG00000007664	ZBTB38	zinc finger and BTB domain containing 38 [Source:HGNC Symbol;Acc:HGNC:26636]	6.215e-08	2.317e-06	0.6966
ENSCAFG00000007666	EIF4G2	eukaryotic translation initiation factor 4 gamma 2 [Source:HGNC Symbol;Acc:HGNC:3297]	0.0002261	0.002071	0.4075
ENSCAFG00000007675			0.0001754	0.001682	0.4923
ENSCAFG00000007682	MMAA	methylmalonic aciduria (cobalamin deficiency) cblA type [Source:HGNC Symbol;Acc:HGNC:18871]	0.001886	0.01079	0.5716
ENSCAFG00000007728	SLC4A8	solute carrier family 4 member 8 [Source:HGNC Symbol;Acc:HGNC:11034]	0.0001203	0.001238	0.9258
ENSCAFG00000007749	MYOF	myoferlin [Source:HGNC Symbol;Acc:HGNC:3656]	6.811e-05	0.0007965	0.8228
ENSCAFG00000007751	DENND6A	DENN domain containing 6A [Source:HGNC Symbol;Acc:HGNC:26635]	1.689e-06	3.722e-05	0.7454
ENSCAFG00000007753	GK5	glycerol kinase 5 (putative) [Source:HGNC Symbol;Acc:HGNC:28635]	0.0005202	0.004042	1.214
ENSCAFG00000007755	MAT2A	S-adenosylmethionine synthase isoform type-2 [Source:RefSeq peptide;Acc:NP_001273996]	0.0001899	0.001796	0.7403
ENSCAFG00000007775	NCOA2	nuclear receptor coactivator 2 [Source:HGNC Symbol;Acc:HGNC:7669]	0.0003622	0.003028	0.6168
ENSCAFG00000007790	POU6F1	POU class 6 homeobox 1 [Source:HGNC Symbol;Acc:HGNC:9224]	0.000148	0.001472	0.7643
ENSCAFG00000007807	STOX2	storkhead box 2 [Source:HGNC Symbol;Acc:HGNC:25450]	0.0006591	0.004836	1.018
ENSCAFG00000007813	NR3C2	nuclear receptor subfamily 3 group C member 2 [Source:HGNC Symbol;Acc:HGNC:7979]	0.0004937	0.00389	0.7053
ENSCAFG00000007825	TRAPPC11	trafficking protein particle complex 11 [Source:HGNC Symbol;Acc:HGNC:25751]	0.001531	0.00921	0.436
ENSCAFG00000007831	TFCP2	transcription factor CP2 [Source:HGNC Symbol;Acc:HGNC:11748]	0.0008051	0.005642	0.5309
ENSCAFG00000007854	CAST	calpastatin [Source:HGNC Symbol;Acc:HGNC:1515]	2.135e-07	6.588e-06	1.796
ENSCAFG00000007870	DCLK2	doublecortin like kinase 2 [Source:HGNC Symbol;Acc:HGNC:19002]	0.0009361	0.006325	0.7254
ENSCAFG00000007873			1.079e-09	6.851e-08	4.401
ENSCAFG00000007885	SLC12A6	solute carrier family 12 member 6 [Source:HGNC Symbol;Acc:HGNC:10914]	0.003662	0.01815	0.564
ENSCAFG00000007887	MCCC2	methylcrotonoyl-CoA carboxylase 2 [Source:HGNC Symbol;Acc:HGNC:6937]	1.337e-09	8.371e-08	0.6702
ENSCAFG00000007891	HPGD	15-hydroxyprostaglandin dehydrogenase [Source:RefSeq peptide;Acc:NP_001271406]	2.087e-08	8.918e-07	2.822
ENSCAFG00000007907	LRBA	LPS responsive beige-like anchor protein [Source:HGNC Symbol;Acc:HGNC:1742]	6.64e-09	3.418e-07	1.116
ENSCAFG00000007909	RHOBTB3	Rho related BTB domain containing 3 [Source:HGNC Symbol;Acc:HGNC:18757]	0.007677	0.03146	0.7027
ENSCAFG00000007917	DNAH6	dynein axonemal heavy chain 6 [Source:HGNC Symbol;Acc:HGNC:2951]	3.583e-07	1.025e-05	1.819
ENSCAFG00000007948	FDFT1	farnesyl-diphosphate farnesyltransferase 1 [Source:HGNC Symbol;Acc:HGNC:3629]	9.698e-08	3.364e-06	1.738
ENSCAFG00000007985	PLCE1	phospholipase C epsilon 1 [Source:HGNC Symbol;Acc:HGNC:17175]	0.002713	0.01444	0.915
ENSCAFG00000007986	ZNF366	zinc finger protein 366 [Source:HGNC Symbol;Acc:HGNC:18316]	0.0006598	0.004838	0.6933
ENSCAFG00000008016	UQCC1	ubiquinol-cytochrome c reductase complex assembly factor 1 [Source:HGNC Symbol;Acc:HGNC:15891]	0.0004445	0.003572	0.515
ENSCAFG00000008033	NOC3L	NOC3 like DNA replication regulator [Source:HGNC Symbol;Acc:HGNC:24034]	0.008602	0.0342	0.646
ENSCAFG00000008039	DIP2B	disco interacting protein 2 homolog B [Source:HGNC Symbol;Acc:HGNC:29284]	0.001351	0.008395	0.6832
ENSCAFG00000008064	FAM172A	family with sequence similarity 172 member A [Source:HGNC Symbol;Acc:HGNC:25365]	8.184e-06	0.0001392	0.9159
ENSCAFG00000008077	STAU2	staufen double-stranded RNA binding protein 2 [Source:HGNC Symbol;Acc:HGNC:11371]	0.001156	0.007477	0.5962
ENSCAFG00000008099	CYP2C18	cytochrome P450 2C21 [Source:RefSeq peptide;Acc:NP_001183973]	0.005957	0.02606	1.744
ENSCAFG00000008140	ERC2	ELKS/RAB6-interacting/CAST family member 2 [Source:HGNC Symbol;Acc:HGNC:31922]	6.291e-07	1.601e-05	1.796
ENSCAFG00000008170	JPH1	junctophilin 1 [Source:HGNC Symbol;Acc:HGNC:14201]	0.004217	0.02017	1.088
ENSCAFG00000008178	GDAP1	ganglioside induced differentiation associated protein 1 [Source:HGNC Symbol;Acc:HGNC:15968]	0.0001557	0.001525	1.831
ENSCAFG00000008185	ARFIP1	ADP ribosylation factor interacting protein 1 [Source:HGNC Symbol;Acc:HGNC:21496]	0.0036	0.01792	0.4093
ENSCAFG00000008198	KIF13B	kinesin family member 13B [Source:HGNC Symbol;Acc:HGNC:14405]	9.899e-05	0.001063	0.842
ENSCAFG00000008203	TMEM120B	transmembrane protein 120B [Source:HGNC Symbol;Acc:HGNC:32008]	4.604e-07	1.25e-05	0.7826
ENSCAFG00000008205	AGTR1	angiotensin II receptor type 1 [Source:HGNC Symbol;Acc:HGNC:336]	3.268e-05	0.000442	1.253
ENSCAFG00000008218	ADGRV1	adhesion G protein-coupled receptor V1 [Source:HGNC Symbol;Acc:HGNC:17416]	3.189e-10	2.31e-08	1.871
ENSCAFG00000008237	HMBOX1	homeobox containing 1 [Source:HGNC Symbol;Acc:HGNC:26137]	0.00575	0.02541	0.6362
ENSCAFG00000008248	ACTR8	ARP8 actin-related protein 8 homolog [Source:HGNC Symbol;Acc:HGNC:14672]	0.0009119	0.006219	0.4415
ENSCAFG00000008262	CERS5	ceramide synthase 5 [Source:HGNC Symbol;Acc:HGNC:23749]	0.009935	0.03807	0.2865
ENSCAFG00000008270	SORBS1	sorbin and SH3 domain containing 1 [Source:HGNC Symbol;Acc:HGNC:14565]	5.399e-18	3.427e-15	1.839
ENSCAFG00000008274	ARHGEF28	Rho guanine nucleotide exchange factor 28 [Source:HGNC Symbol;Acc:HGNC:30322]	1.014e-11	1.146e-09	1.403
ENSCAFG00000008284	EXTL3	exostosin like glycosyltransferase 3 [Source:HGNC Symbol;Acc:HGNC:3518]	0.0003255	0.00278	0.5153
ENSCAFG00000008289	ENC1	ectodermal-neural cortex 1 [Source:HGNC Symbol;Acc:HGNC:3345]	0.006189	0.02678	0.7839
ENSCAFG00000008292	HEXB	hexosaminidase subunit beta [Source:HGNC Symbol;Acc:HGNC:4879]	7.421e-05	0.0008456	0.7261
ENSCAFG00000008293	FZD3	frizzled class receptor 3 [Source:HGNC Symbol;Acc:HGNC:4041]	0.003495	0.01752	0.5737
ENSCAFG00000008295	BTG3	BTG anti-proliferation factor 3 [Source:HGNC Symbol;Acc:HGNC:1132]	0.0006299	0.004666	0.7297
ENSCAFG00000008308			0.0009165	0.006237	0.3267
ENSCAFG00000008312	HPS3	HPS3, biogenesis of lysosomal organelles complex 2 subunit 1 [Source:HGNC Symbol;Acc:HGNC:15597]	0.0005787	0.004376	0.7017
ENSCAFG00000008313	ANAPC5	anaphase promoting complex subunit 5 [Source:HGNC Symbol;Acc:HGNC:15713]	0.006697	0.02831	0.2523
ENSCAFG00000008326	PEX2	peroxisomal biogenesis factor 2 [Source:HGNC Symbol;Acc:HGNC:9717]	0.002778	0.0147	0.3852
ENSCAFG00000008339	ALDH18A1	aldehyde dehydrogenase 18 family member A1 [Source:HGNC Symbol;Acc:HGNC:9722]	0.006464	0.02756	0.2658
ENSCAFG00000008342	AGBL2	ATP/GTP binding protein like 2 [Source:HGNC Symbol;Acc:HGNC:26296]	2.416e-08	1.006e-06	0.8866
ENSCAFG00000008343	TM4SF1	transmembrane 4 L six family member 1 [Source:HGNC Symbol;Acc:HGNC:11853]	1.148e-07	3.884e-06	1.022
ENSCAFG00000008344	CDKL2	cyclin dependent kinase like 2 [Source:HGNC Symbol;Acc:HGNC:1782]	8.006e-05	0.0009033	0.8018
ENSCAFG00000008348	TM4SF4	transmembrane 4 L six family member 4 [Source:HGNC Symbol;Acc:HGNC:11856]	0.008364	0.03354	1.199
ENSCAFG00000008351	TLR2	toll like receptor 2 [Source:HGNC Symbol;Acc:HGNC:11848]	1.541e-13	2.935e-11	1.498
ENSCAFG00000008355	ZC2HC1A	zinc finger C2HC-type containing 1A [Source:HGNC Symbol;Acc:HGNC:24277]	0.004994	0.02288	0.8255
ENSCAFG00000008357	GOT2	aspartate aminotransferase, mitochondrial [Source:RefSeq peptide;Acc:NP_001273953]	0.0001146	0.00119	0.4333
ENSCAFG00000008371	G3BP2	G3BP stress granule assembly factor 2 [Source:HGNC Symbol;Acc:HGNC:30291]	5.663e-05	0.0006858	0.5665
ENSCAFG00000008391	HEY1	hes related family bHLH transcription factor with YRPW motif 1 [Source:HGNC Symbol;Acc:HGNC:4880]	0.0003388	0.002868	0.8329
ENSCAFG00000008413	EPB41L1	erythrocyte membrane protein band 4.1 like 1 [Source:HGNC Symbol;Acc:HGNC:3378]	6.73e-11	6.145e-09	0.9104
ENSCAFG00000008414			3.297e-05	0.0004444	3.806
ENSCAFG00000008426	CNOT1	CCR4-NOT transcription complex subunit 1 [Source:HGNC Symbol;Acc:HGNC:7877]	0.007648	0.03138	0.4287
ENSCAFG00000008434	ATP2A2	Sarcoplasmic/endoplasmic reticulum calcium ATPase 2 [Source:UniProtKB/Swiss-Prot;Acc:O46674]	7.304e-05	0.0008359	0.5936
ENSCAFG00000008439			3.864e-06	7.412e-05	0.92
ENSCAFG00000008461	SETD6	SET domain containing 6 [Source:HGNC Symbol;Acc:HGNC:26116]	6.505e-06	0.0001141	0.5245
ENSCAFG00000008477	BLNK	B-cell linker [Source:HGNC Symbol;Acc:HGNC:14211]	0.009298	0.03625	0.5668
ENSCAFG00000008483	NDRG4	NDRG family member 4 [Source:HGNC Symbol;Acc:HGNC:14466]	6.054e-06	0.0001079	1.099
ENSCAFG00000008484			0.002255	0.01247	1.365
ENSCAFG00000008485	MED12L	mediator complex subunit 12 like [Source:HGNC Symbol;Acc:HGNC:16050]	0.002868	0.01509	0.8708
ENSCAFG00000008525	CACNA1D	calcium voltage-gated channel subunit alpha1 D [Source:HGNC Symbol;Acc:HGNC:1391]	3.522e-06	6.875e-05	1.572
ENSCAFG00000008530	OPALIN	oligodendrocytic myelin paranodal and inner loop protein [Source:HGNC Symbol;Acc:HGNC:20707]	4.711e-06	8.747e-05	4.877
ENSCAFG00000008557	APP	amyloid beta precursor protein [Source:HGNC Symbol;Acc:HGNC:620]	0.003309	0.01683	0.7542
ENSCAFG00000008587	SPATS2	spermatogenesis associated serine rich 2 [Source:HGNC Symbol;Acc:HGNC:18650]	0.005979	0.02612	0.2878
ENSCAFG00000008588	CNGB1	cyclic nucleotide gated channel beta 1 [Source:HGNC Symbol;Acc:HGNC:2151]	0.001231	0.007824	0.997
ENSCAFG00000008601	SH2B3	SH2B adaptor protein 3 [Source:HGNC Symbol;Acc:HGNC:29605]	0.006298	0.02706	0.5244
ENSCAFG00000008602	CTSO	cathepsin O [Source:HGNC Symbol;Acc:HGNC:2542]	0.008791	0.03479	0.7129
ENSCAFG00000008615	BRAP	BRCA1 associated protein [Source:HGNC Symbol;Acc:HGNC:1099]	5.89e-07	1.531e-05	0.5566
ENSCAFG00000008626	P2RY1	purinergic receptor P2Y1 [Source:HGNC Symbol;Acc:HGNC:8539]	5.755e-05	0.0006925	1.944
ENSCAFG00000008628	E2F5	E2F transcription factor 5 [Source:HGNC Symbol;Acc:HGNC:3119]	0.001463	0.008904	0.4854
ENSCAFG00000008650	TLDC2	TBC/LysM-associated domain containing 2 [Source:HGNC Symbol;Acc:HGNC:16112]	9.879e-11	8.723e-09	2.113
ENSCAFG00000008652	SHROOM3	shroom family member 3 [Source:HGNC Symbol;Acc:HGNC:30422]	2.934e-06	5.909e-05	0.9788
ENSCAFG00000008678			0.001449	0.008852	0.4043
ENSCAFG00000008698	ACOT12	acyl-CoA thioesterase 12 [Source:HGNC Symbol;Acc:HGNC:24436]	4.511e-12	5.419e-10	3.071
ENSCAFG00000008699	CNOT6L	CCR4-NOT transcription complex subunit 6 like [Source:HGNC Symbol;Acc:HGNC:18042]	0.006875	0.02889	0.5926
ENSCAFG00000008713	NUCB2	nucleobindin 2 [Source:HGNC Symbol;Acc:HGNC:8044]	0.0007582	0.005382	1.221
ENSCAFG00000008716			0.005712	0.0253	0.5146
ENSCAFG00000008719	RAPGEF2	Rap guanine nucleotide exchange factor 2 [Source:UniProtKB/Swiss-Prot;Acc:F1PBJ0]	0.001869	0.01073	0.6448
ENSCAFG00000008726	MROH8	maestro heat like repeat family member 8 [Source:HGNC Symbol;Acc:HGNC:16125]	0.001761	0.01022	0.7465
ENSCAFG00000008729	BACH1	BTB domain and CNC homolog 1 [Source:HGNC Symbol;Acc:HGNC:935]	0.003906	0.01906	0.5787
ENSCAFG00000008742	GPR176	G protein-coupled receptor 176 [Source:HGNC Symbol;Acc:HGNC:32370]	0.0001284	0.001314	0.9884
ENSCAFG00000008749	ATP6V0D2	ATPase H+ transporting V0 subunit d2 [Source:HGNC Symbol;Acc:HGNC:18266]	2.788e-05	0.0003871	1.29
ENSCAFG00000008750	PRKAG1	protein kinase AMP-activated non-catalytic subunit gamma 1 [Source:HGNC Symbol;Acc:HGNC:9385]	0.001642	0.009717	0.328
ENSCAFG00000008767	ARF1	ADP-ribosylation factor 1 [Source:RefSeq peptide;Acc:NP_001238856]	0.002706	0.01442	0.5289
ENSCAFG00000008789	RSPRY1	ring finger and SPRY domain containing 1 [Source:HGNC Symbol;Acc:HGNC:29420]	5.322e-05	0.000651	0.4293
ENSCAFG00000008810	TMEM192	transmembrane protein 192 [Source:HGNC Symbol;Acc:HGNC:26775]	0.003169	0.01628	0.3826
ENSCAFG00000008844	KLHL2	kelch like family member 2 [Source:HGNC Symbol;Acc:HGNC:6353]	2.894e-06	5.838e-05	0.801
ENSCAFG00000008850	PPP2R2A	protein phosphatase 2 regulatory subunit Balpha [Source:HGNC Symbol;Acc:HGNC:9304]	9.463e-08	3.311e-06	0.7752
ENSCAFG00000008851	HECTD4	HECT domain E3 ubiquitin protein ligase 4 [Source:HGNC Symbol;Acc:HGNC:26611]	0.0014	0.008607	0.7396
ENSCAFG00000008852	DDB2	damage specific DNA binding protein 2 [Source:HGNC Symbol;Acc:HGNC:2718]	0.0002453	0.002207	1.094
ENSCAFG00000008859	SOD1	superoxide dismutase 1 [Source:HGNC Symbol;Acc:HGNC:11179]	0.005984	0.02613	0.6846
ENSCAFG00000008860	PAQR3	progestin and adipoQ receptor family member 3 [Source:HGNC Symbol;Acc:HGNC:30130]	0.004872	0.02247	0.7956
ENSCAFG00000008870	SSR3	signal sequence receptor subunit 3 [Source:HGNC Symbol;Acc:HGNC:11325]	0.005599	0.02498	0.3481
ENSCAFG00000008875	TIPARP	TCDD inducible poly(ADP-ribose) polymerase [Source:HGNC Symbol;Acc:HGNC:23696]	2.601e-08	1.06e-06	1.143
ENSCAFG00000008891	SERINC5	serine incorporator 5 [Source:HGNC Symbol;Acc:HGNC:18825]	0.003098	0.016	0.7745
ENSCAFG00000008898	PRKG2	protein kinase, cGMP-dependent, type II [Source:HGNC Symbol;Acc:HGNC:9416]	2.183e-29	7.275e-26	5.898
ENSCAFG00000008903	ARFGAP2	ADP ribosylation factor GTPase activating protein 2 [Source:HGNC Symbol;Acc:HGNC:13504]	0.0006642	0.004863	0.6458
ENSCAFG00000008921	NEK4	NIMA related kinase 4 [Source:HGNC Symbol;Acc:HGNC:11399]	0.004943	0.02272	0.4148
ENSCAFG00000008937	KANSL2	KAT8 regulatory NSL complex subunit 2 [Source:HGNC Symbol;Acc:HGNC:26024]	0.004028	0.01953	0.2825
ENSCAFG00000008944	SFXN5	sideroflexin 5 [Source:HGNC Symbol;Acc:HGNC:16073]	3.024e-05	0.0004139	1.072
ENSCAFG00000008972			0.003796	0.01864	1.455
ENSCAFG00000008979	TMEM150C	transmembrane protein 150C [Source:HGNC Symbol;Acc:HGNC:37263]	0.000259	0.002299	0.8762
ENSCAFG00000009006	GFM1	G elongation factor mitochondrial 1 [Source:HGNC Symbol;Acc:HGNC:13780]	2.7e-05	0.0003784	0.613
ENSCAFG00000009010	ZNF641	zinc finger protein 641 [Source:HGNC Symbol;Acc:HGNC:31834]	0.002829	0.01494	0.5803
ENSCAFG00000009014	NEFL	neurofilament light [Source:HGNC Symbol;Acc:HGNC:7739]	5.016e-12	5.971e-10	4.102
ENSCAFG00000009019	NEFM	neurofilament medium [Source:HGNC Symbol;Acc:HGNC:7734]	0.0008157	0.005694	5.165
ENSCAFG00000009028	ASB8	ankyrin repeat and SOCS box containing 8 [Source:HGNC Symbol;Acc:HGNC:17183]	0.00565	0.02513	0.352
ENSCAFG00000009032	TMEM55A	transmembrane protein 55A [Source:HGNC Symbol;Acc:HGNC:25452]	0.006088	0.02646	0.548
ENSCAFG00000009033	DYSF	dysferlin [Source:HGNC Symbol;Acc:HGNC:3097]	0.0003715	0.003096	0.9183
ENSCAFG00000009042	IQCD	IQ motif containing D [Source:HGNC Symbol;Acc:HGNC:25168]	0.001072	0.007035	0.8203
ENSCAFG00000009046	TPCN1	two pore segment channel 1 [Source:HGNC Symbol;Acc:HGNC:18182]	0.0009244	0.006281	0.7389
ENSCAFG00000009053	CKAP5	cytoskeleton associated protein 5 [Source:HGNC Symbol;Acc:HGNC:28959]	0.0003366	0.002857	0.5949
ENSCAFG00000009055	JMY	junction mediating and regulatory protein, p53 cofactor [Source:HGNC Symbol;Acc:HGNC:28916]	0.00989	0.03793	0.7013
ENSCAFG00000009074	HOMER1	homer scaffolding protein 1 [Source:HGNC Symbol;Acc:HGNC:17512]	0.00828	0.03333	0.6058
ENSCAFG00000009082	PLCG1	phospholipase C gamma 1 [Source:HGNC Symbol;Acc:HGNC:9065]	0.00116	0.007496	0.6109
ENSCAFG00000009084	PBRM1	polybromo 1 [Source:HGNC Symbol;Acc:HGNC:30064]	0.001665	0.009826	0.8116
ENSCAFG00000009092	PAIP2B	poly(A) binding protein interacting protein 2B [Source:HGNC Symbol;Acc:HGNC:29200]	0.001188	0.007624	0.7664
ENSCAFG00000009117			0.0002029	0.001891	1.11
ENSCAFG00000009127	BBS2	Bardet-Biedl syndrome 2 [Source:HGNC Symbol;Acc:HGNC:967]	1.372e-07	4.507e-06	0.6443
ENSCAFG00000009128			0.007782	0.03183	0.6144
ENSCAFG00000009139	ENTPD4	ectonucleoside triphosphate diphosphohydrolase 4 [Source:HGNC Symbol;Acc:HGNC:14573]	0.0006169	0.004592	0.7902
ENSCAFG00000009150	OGFOD1	2-oxoglutarate and iron dependent oxygenase domain containing 1 [Source:HGNC Symbol;Acc:HGNC:25585]	7.547e-06	0.0001302	0.4448
ENSCAFG00000009161	HPS5	HPS5, biogenesis of lysosomal organelles complex 2 subunit 2 [Source:HGNC Symbol;Acc:HGNC:17022]	5.551e-06	0.0001	0.6421
ENSCAFG00000009168	arsb	arylsulfatase B [Source:HGNC Symbol;Acc:HGNC:714]	8.591e-08	3.071e-06	0.7502
ENSCAFG00000009170	ATG13	autophagy related 13 [Source:HGNC Symbol;Acc:HGNC:29091]	6.316e-05	0.0007472	0.5086
ENSCAFG00000009217	CHMP7	charged multivesicular body protein 7 [Source:HGNC Symbol;Acc:HGNC:28439]	2.364e-05	0.0003401	0.5928
ENSCAFG00000009218	MORN4	MORN repeat containing 4 [Source:HGNC Symbol;Acc:HGNC:24001]	0.0004565	0.003653	0.4848
ENSCAFG00000009236	CHD6	chromodomain helicase DNA binding protein 6 [Source:HGNC Symbol;Acc:HGNC:19057]	0.003055	0.01583	0.6428
ENSCAFG00000009237	RMDN3	regulator of microtubule dynamics 3 [Source:HGNC Symbol;Acc:HGNC:25550]	2.648e-05	0.0003736	0.9621
ENSCAFG00000009238	WRNIP1	Werner helicase interacting protein 1 [Source:HGNC Symbol;Acc:HGNC:20876]	0.001328	0.008289	0.5278
ENSCAFG00000009270	PEBP4	phosphatidylethanolamine binding protein 4 [Source:HGNC Symbol;Acc:HGNC:28319]	3.368e-08	1.337e-06	2.332
ENSCAFG00000009276	SERPINB1	serpin family B member 1 [Source:HGNC Symbol;Acc:HGNC:3311]	0.001698	0.009953	0.4749
ENSCAFG00000009293	IQGAP2	IQ motif containing GTPase activating protein 2 [Source:HGNC Symbol;Acc:HGNC:6111]	0.0007514	0.00534	1.096
ENSCAFG00000009298	HIPK1	homeodomain interacting protein kinase 1 [Source:HGNC Symbol;Acc:HGNC:19006]	2.679e-14	5.913e-12	1.285
ENSCAFG00000009302	R3HCC1L	R3H domain and coiled-coil containing 1 like [Source:HGNC Symbol;Acc:HGNC:23512]	0.0001437	0.001441	0.5953
ENSCAFG00000009317	TMEM45A	transmembrane protein 45A [Source:HGNC Symbol;Acc:HGNC:25480]	2.095e-06	4.448e-05	1.145
ENSCAFG00000009323	UEVLD	UEV and lactate/malate dehyrogenase domains [Source:HGNC Symbol;Acc:HGNC:30866]	0.0009306	0.006312	0.8845
ENSCAFG00000009327	ADGRG7	adhesion G protein-coupled receptor G7 [Source:HGNC Symbol;Acc:HGNC:19241]	5.947e-06	0.0001061	2.294
ENSCAFG00000009344			0.0001466	0.00146	1.674
ENSCAFG00000009393	SYT13	synaptotagmin 13 [Source:HGNC Symbol;Acc:HGNC:14962]	0.0007407	0.005278	1.132
ENSCAFG00000009406			0.000935	0.006323	1.856
ENSCAFG00000009409	ECI2	enoyl-CoA delta isomerase 2 [Source:HGNC Symbol;Acc:HGNC:14601]	4.151e-09	2.278e-07	0.9532
ENSCAFG00000009425	SLC39A14	solute carrier family 39 member 14 [Source:HGNC Symbol;Acc:HGNC:20858]	0.0005811	0.004382	0.5459
ENSCAFG00000009442	TRIM33	tripartite motif containing 33 [Source:HGNC Symbol;Acc:HGNC:16290]	0.001022	0.006779	0.9107
ENSCAFG00000009463	FTO	FTO, alpha-ketoglutarate dependent dioxygenase [Source:HGNC Symbol;Acc:HGNC:24678]	0.000118	0.00122	0.5682
ENSCAFG00000009466	GOT1	aspartate aminotransferase, cytoplasmic [Source:RefSeq peptide;Acc:NP_001277045]	0.001052	0.006939	0.9042
ENSCAFG00000009471	SERINC3	serine incorporator 3 [Source:HGNC Symbol;Acc:HGNC:11699]	2.178e-14	4.922e-12	0.8519
ENSCAFG00000009476	AFF1	AF4/FMR2 family member 1 [Source:HGNC Symbol;Acc:HGNC:7135]	0.003809	0.01867	0.579
ENSCAFG00000009487	ENTPD7	ectonucleoside triphosphate diphosphohydrolase 7 [Source:HGNC Symbol;Acc:HGNC:19745]	0.0002362	0.002148	0.6131
ENSCAFG00000009490	KLHL8	kelch like family member 8 [Source:HGNC Symbol;Acc:HGNC:18644]	0.0002104	0.001948	0.7884
ENSCAFG00000009492	INO80	INO80 complex subunit [Source:HGNC Symbol;Acc:HGNC:26956]	0.0006039	0.004516	0.5265
ENSCAFG00000009494	DENND2C	DENN domain containing 2C [Source:HGNC Symbol;Acc:HGNC:24748]	4.407e-05	0.0005569	1.261
ENSCAFG00000009510	EXD1	exonuclease 3'-5' domain containing 1 [Source:HGNC Symbol;Acc:HGNC:28507]	1.312e-06	3.005e-05	0.9859
ENSCAFG00000009511	HSD17B13	hydroxysteroid 17-beta dehydrogenase 13 [Source:HGNC Symbol;Acc:HGNC:18685]	0.0007251	0.005194	0.7603
ENSCAFG00000009513	GLS	glutaminase [Source:HGNC Symbol;Acc:HGNC:4331]	6.118e-05	0.0007307	0.786
ENSCAFG00000009517	HMGCR	3-hydroxy-3-methylglutaryl-CoA reductase [Source:HGNC Symbol;Acc:HGNC:5006]	6.808e-05	0.0007965	0.9666
ENSCAFG00000009550	RTF1	RTF1 homolog, Paf1/RNA polymerase II complex component [Source:HGNC Symbol;Acc:HGNC:28996]	0.0004153	0.003368	0.5554
ENSCAFG00000009552	IMPG2	interphotoreceptor matrix proteoglycan 2 [Source:HGNC Symbol;Acc:HGNC:18362]	0.003415	0.01723	0.9289
ENSCAFG00000009615	STK4	serine/threonine kinase 4 [Source:HGNC Symbol;Acc:HGNC:11408]	0.0004095	0.003329	0.3556
ENSCAFG00000009619	ETNK2	ethanolamine kinase 2 [Source:HGNC Symbol;Acc:HGNC:25575]	0.0009755	0.006532	1.609
ENSCAFG00000009622	NXPE3	neurexophilin and PC-esterase domain family member 3 [Source:HGNC Symbol;Acc:HGNC:28238]	0.0001562	0.001529	0.4401
ENSCAFG00000009654	RBL2	RB transcriptional corepressor like 2 [Source:HGNC Symbol;Acc:HGNC:9894]	8.571e-05	0.0009515	0.6736
ENSCAFG00000009662	MGA	MGA, MAX dimerization protein [Source:HGNC Symbol;Acc:HGNC:14010]	0.004947	0.02273	0.8241
ENSCAFG00000009663	SCD	stearoyl-CoA desaturase [Source:HGNC Symbol;Acc:HGNC:10571]	5.765e-10	3.922e-08	1.088
ENSCAFG00000009695	MAPKBP1	mitogen-activated protein kinase binding protein 1 [Source:HGNC Symbol;Acc:HGNC:29536]	2.247e-13	4.16e-11	1.084
ENSCAFG00000009784	SLC22A15	solute carrier family 22 member 15 [Source:HGNC Symbol;Acc:HGNC:20301]	0.001198	0.007669	0.6973
ENSCAFG00000009840	FAM13A	family with sequence similarity 13 member A [Source:HGNC Symbol;Acc:HGNC:19367]	3.884e-12	4.794e-10	2.583
ENSCAFG00000009844	TIGD2	tigger transposable element derived 2 [Source:HGNC Symbol;Acc:HGNC:18333]	0.0007416	0.005282	0.5709
ENSCAFG00000009848	WDR82	WD repeat domain 82 [Source:HGNC Symbol;Acc:HGNC:28826]	0.003197	0.01637	0.3579
ENSCAFG00000009850	DNAH5	dynein axonemal heavy chain 5 [Source:HGNC Symbol;Acc:HGNC:2950]	5.861e-06	0.0001047	1.867
ENSCAFG00000009860	BRD7	bromodomain containing 7 [Source:HGNC Symbol;Acc:HGNC:14310]	1.916e-05	0.0002862	0.4811
ENSCAFG00000009863	HERC2	HECT and RLD domain containing E3 ubiquitin protein ligase 2 [Source:HGNC Symbol;Acc:HGNC:4868]	3.493e-06	6.838e-05	0.9424
ENSCAFG00000009869	EHD4	EH domain containing 4 [Source:HGNC Symbol;Acc:HGNC:3245]	4.618e-05	0.0005775	0.9321
ENSCAFG00000009879	BTRC	beta-transducin repeat containing E3 ubiquitin protein ligase [Source:HGNC Symbol;Acc:HGNC:1144]	0.0001007	0.001078	0.6264
ENSCAFG00000009914	PLA2G4F	phospholipase A2 group IVF [Source:HGNC Symbol;Acc:HGNC:27396]	0.000137	0.001381	1.402
ENSCAFG00000009926	LRRK2	leucine rich repeat kinase 2 [Source:HGNC Symbol;Acc:HGNC:18618]	2.441e-06	5.069e-05	2.113
ENSCAFG00000009928	XPO7	exportin 7 [Source:HGNC Symbol;Acc:HGNC:14108]	2.019e-06	4.307e-05	0.4904
ENSCAFG00000009931	SLC12A5	solute carrier family 12 member 5 [Source:HGNC Symbol;Acc:HGNC:13818]	5.244e-05	0.0006443	1.414
ENSCAFG00000009971	C10orf76	chromosome 10 open reading frame 76 [Source:HGNC Symbol;Acc:HGNC:25788]	2.545e-05	0.0003617	0.5844
ENSCAFG00000009986	PRKAB1	protein kinase AMP-activated non-catalytic subunit beta 1 [Source:HGNC Symbol;Acc:HGNC:9378]	3.167e-05	0.0004308	0.5406
ENSCAFG00000010010	N4BP1	NEDD4 binding protein 1 [Source:HGNC Symbol;Acc:HGNC:29850]	0.00371	0.01829	0.491
ENSCAFG00000010047	2006-03-01	membrane associated ring-CH-type finger 6 [Source:HGNC Symbol;Acc:HGNC:30550]	0.002348	0.01289	0.3788
ENSCAFG00000010049	GFRA2	GDNF family receptor alpha 2 [Source:HGNC Symbol;Acc:HGNC:4244]	0.009031	0.03542	0.9141
ENSCAFG00000010062	NOLC1	nucleolar and coiled-body phosphoprotein 1 [Source:HGNC Symbol;Acc:HGNC:15608]	0.002851	0.01504	0.4216
ENSCAFG00000010101	KIF13A	kinesin family member 13A [Source:HGNC Symbol;Acc:HGNC:14566]	0.004672	0.02177	0.4871
ENSCAFG00000010104	GANC	glucosidase alpha, neutral C [Source:HGNC Symbol;Acc:HGNC:4139]	9.204e-05	0.001001	0.5457
ENSCAFG00000010107	BMPR1B	bone morphogenetic protein receptor type 1B [Source:HGNC Symbol;Acc:HGNC:1077]	8.95e-10	5.792e-08	1.274
ENSCAFG00000010113	GAS2	growth arrest specific 2 [Source:HGNC Symbol;Acc:HGNC:4167]	8.92e-05	0.0009813	2.358
ENSCAFG00000010131	GBF1	golgi brefeldin A resistant guanine nucleotide exchange factor 1 [Source:HGNC Symbol;Acc:HGNC:4181]	0.001474	0.008955	0.4631
ENSCAFG00000010135	LUZP2	leucine zipper protein 2 [Source:HGNC Symbol;Acc:HGNC:23206]	4.117e-07	1.143e-05	1.566
ENSCAFG00000010140	BICDL1	BICD family like cargo adaptor 1 [Source:HGNC Symbol;Acc:HGNC:28095]	0.0001854	0.001761	1.08
ENSCAFG00000010146	NUP153	nucleoporin 153 [Source:HGNC Symbol;Acc:HGNC:8062]	0.007515	0.03094	0.4189
ENSCAFG00000010152	ANO3	anoctamin 3 [Source:HGNC Symbol;Acc:HGNC:14004]	0.002624	0.01407	0.9687
ENSCAFG00000010154			2e-09	1.195e-07	2.773
ENSCAFG00000010171	PHKG1	phosphorylase kinase catalytic subunit gamma 1 [Source:HGNC Symbol;Acc:HGNC:8930]	9.339e-10	6.015e-08	1.183
ENSCAFG00000010183	DCAF1	DDB1 and CUL4 associated factor 1 [Source:HGNC Symbol;Acc:HGNC:30911]	0.001135	0.00738	0.5396
ENSCAFG00000010185			3.363e-07	9.768e-06	0.9827
ENSCAFG00000010198	RAB7B	RAB7B, member RAS oncogene family [Source:HGNC Symbol;Acc:HGNC:30513]	3.43e-06	6.734e-05	0.8329
ENSCAFG00000010221	SUFU	SUFU negative regulator of hedgehog signaling [Source:HGNC Symbol;Acc:HGNC:16466]	0.003348	0.017	0.6194
ENSCAFG00000010222	BARX2	BARX homeobox 2 [Source:HGNC Symbol;Acc:HGNC:956]	0.001029	0.00682	1.49
ENSCAFG00000010253	KIAA1524	KIAA1524 [Source:HGNC Symbol;Acc:HGNC:29302]	0.0002798	0.002453	1.563
ENSCAFG00000010283	MSI1	musashi RNA binding protein 1 [Source:HGNC Symbol;Acc:HGNC:7330]	0.0008422	0.005842	0.839
ENSCAFG00000010299	GUCA1C	guanylate cyclase activator 1C [Source:HGNC Symbol;Acc:HGNC:4680]	2.433e-09	1.435e-07	2.88
ENSCAFG00000010304	ETS1	ETS proto-oncogene 1, transcription factor [Source:HGNC Symbol;Acc:HGNC:3488]	0.0002492	0.002234	0.9242
ENSCAFG00000010313	ELMO2	engulfment and cell motility 2 [Source:HGNC Symbol;Acc:HGNC:17233]	8.479e-06	0.0001436	0.5831
ENSCAFG00000010316	MORC1	MORC family CW-type zinc finger 1 [Source:HGNC Symbol;Acc:HGNC:7198]	2.935e-16	1.003e-13	4.231
ENSCAFG00000010323	SRD5A1	steroid 5 alpha-reductase 1 [Source:HGNC Symbol;Acc:HGNC:11284]	0.002234	0.01239	0.8647
ENSCAFG00000010347	FAN1	FANCD2 and FANCI associated nuclease 1 [Source:HGNC Symbol;Acc:HGNC:29170]	9.714e-08	3.364e-06	0.7079
ENSCAFG00000010354	NT5C2	5'-nucleotidase, cytosolic II [Source:HGNC Symbol;Acc:HGNC:8022]	0.0002	0.001873	0.5996
ENSCAFG00000010385	KLHL12	kelch like family member 12 [Source:HGNC Symbol;Acc:HGNC:19360]	0.006769	0.02853	0.2853
ENSCAFG00000010398	KIAA0319	KIAA0319 [Source:HGNC Symbol;Acc:HGNC:21580]	0.001117	0.007275	1.558
ENSCAFG00000010406	CPNE8	copine 8 [Source:HGNC Symbol;Acc:HGNC:23498]	0.0007294	0.005211	0.8398
ENSCAFG00000010407	TJP1	tight junction protein 1 [Source:HGNC Symbol;Acc:HGNC:11827]	0.0007258	0.005197	0.6914
ENSCAFG00000010409	RHBDD1	rhomboid domain containing 1 [Source:HGNC Symbol;Acc:HGNC:23081]	0.000271	0.002392	0.5602
ENSCAFG00000010417	C6orf62	chromosome 6 open reading frame 62 [Source:HGNC Symbol;Acc:HGNC:20998]	0.009826	0.03782	0.3105
ENSCAFG00000010424	DHCR7	7-dehydrocholesterol reductase [Source:HGNC Symbol;Acc:HGNC:2860]	0.002022	0.01144	1.077
ENSCAFG00000010452	KDM5B	lysine demethylase 5B [Source:HGNC Symbol;Acc:HGNC:18039]	0.005852	0.02573	0.4538
ENSCAFG00000010453	TARSL2	threonyl-tRNA synthetase like 2 [Source:HGNC Symbol;Acc:HGNC:24728]	7.787e-07	1.935e-05	1.563
ENSCAFG00000010464	MTR	5-methyltetrahydrofolate-homocysteine methyltransferase [Source:HGNC Symbol;Acc:HGNC:7468]	0.0001077	0.001132	0.7783
ENSCAFG00000010527	RBBP4	RB binding protein 4, chromatin remodeling factor [Source:HGNC Symbol;Acc:HGNC:9887]	0.003492	0.01751	0.3334
ENSCAFG00000010528	DNM1L	dynamin 1 like [Source:HGNC Symbol;Acc:HGNC:2973]	0.0001319	0.001342	0.5617
ENSCAFG00000010532	SPHKAP	SPHK1 interactor, AKAP domain containing [Source:HGNC Symbol;Acc:HGNC:30619]	2.126e-06	4.506e-05	2.434
ENSCAFG00000010596			7.83e-09	3.91e-07	1.488
ENSCAFG00000010630	COBLL1	cordon-bleu WH2 repeat protein like 1 [Source:HGNC Symbol;Acc:HGNC:23571]	6.958e-10	4.661e-08	1.487
ENSCAFG00000010637	ANKRD13A	ankyrin repeat domain 13A [Source:HGNC Symbol;Acc:HGNC:21268]	0.008013	0.03254	0.3946
ENSCAFG00000010649	IPO9	importin 9 [Source:HGNC Symbol;Acc:HGNC:19425]	0.001562	0.009324	0.3902
ENSCAFG00000010679	ASB7	ankyrin repeat and SOCS box containing 7 [Source:HGNC Symbol;Acc:HGNC:17182]	0.008781	0.03476	0.4061
ENSCAFG00000010680	DENND5B	DENN domain containing 5B [Source:HGNC Symbol;Acc:HGNC:28338]	0.0006304	0.004667	0.6089
ENSCAFG00000010691	CERS3	ceramide synthase 3 [Source:HGNC Symbol;Acc:HGNC:23752]	0.0007838	0.005512	0.995
ENSCAFG00000010706	MXI1	MAX interactor 1, dimerization protein [Source:HGNC Symbol;Acc:HGNC:7534]	0.0003868	0.003189	0.5536
ENSCAFG00000010711	ATP6V1A	ATPase H+ transporting V1 subunit A [Source:HGNC Symbol;Acc:HGNC:851]	1.227e-11	1.341e-09	1.088
ENSCAFG00000010720	SMNDC1	survival motor neuron domain containing 1 [Source:HGNC Symbol;Acc:HGNC:16900]	0.005369	0.02414	0.3054
ENSCAFG00000010734	ZMYND8	zinc finger MYND-type containing 8 [Source:HGNC Symbol;Acc:HGNC:9397]	4.02e-06	7.666e-05	0.7342
ENSCAFG00000010737	KPNA6	karyopherin subunit alpha 6 [Source:HGNC Symbol;Acc:HGNC:6399]	2.823e-05	0.0003904	0.6186
ENSCAFG00000010754	SLC38A3	solute carrier family 38 member 3 [Source:HGNC Symbol;Acc:HGNC:18044]	9.747e-10	6.217e-08	2.586
ENSCAFG00000010757	CPT1A	carnitine O-palmitoyltransferase 1, liver isoform [Source:RefSeq peptide;Acc:NP_001273789]	3.105e-06	6.198e-05	0.6757
ENSCAFG00000010766	TESMIN	testis expressed metallothionein like protein [Source:HGNC Symbol;Acc:HGNC:7446]	5.468e-08	2.065e-06	3.654
ENSCAFG00000010767	ESRRG	estrogen related receptor gamma [Source:HGNC Symbol;Acc:HGNC:3474]	0.0001891	0.001789	1.486
ENSCAFG00000010803	PDE4DIP	phosphodiesterase 4D interacting protein [Source:HGNC Symbol;Acc:HGNC:15580]	7.316e-05	0.0008365	0.6765
ENSCAFG00000010812	NCOA3	nuclear receptor coactivator 3 [Source:HGNC Symbol;Acc:HGNC:7670]	0.0006279	0.004656	0.6856
ENSCAFG00000010824			0.001497	0.009052	0.3745
ENSCAFG00000010831	SHOC2	SHOC2, leucine rich repeat scaffold protein [Source:HGNC Symbol;Acc:HGNC:15454]	1.483e-05	0.0002313	1.132
ENSCAFG00000010832	TC2N	tandem C2 domains, nuclear [Source:HGNC Symbol;Acc:HGNC:19859]	0.006452	0.02756	1.078
ENSCAFG00000010833	NKD2	naked cuticle homolog 2 [Source:HGNC Symbol;Acc:HGNC:17046]	0.005171	0.02351	2.176
ENSCAFG00000010852	SYNM	synemin [Source:HGNC Symbol;Acc:HGNC:24466]	0.001529	0.009204	0.784
ENSCAFG00000010856	PSMD1	proteasome 26S subunit, non-ATPase 1 [Source:HGNC Symbol;Acc:HGNC:9554]	0.009416	0.03659	0.3121
ENSCAFG00000010859	PRKAB2	protein kinase AMP-activated non-catalytic subunit beta 2 [Source:HGNC Symbol;Acc:HGNC:9379]	3.957e-05	0.0005142	0.822
ENSCAFG00000010865			2.17e-05	0.0003182	0.6573
ENSCAFG00000010867			7.214e-05	0.0008297	0.4872
ENSCAFG00000010868	GPAM	glycerol-3-phosphate acyltransferase, mitochondrial [Source:HGNC Symbol;Acc:HGNC:24865]	1.931e-05	0.0002877	0.6999
ENSCAFG00000010870	UBE3B	ubiquitin protein ligase E3B [Source:HGNC Symbol;Acc:HGNC:13478]	0.004183	0.02006	0.3138
ENSCAFG00000010879	IGSF11	immunoglobulin superfamily member 11 [Source:HGNC Symbol;Acc:HGNC:16669]	4.767e-05	0.0005945	0.6647
ENSCAFG00000010895			0.004263	0.02034	0.715
ENSCAFG00000010914	RBM6	RNA binding motif protein 6 [Source:HGNC Symbol;Acc:HGNC:9903]	0.0004328	0.003493	0.5835
ENSCAFG00000010919	HEATR1	HEAT repeat containing 1 [Source:HGNC Symbol;Acc:HGNC:25517]	0.006515	0.02772	0.6355
ENSCAFG00000010937	CHKA	choline kinase alpha [Source:HGNC Symbol;Acc:HGNC:1937]	0.0006866	0.004997	0.7193
ENSCAFG00000010943	POGLUT1	protein O-glucosyltransferase 1 [Source:HGNC Symbol;Acc:HGNC:22954]	0.006771	0.02853	0.38
ENSCAFG00000010952	IARS2	isoleucyl-tRNA synthetase 2, mitochondrial [Source:HGNC Symbol;Acc:HGNC:29685]	0.004818	0.02231	0.3247
ENSCAFG00000010955	PTHLH	Parathyroid hormone-related protein Osteostatin [Source:UniProtKB/Swiss-Prot;Acc:P52211]	0.009945	0.0381	1.011
ENSCAFG00000010957	KLHL42	kelch like family member 42 [Source:HGNC Symbol;Acc:HGNC:29252]	5.132e-09	2.737e-07	1.447
ENSCAFG00000010959	TBCK	TBC1 domain containing kinase [Source:HGNC Symbol;Acc:HGNC:28261]	2.278e-05	0.0003305	0.622
ENSCAFG00000010963	MRPS35	28S ribosomal protein S35, mitochondrial [Source:RefSeq peptide;Acc:NP_001271416]	0.0006571	0.004824	0.6133
ENSCAFG00000010998	CHD2	chromodomain helicase DNA binding protein 2 [Source:HGNC Symbol;Acc:HGNC:1917]	0.004204	0.02013	0.6489
ENSCAFG00000011008	CAMKV	CaM kinase like vesicle associated [Source:HGNC Symbol;Acc:HGNC:28788]	3.078e-05	0.0004195	1.565
ENSCAFG00000011012	PLA1A	phospholipase A1 member A [Source:HGNC Symbol;Acc:HGNC:17661]	0.003686	0.01823	0.811
ENSCAFG00000011054			0.0008524	0.005907	1.725
ENSCAFG00000011072	ERO1B	endoplasmic reticulum oxidoreductase 1 beta [Source:HGNC Symbol;Acc:HGNC:14355]	1.678e-08	7.48e-07	1.169
ENSCAFG00000011081	ZMAT3	zinc finger matrin-type 3 [Source:HGNC Symbol;Acc:HGNC:29983]	0.001271	0.00801	0.8925
ENSCAFG00000011086	SLC16A6	solute carrier family 16 member 6 [Source:HGNC Symbol;Acc:HGNC:10927]	2.639e-08	1.07e-06	1.358
ENSCAFG00000011089	ARNTL2	aryl hydrocarbon receptor nuclear translocator like 2 [Source:HGNC Symbol;Acc:HGNC:18984]	0.003351	0.01701	1.035
ENSCAFG00000011110			0.004647	0.02168	0.455
ENSCAFG00000011120	DDX59	DEAD-box helicase 59 [Source:HGNC Symbol;Acc:HGNC:25360]	0.0007754	0.00547	0.469
ENSCAFG00000011121	LRRC57	leucine rich repeat containing 57 [Source:HGNC Symbol;Acc:HGNC:26719]	0.0001131	0.001176	0.6918
ENSCAFG00000011122	GSK3B	glycogen synthase kinase 3 beta [Source:HGNC Symbol;Acc:HGNC:4617]	0.005627	0.02506	0.4985
ENSCAFG00000011125	RAB3GAP2	RAB3 GTPase activating non-catalytic protein subunit 2 [Source:HGNC Symbol;Acc:HGNC:17168]	0.007761	0.03178	0.6469
ENSCAFG00000011145	STK38L	Canis lupus familiaris serine/threonine kinase 38 like (STK38L), mRNA. [Source:RefSeq mRNA;Acc:NM_001284490]	0.004566	0.02138	0.9661
ENSCAFG00000011148	RGS9	regulator of G protein signaling 9 [Source:HGNC Symbol;Acc:HGNC:10004]	0.001574	0.009378	1.129
ENSCAFG00000011176	NR5A2	nuclear receptor subfamily 5 group A member 2 [Source:HGNC Symbol;Acc:HGNC:7984]	0.0003531	0.002964	0.7367
ENSCAFG00000011181	ARFGEF2	ADP ribosylation factor guanine nucleotide exchange factor 2 [Source:HGNC Symbol;Acc:HGNC:15853]	4.256e-09	2.316e-07	0.727
ENSCAFG00000011183	TM7SF3	transmembrane 7 superfamily member 3 [Source:HGNC Symbol;Acc:HGNC:23049]	0.005739	0.02538	0.3529
ENSCAFG00000011184	SIAE	sialic acid acetylesterase [Source:HGNC Symbol;Acc:HGNC:18187]	1.693e-07	5.4e-06	1.522
ENSCAFG00000011200	SGMS2	sphingomyelin synthase 2 [Source:HGNC Symbol;Acc:HGNC:28395]	0.000719	0.005176	0.9927
ENSCAFG00000011203	CYP2U1	cytochrome P450 family 2 subfamily U member 1 [Source:HGNC Symbol;Acc:HGNC:20582]	5.996e-11	5.67e-09	0.9466
ENSCAFG00000011205	PUM1	pumilio RNA binding family member 1 [Source:HGNC Symbol;Acc:HGNC:14957]	0.0001303	0.00133	0.3859
ENSCAFG00000011241	SLCO3A1	solute carrier organic anion transporter family member 3A1 [Source:HGNC Symbol;Acc:HGNC:10952]	6.604e-08	2.439e-06	1.869
ENSCAFG00000011256	DNAAF5	dynein axonemal assembly factor 5 [Source:HGNC Symbol;Acc:HGNC:26013]	0.001309	0.008197	0.7633
ENSCAFG00000011260	CSE1L	chromosome segregation 1 like [Source:HGNC Symbol;Acc:HGNC:2431]	0.001058	0.006961	0.4184
ENSCAFG00000011261	SSH1	slingshot protein phosphatase 1 [Source:HGNC Symbol;Acc:HGNC:30579]	0.009908	0.03798	0.4375
ENSCAFG00000011274	SV2B	synaptic vesicle glycoprotein 2B [Source:HGNC Symbol;Acc:HGNC:16874]	4.385e-13	7.399e-11	6.061
ENSCAFG00000011292	RABL3	RAB, member of RAS oncogene family like 3 [Source:HGNC Symbol;Acc:HGNC:18072]	0.001016	0.006752	0.5364
ENSCAFG00000011324	ISCU	iron-sulfur cluster assembly enzyme [Source:HGNC Symbol;Acc:HGNC:29882]	0.008454	0.03379	0.3696
ENSCAFG00000011326	PRKCA	protein kinase C alpha [Source:HGNC Symbol;Acc:HGNC:9393]	0.001035	0.006854	1.099
ENSCAFG00000011332			1.652e-06	3.652e-05	1.067
ENSCAFG00000011336	2001-03-01	mitochondrial amidoxime reducing component 1 [Source:HGNC Symbol;Acc:HGNC:26189]	6.279e-07	1.601e-05	2.269
ENSCAFG00000011352	SART3	squamous cell carcinoma antigen recognized by T-cells 3 [Source:HGNC Symbol;Acc:HGNC:16860]	0.008044	0.03262	0.3884
ENSCAFG00000011356	VWA5A	von Willebrand factor A domain containing 5A [Source:HGNC Symbol;Acc:HGNC:6658]	1.675e-24	2.791e-21	3.55
ENSCAFG00000011376	AKAP13	A-kinase anchoring protein 13 [Source:HGNC Symbol;Acc:HGNC:371]	0.005032	0.02303	0.3871
ENSCAFG00000011407	SEC24B	SEC24 homolog B, COPII coat complex component [Source:HGNC Symbol;Acc:HGNC:10704]	0.001566	0.009343	0.4876
ENSCAFG00000011446	USP13	ubiquitin specific peptidase 13 (isopeptidase T-3) [Source:HGNC Symbol;Acc:HGNC:12611]	4.359e-13	7.399e-11	1.064
ENSCAFG00000011457	NTRK3	neurotrophic receptor tyrosine kinase 3 [Source:HGNC Symbol;Acc:HGNC:8033]	0.001458	0.008877	0.8399
ENSCAFG00000011506	RRH	retinal pigment epithelium-derived rhodopsin homolog [Source:HGNC Symbol;Acc:HGNC:10450]	0.004901	0.02256	0.9442
ENSCAFG00000011514	GTF2I	general transcription factor IIi [Source:HGNC Symbol;Acc:HGNC:4659]	2.307e-07	7.055e-06	0.6675
ENSCAFG00000011524	PTPRU	protein tyrosine phosphatase, receptor type U [Source:HGNC Symbol;Acc:HGNC:9683]	3.859e-05	0.0005033	0.8
ENSCAFG00000011531	PTPN1	protein tyrosine phosphatase, non-receptor type 1 [Source:HGNC Symbol;Acc:HGNC:9642]	0.001497	0.009052	0.5428
ENSCAFG00000011536	ZKSCAN8	zinc finger with KRAB and SCAN domains 8 [Source:HGNC Symbol;Acc:HGNC:12983]	0.004163	0.01999	0.8144
ENSCAFG00000011550	PFKFB2	6-phosphofructo-2-kinase/fructose-2,6-biphosphatase 2 [Source:HGNC Symbol;Acc:HGNC:8873]	2.619e-16	9.188e-14	1.028
ENSCAFG00000011568	PARD6B	par-6 family cell polarity regulator beta [Source:HGNC Symbol;Acc:HGNC:16245]	0.000324	0.002769	0.6523
ENSCAFG00000011576	ADNP	activity dependent neuroprotector homeobox [Source:HGNC Symbol;Acc:HGNC:15766]	0.009317	0.03629	0.413
ENSCAFG00000011583	ABHD2	abhydrolase domain containing 2 [Source:HGNC Symbol;Acc:HGNC:18717]	0.00289	0.01518	0.4233
ENSCAFG00000011585	PCNX2	pecanex homolog 2 (Drosophila) [Source:HGNC Symbol;Acc:HGNC:8736]	1.819e-10	1.479e-08	2.739
ENSCAFG00000011588	SV2A	synaptic vesicle glycoprotein 2A [Source:HGNC Symbol;Acc:HGNC:20566]	3.961e-06	7.566e-05	1.09
ENSCAFG00000011595	ARHGAP6	Rho GTPase activating protein 6 [Source:HGNC Symbol;Acc:HGNC:676]	0.002608	0.014	0.9067
ENSCAFG00000011636	C4orf32	chromosome 4 open reading frame 32 [Source:HGNC Symbol;Acc:HGNC:26813]	5.25e-08	2e-06	2.048
ENSCAFG00000011659	ATP9A	ATPase phospholipid transporting 9A (putative) [Source:HGNC Symbol;Acc:HGNC:13540]	0.001862	0.0107	0.5624
ENSCAFG00000011668	CCDC36	coiled-coil domain containing 36 [Source:HGNC Symbol;Acc:HGNC:27945]	0.003836	0.01878	0.6029
ENSCAFG00000011671	OTUD7B	OTU deubiquitinase 7B [Source:HGNC Symbol;Acc:HGNC:16683]	0.00676	0.0285	0.3936
ENSCAFG00000011672	SLC15A2	solute carrier family 15 member 2 [Source:HGNC Symbol;Acc:HGNC:10921]	0.008913	0.03504	2.135
ENSCAFG00000011713	DDX5	probable ATP-dependent RNA helicase DDX5 [Source:RefSeq peptide;Acc:NP_001273869]	0.008313	0.03342	0.6551
ENSCAFG00000011722	CD34	CD34 molecule [Source:HGNC Symbol;Acc:HGNC:1662]	2.176e-06	4.59e-05	1.145
ENSCAFG00000011736	DISC1	disrupted in schizophrenia 1 [Source:HGNC Symbol;Acc:HGNC:2888]	0.006259	0.02696	0.7713
ENSCAFG00000011745	SORL1	sortilin related receptor 1 [Source:HGNC Symbol;Acc:HGNC:11185]	4.748e-13	7.913e-11	0.9932
ENSCAFG00000011749	MCCC1	methylcrotonoyl-CoA carboxylase 1 [Source:HGNC Symbol;Acc:HGNC:6936]	0.003564	0.01779	0.4241
ENSCAFG00000011762	CA14	carbonic anhydrase 14 [Source:HGNC Symbol;Acc:HGNC:1372]	0.003696	0.01824	1.623
ENSCAFG00000011768	STK39	serine/threonine kinase 39 [Source:HGNC Symbol;Acc:HGNC:17717]	1.53e-06	3.435e-05	0.8107
ENSCAFG00000011770	TEX2	testis expressed 2 [Source:HGNC Symbol;Acc:HGNC:30884]	0.001544	0.00925	0.4145
ENSCAFG00000011772	EGLN1	egl-9 family hypoxia inducible factor 1 [Source:HGNC Symbol;Acc:HGNC:1232]	0.0005551	0.004234	0.3668
ENSCAFG00000011797	EXOC8	exocyst complex component 8 [Source:HGNC Symbol;Acc:HGNC:24659]	0.000105	0.001113	0.7059
ENSCAFG00000011805	SC5D	sterol-C5-desaturase [Source:HGNC Symbol;Acc:HGNC:10547]	0.0008611	0.005945	1.039
ENSCAFG00000011820	PRPF3	pre-mRNA processing factor 3 [Source:HGNC Symbol;Acc:HGNC:17348]	0.003381	0.01711	0.6469
ENSCAFG00000011825	BCAS1	breast carcinoma amplified sequence 1 [Source:HGNC Symbol;Acc:HGNC:974]	3.196e-09	1.829e-07	2.649
ENSCAFG00000011826	CERS6	ceramide synthase 6 [Source:HGNC Symbol;Acc:HGNC:23826]	0.0002087	0.001935	0.6739
ENSCAFG00000011833			3.783e-05	0.0004944	0.4552
ENSCAFG00000011834	NOSTRIN	nitric oxide synthase trafficking [Source:HGNC Symbol;Acc:HGNC:20203]	9.171e-05	0.0009989	1.06
ENSCAFG00000011842	SESN2	sestrin 2 [Source:HGNC Symbol;Acc:HGNC:20746]	2.709e-05	0.000379	0.8055
ENSCAFG00000011876	HSPA12A	heat shock protein family A (Hsp70) member 12A [Source:HGNC Symbol;Acc:HGNC:19022]	0.001277	0.008041	0.9884
ENSCAFG00000011880	GRIK4	glutamate ionotropic receptor kainate type subunit 4 [Source:HGNC Symbol;Acc:HGNC:4582]	0.0002781	0.002442	1.467
ENSCAFG00000011891	ENO4	enolase family member 4 [Source:HGNC Symbol;Acc:HGNC:31670]	3.042e-05	0.0004155	3.074
ENSCAFG00000011895	PTAFR	platelet activating factor receptor [Source:HGNC Symbol;Acc:HGNC:9582]	0.006099	0.02649	0.8917
ENSCAFG00000011917	TMEM62	transmembrane protein 62 [Source:HGNC Symbol;Acc:HGNC:26269]	4.002e-05	0.0005195	0.7363
ENSCAFG00000011922	KPNA1	karyopherin subunit alpha 1 [Source:HGNC Symbol;Acc:HGNC:6394]	0.007419	0.0307	0.4287
ENSCAFG00000011927	RHCG	Ammonium transporter Rh type C [Source:UniProtKB/Swiss-Prot;Acc:Q3BCQ4]	0.006198	0.0268	0.9452
ENSCAFG00000011930	CCNDBP1	cyclin D1 binding protein 1 [Source:HGNC Symbol;Acc:HGNC:1587]	0.001675	0.009864	0.4033
ENSCAFG00000011934	ARHGEF12	Rho guanine nucleotide exchange factor 12 [Source:HGNC Symbol;Acc:HGNC:14193]	1.729e-16	6.986e-14	1.122
ENSCAFG00000011935	EYA3	EYA transcriptional coactivator and phosphatase 3 [Source:HGNC Symbol;Acc:HGNC:3521]	2.379e-05	0.0003414	0.707
ENSCAFG00000011937	PGBD1	piggyBac transposable element derived 1 [Source:HGNC Symbol;Acc:HGNC:19398]	0.0003402	0.002878	0.789
ENSCAFG00000011960	C1orf198	chromosome 1 open reading frame 198 [Source:HGNC Symbol;Acc:HGNC:25900]	0.006791	0.0286	0.4366
ENSCAFG00000011963	TMEM136	transmembrane protein 136 [Source:HGNC Symbol;Acc:HGNC:28280]	3.516e-11	3.606e-09	2.686
ENSCAFG00000011964	GCNT7	glucosaminyl (N-acetyl) transferase family member 7 [Source:HGNC Symbol;Acc:HGNC:16099]	1.287e-07	4.301e-06	1.784
ENSCAFG00000012006	NIF3L1	NGG1 interacting factor 3 like 1 [Source:HGNC Symbol;Acc:HGNC:13390]	0.009603	0.03715	0.4118
ENSCAFG00000012011	BMP7	bone morphogenetic protein 7 [Source:HGNC Symbol;Acc:HGNC:1074]	0.003755	0.01846	1.286
ENSCAFG00000012041	ARIH2	ariadne RBR E3 ubiquitin protein ligase 2 [Source:HGNC Symbol;Acc:HGNC:690]	1.12e-05	0.0001832	0.432
ENSCAFG00000012060	ORC2	origin recognition complex subunit 2 [Source:HGNC Symbol;Acc:HGNC:8488]	0.008444	0.03379	0.6106
ENSCAFG00000012076	SLC25A20	solute carrier family 25 member 20 [Source:HGNC Symbol;Acc:HGNC:1421]	2.175e-06	4.59e-05	0.6618
ENSCAFG00000012079	MCAM	melanoma cell adhesion molecule [Source:HGNC Symbol;Acc:HGNC:6934]	0.0003604	0.003016	0.6979
ENSCAFG00000012080	COG2	component of oligomeric golgi complex 2 [Source:HGNC Symbol;Acc:HGNC:6546]	0.001871	0.01073	0.3039
ENSCAFG00000012096	FAM126B	family with sequence similarity 126 member B [Source:HGNC Symbol;Acc:HGNC:28593]	3.949e-07	1.114e-05	1.293
ENSCAFG00000012103	NGRN	neugrin, neurite outgrowth associated [Source:HGNC Symbol;Acc:HGNC:18077]	1.797e-05	0.0002717	0.361
ENSCAFG00000012107	RCOR3	REST corepressor 3 [Source:HGNC Symbol;Acc:HGNC:25594]	0.0001849	0.001757	0.5482
ENSCAFG00000012108	PRKAR2A	protein kinase cAMP-dependent type II regulatory subunit alpha [Source:HGNC Symbol;Acc:HGNC:9391]	8.162e-07	2.019e-05	0.7468
ENSCAFG00000012110	VAPB	VAMP associated protein B and C [Source:HGNC Symbol;Acc:HGNC:12649]	0.001204	0.007704	0.3364
ENSCAFG00000012112	ACE2	angiotensin I converting enzyme 2 [Source:HGNC Symbol;Acc:HGNC:13557]	6.818e-12	7.905e-10	1.441
ENSCAFG00000012118	URB2	URB2 ribosome biogenesis 2 homolog (S. cerevisiae) [Source:HGNC Symbol;Acc:HGNC:28967]	0.001362	0.008443	0.3782
ENSCAFG00000012137	ABCB10	ATP binding cassette subfamily B member 10 [Source:HGNC Symbol;Acc:HGNC:41]	0.006186	0.02678	0.4323
ENSCAFG00000012151	NUP133	nucleoporin 133 [Source:HGNC Symbol;Acc:HGNC:18016]	0.006166	0.02671	0.4143
ENSCAFG00000012152	GABBR1	gamma-aminobutyric acid type B receptor subunit 1 [Source:HGNC Symbol;Acc:HGNC:4070]	6.916e-06	0.0001205	0.9738
ENSCAFG00000012215	AP1S2	adaptor related protein complex 1 sigma 2 subunit [Source:HGNC Symbol;Acc:HGNC:560]	0.0002892	0.002518	0.7393
ENSCAFG00000012259	MAN2A2	mannosidase alpha class 2A member 2 [Source:HGNC Symbol;Acc:HGNC:6825]	0.00411	0.01983	0.5793
ENSCAFG00000012270	SEC23IP	SEC23 interacting protein [Source:HGNC Symbol;Acc:HGNC:17018]	9.735e-05	0.001047	0.4648
ENSCAFG00000012273	GRPR	gastrin releasing peptide receptor [Source:HGNC Symbol;Acc:HGNC:4609]	0.009083	0.03561	1.25
ENSCAFG00000012291	NIPSNAP1	nipsnap homolog 1 [Source:HGNC Symbol;Acc:HGNC:7827]	1.054e-05	0.0001742	0.8274
ENSCAFG00000012307	NF2	neurofibromin 2 [Source:HGNC Symbol;Acc:HGNC:7773]	1.549e-05	0.0002398	0.3272
ENSCAFG00000012327	WDR11	WD repeat domain 11 [Source:HGNC Symbol;Acc:HGNC:13831]	0.0001086	0.001138	0.4177
ENSCAFG00000012352	NSL1	NSL1, MIS12 kinetochore complex component [Source:HGNC Symbol;Acc:HGNC:24548]	5.979e-05	0.0007155	0.9998
ENSCAFG00000012360	ALS2	ALS2, alsin Rho guanine nucleotide exchange factor [Source:HGNC Symbol;Acc:HGNC:443]	0.001183	0.007604	0.5208
ENSCAFG00000012364	FLVCR1	feline leukemia virus subgroup C cellular receptor 1 [Source:HGNC Symbol;Acc:HGNC:24682]	0.009844	0.03783	0.7965
ENSCAFG00000012368	SLCO1A2	solute carrier organic anion transporter family member 1A2 [Source:HGNC Symbol;Acc:HGNC:10956]	3.557e-09	2.001e-07	4.344
ENSCAFG00000012385	BLM	Bloom syndrome RecQ like helicase [Source:HGNC Symbol;Acc:HGNC:1058]	0.0004031	0.003291	1.272
ENSCAFG00000012414	FAM13C	family with sequence similarity 13 member C [Source:HGNC Symbol;Acc:HGNC:19371]	0.005556	0.02481	0.7632
ENSCAFG00000012416	CTPS2	CTP synthase 2 [Source:HGNC Symbol;Acc:HGNC:2520]	0.006698	0.02831	0.3943
ENSCAFG00000012420	MTMR3	myotubularin related protein 3 [Source:HGNC Symbol;Acc:HGNC:7451]	0.002231	0.01239	0.5343
ENSCAFG00000012440	SLC16A9	solute carrier family 16 member 9 [Source:HGNC Symbol;Acc:HGNC:23520]	0.005837	0.02571	0.5785
ENSCAFG00000012441	AEBP2	AE binding protein 2 [Source:HGNC Symbol;Acc:HGNC:24051]	0.009256	0.03613	0.5257
ENSCAFG00000012445	PROX1	prospero homeobox 1 [Source:HGNC Symbol;Acc:HGNC:9459]	0.003284	0.01673	1.313
ENSCAFG00000012452	CCDC6	coiled-coil domain containing 6 [Source:HGNC Symbol;Acc:HGNC:18782]	0.0004152	0.003368	0.8401
ENSCAFG00000012478	PLEKHA5	pleckstrin homology domain containing A5 [Source:HGNC Symbol;Acc:HGNC:30036]	1.243e-06	2.874e-05	1.58
ENSCAFG00000012493	PFKFB4	6-phosphofructo-2-kinase/fructose-2,6-biphosphatase 4 [Source:HGNC Symbol;Acc:HGNC:8875]	1.711e-07	5.445e-06	1.35
ENSCAFG00000012508	TP53BP1	tumor protein p53 binding protein 1 [Source:HGNC Symbol;Acc:HGNC:11999]	1.845e-06	3.986e-05	0.6026
ENSCAFG00000012547	PLEKHA1	pleckstrin homology domain containing A1 [Source:HGNC Symbol;Acc:HGNC:14335]	0.004594	0.02149	0.7059
ENSCAFG00000012553	PRKD1	protein kinase D1 [Source:HGNC Symbol;Acc:HGNC:9407]	0.005851	0.02573	0.3411
ENSCAFG00000012554	PIP5K1A	phosphatidylinositol-4-phosphate 5-kinase type 1 alpha [Source:HGNC Symbol;Acc:HGNC:8994]	0.005564	0.02484	0.3069
ENSCAFG00000012581	CEP85	centrosomal protein 85 [Source:HGNC Symbol;Acc:HGNC:25309]	7.923e-05	0.0008951	0.6555
ENSCAFG00000012619	MGST1	microsomal glutathione S-transferase 1 [Source:HGNC Symbol;Acc:HGNC:7061]	2.103e-08	8.956e-07	2.033
ENSCAFG00000012620	TXLNG	taxilin gamma [Source:HGNC Symbol;Acc:HGNC:18578]	0.002427	0.01324	0.7312
ENSCAFG00000012665	TOR1AIP1	torsin 1A interacting protein 1 [Source:HGNC Symbol;Acc:HGNC:29456]	0.007266	0.03019	0.3704
ENSCAFG00000012694	ANK3	ankyrin 3 [Source:HGNC Symbol;Acc:HGNC:494]	4.095e-06	7.778e-05	2.156
ENSCAFG00000012711	NPAS4	neuronal PAS domain protein 4 [Source:HGNC Symbol;Acc:HGNC:18983]	0.0007104	0.005125	1.724
ENSCAFG00000012723	CHST15	carbohydrate sulfotransferase 15 [Source:HGNC Symbol;Acc:HGNC:18137]	3.419e-05	0.0004572	0.832
ENSCAFG00000012735	LRCH3	leucine rich repeats and calponin homology domain containing 3 [Source:HGNC Symbol;Acc:HGNC:28637]	0.008422	0.03373	0.6253
ENSCAFG00000012743	OAT	ornithine aminotransferase [Source:HGNC Symbol;Acc:HGNC:8091]	1.499e-06	3.381e-05	0.8437
ENSCAFG00000012764	CLCN2	chloride voltage-gated channel 2 [Source:HGNC Symbol;Acc:HGNC:2020]	0.0001676	0.001616	0.8489
ENSCAFG00000012766	UBE4A	ubiquitination factor E4A [Source:HGNC Symbol;Acc:HGNC:12499]	0.0003722	0.003099	0.5731
ENSCAFG00000012774	REPS2	RALBP1 associated Eps domain containing 2 [Source:HGNC Symbol;Acc:HGNC:9963]	0.000782	0.005502	0.8101
ENSCAFG00000012781	XPR1	xenotropic and polytropic retrovirus receptor 1 [Source:HGNC Symbol;Acc:HGNC:12827]	0.0001616	0.001569	0.8036
ENSCAFG00000012783	NHS	NHS actin remodeling regulator [Source:HGNC Symbol;Acc:HGNC:7820]	1.525e-05	0.0002366	1.803
ENSCAFG00000012804	TMEM57	macoilin [Source:RefSeq peptide;Acc:NP_001033737]	0.0003491	0.002934	0.4794
ENSCAFG00000012805	SLC25A12	solute carrier family 25 member 12 [Source:HGNC Symbol;Acc:HGNC:10982]	0.001452	0.008859	0.4123
ENSCAFG00000012818	DDX42	DEAD-box helicase 42 [Source:HGNC Symbol;Acc:HGNC:18676]	0.00112	0.00729	0.3884
ENSCAFG00000012891	PARD3B	par-3 family cell polarity regulator beta [Source:HGNC Symbol;Acc:HGNC:14446]	1.194e-14	2.893e-12	1.261
ENSCAFG00000012915	BTNL9	butyrophilin like 9 [Source:HGNC Symbol;Acc:HGNC:24176]	1.57e-05	0.0002423	1.011
ENSCAFG00000012933			0.006609	0.02805	0.4928
ENSCAFG00000012943	TACO1	translational activator of cytochrome c oxidase I [Source:HGNC Symbol;Acc:HGNC:24316]	0.001175	0.007562	0.5137
ENSCAFG00000012956	NIPAL3	NIPA like domain containing 3 [Source:HGNC Symbol;Acc:HGNC:25233]	1.042e-07	3.579e-06	0.9721
ENSCAFG00000012969	INPP5J	inositol polyphosphate-5-phosphatase J [Source:HGNC Symbol;Acc:HGNC:8956]	2.113e-05	0.0003106	2.694
ENSCAFG00000012998			0.0003446	0.002902	0.862
ENSCAFG00000012999	PPIP5K1	diphosphoinositol pentakisphosphate kinase 1 [Source:HGNC Symbol;Acc:HGNC:29023]	4.319e-06	8.11e-05	0.6983
ENSCAFG00000013004	CACNA1E	calcium voltage-gated channel subunit alpha1 E [Source:HGNC Symbol;Acc:HGNC:1392]	0.0004657	0.003711	3.058
ENSCAFG00000013011	PDE8A	phosphodiesterase 8A [Source:HGNC Symbol;Acc:HGNC:8793]	0.0003408	0.00288	0.7773
ENSCAFG00000013017	CYB561	cytochrome b561 [Source:HGNC Symbol;Acc:HGNC:2571]	0.008643	0.03433	0.5196
ENSCAFG00000013018	RTKN2	rhotekin 2 [Source:HGNC Symbol;Acc:HGNC:19364]	6.31e-16	2.052e-13	3.318
ENSCAFG00000013039	ZNF365	zinc finger protein 365 [Source:HGNC Symbol;Acc:HGNC:18194]	2.28e-23	3.377e-20	1.683
ENSCAFG00000013042	MYOM3	myomesin 3 [Source:HGNC Symbol;Acc:HGNC:26679]	0.007013	0.02936	0.9641
ENSCAFG00000013044	LIMK2	LIM domain kinase 2 [Source:HGNC Symbol;Acc:HGNC:6614]	7.026e-05	0.0008152	0.9172
ENSCAFG00000013062	DOCK1	dedicator of cytokinesis 1 [Source:HGNC Symbol;Acc:HGNC:2987]	7.682e-06	0.0001323	0.9927
ENSCAFG00000013067	PAK2	p21 (RAC1) activated kinase 2 [Source:HGNC Symbol;Acc:HGNC:8591]	0.0001693	0.001629	0.9609
ENSCAFG00000013068	ATF6	activating transcription factor 6 [Source:HGNC Symbol;Acc:HGNC:791]	0.001541	0.009242	0.6456
ENSCAFG00000013089	PLBD1	phospholipase B domain containing 1 [Source:HGNC Symbol;Acc:HGNC:26215]	7.035e-05	0.0008156	1.461
ENSCAFG00000013095	UHMK1	U2AF homology motif kinase 1 [Source:HGNC Symbol;Acc:HGNC:19683]	0.002474	0.01344	0.6905
ENSCAFG00000013098	ZNF750	zinc finger protein 750 [Source:HGNC Symbol;Acc:HGNC:25843]	6.128e-07	1.577e-05	1.916
ENSCAFG00000013105			0.001481	0.008981	1.698
ENSCAFG00000013163	EIF4ENIF1	eukaryotic translation initiation factor 4E nuclear import factor 1 [Source:HGNC Symbol;Acc:HGNC:16687]	0.0002144	0.001978	0.5004
ENSCAFG00000013167	AKAP6	A-kinase anchoring protein 6 [Source:HGNC Symbol;Acc:HGNC:376]	0.002466	0.01341	1.055
ENSCAFG00000013170	VPS8	VPS8, CORVET complex subunit [Source:HGNC Symbol;Acc:HGNC:29122]	4.777e-05	0.0005947	0.5186
ENSCAFG00000013171	RPS6KA3	ribosomal protein S6 kinase A3 [Source:HGNC Symbol;Acc:HGNC:10432]	0.002905	0.01523	0.6941
ENSCAFG00000013174	HOMER2	homer scaffolding protein 2 [Source:HGNC Symbol;Acc:HGNC:17513]	0.0001493	0.001478	1.217
ENSCAFG00000013198	FAM234B	family with sequence similarity 234 member B [Source:HGNC Symbol;Acc:HGNC:29288]	0.006717	0.02836	0.4293
ENSCAFG00000013204	PTPRE	protein tyrosine phosphatase, receptor type E [Source:HGNC Symbol;Acc:HGNC:9669]	0.00742	0.0307	0.463
ENSCAFG00000013211	HSD17B7	hydroxysteroid 17-beta dehydrogenase 7 [Source:HGNC Symbol;Acc:HGNC:5215]	3.375e-05	0.0004531	1.19
ENSCAFG00000013218	EHHADH	enoyl-CoA hydratase and 3-hydroxyacyl CoA dehydrogenase [Source:HGNC Symbol;Acc:HGNC:3247]	6.832e-05	0.0007982	0.6862
ENSCAFG00000013227	SHCBP1L	SHC binding and spindle associated 1 like [Source:HGNC Symbol;Acc:HGNC:16788]	4.354e-07	1.207e-05	4.023
ENSCAFG00000013247	PRR14L	proline rich 14 like [Source:HGNC Symbol;Acc:HGNC:28738]	0.006705	0.02832	0.6818
ENSCAFG00000013261	PCMTD2	protein-L-isoaspartate (D-aspartate) O-methyltransferase domain containing 2 [Source:HGNC Symbol;Acc:HGNC:15882]	0.0002054	0.001907	0.4079
ENSCAFG00000013262	SMPX	small muscle protein, X-linked [Source:HGNC Symbol;Acc:HGNC:11122]	1.256e-07	4.216e-06	2.245
ENSCAFG00000013276	SMG7	SMG7, nonsense mediated mRNA decay factor [Source:HGNC Symbol;Acc:HGNC:16792]	0.0004442	0.003572	0.5754
ENSCAFG00000013297	IGF2BP2	insulin like growth factor 2 mRNA binding protein 2 [Source:HGNC Symbol;Acc:HGNC:28867]	0.00137	0.008477	1.002
ENSCAFG00000013301	SAXO2	stabilizer of axonemal microtubules 2 [Source:HGNC Symbol;Acc:HGNC:33727]	4.408e-18	2.939e-15	3.55
ENSCAFG00000013333	NDUFS1	NADH:ubiquinone oxidoreductase core subunit S1 [Source:HGNC Symbol;Acc:HGNC:7707]	9.98e-05	0.001071	0.6377
ENSCAFG00000013347	LRIG2	leucine rich repeats and immunoglobulin like domains 2 [Source:HGNC Symbol;Acc:HGNC:20889]	0.002097	0.01176	0.6217
ENSCAFG00000013358	KIF9	kinesin family member 9 [Source:HGNC Symbol;Acc:HGNC:16666]	0.0005311	0.00411	0.89
ENSCAFG00000013392	SETD2	SET domain containing 2 [Source:HGNC Symbol;Acc:HGNC:18420]	0.002264	0.0125	0.642
ENSCAFG00000013412	MFAP1	microfibrillar associated protein 1 [Source:HGNC Symbol;Acc:HGNC:7032]	0.0001482	0.001472	0.5238
ENSCAFG00000013475	HERC4	HECT and RLD domain containing E3 ubiquitin protein ligase 4 [Source:HGNC Symbol;Acc:HGNC:24521]	0.007976	0.03243	0.7103
ENSCAFG00000013476	PDK3	pyruvate dehydrogenase kinase 3 [Source:HGNC Symbol;Acc:HGNC:8811]	0.0002617	0.002317	0.7258
ENSCAFG00000013482	CADM1	cell adhesion molecule 1 [Source:HGNC Symbol;Acc:HGNC:5951]	0.00358	0.01785	0.559
ENSCAFG00000013490	FAM129A	family with sequence similarity 129 member A [Source:HGNC Symbol;Acc:HGNC:16784]	7.476e-06	0.0001293	0.7277
ENSCAFG00000013494	NSF	N-ethylmaleimide sensitive factor, vesicle fusing ATPase [Source:HGNC Symbol;Acc:HGNC:8016]	0.002662	0.01424	0.4537
ENSCAFG00000013499	RNF2	ring finger protein 2 [Source:HGNC Symbol;Acc:HGNC:10061]	0.003136	0.01617	0.617
ENSCAFG00000013533	TBCCD1	TBCC domain containing 1 [Source:HGNC Symbol;Acc:HGNC:25546]	3.359e-09	1.913e-07	0.8289
ENSCAFG00000013536			0.0001523	0.0015	0.6157
ENSCAFG00000013589	IVNS1ABP	influenza virus NS1A binding protein [Source:HGNC Symbol;Acc:HGNC:16951]	0.003068	0.01587	0.561
ENSCAFG00000013597	ST7L	suppression of tumorigenicity 7 like [Source:HGNC Symbol;Acc:HGNC:18441]	0.005612	0.02503	0.6001
ENSCAFG00000013606	SPG11	SPG11, spatacsin vesicle trafficking associated [Source:HGNC Symbol;Acc:HGNC:11226]	0.008831	0.03489	0.6365
ENSCAFG00000013649			4.034e-05	0.0005214	2.703
ENSCAFG00000013671	EFL1	elongation factor like GTPase 1 [Source:HGNC Symbol;Acc:HGNC:25789]	5.666e-11	5.434e-09	0.9161
ENSCAFG00000013674	DDX20	DEAD-box helicase 20 [Source:HGNC Symbol;Acc:HGNC:2743]	0.0002489	0.002233	0.4491
ENSCAFG00000013696	ALS2CL	ALS2 C-terminal like [Source:HGNC Symbol;Acc:HGNC:20605]	0.00231	0.01274	1.198
ENSCAFG00000013698	ST6GAL1	ST6 beta-galactoside alpha-2,6-sialyltransferase 1 [Source:HGNC Symbol;Acc:HGNC:10860]	0.002239	0.01241	0.6418
ENSCAFG00000013713			1.157e-06	2.693e-05	1.105
ENSCAFG00000013741	SLC30A4	solute carrier family 30 member 4 [Source:HGNC Symbol;Acc:HGNC:11015]	0.005057	0.02308	0.7332
ENSCAFG00000013755	SSTR1	Somatostatin receptor type 1 [Source:UniProtKB/Swiss-Prot;Acc:Q49LX5]	0.0005703	0.004328	1.963
ENSCAFG00000013759	MEX3B	mex-3 RNA binding family member B [Source:HGNC Symbol;Acc:HGNC:25297]	0.001435	0.008776	0.6118
ENSCAFG00000013808	KIF1BP	KIF1 binding protein [Source:HGNC Symbol;Acc:HGNC:23419]	0.0002291	0.002092	0.4416
ENSCAFG00000013823	SPECC1L	Cytospin-A [Source:UniProtKB/Swiss-Prot;Acc:Q2KNA0]	0.007201	0.02998	0.4602
ENSCAFG00000013827	VPS26A	VPS26, retromer complex component A [Source:HGNC Symbol;Acc:HGNC:12711]	0.006343	0.02719	0.4567
ENSCAFG00000013838	MASP1	mannan binding lectin serine peptidase 1 [Source:HGNC Symbol;Acc:HGNC:6901]	2.784e-05	0.000387	3.942
ENSCAFG00000013856	ACADL	acyl-CoA dehydrogenase, long chain [Source:HGNC Symbol;Acc:HGNC:88]	0.001366	0.008454	0.9001
ENSCAFG00000013883			0.005045	0.02305	0.9061
ENSCAFG00000013888			2.291e-08	9.577e-07	1.245
ENSCAFG00000013916	SYVN1	synoviolin 1 [Source:HGNC Symbol;Acc:HGNC:20738]	0.007903	0.03221	0.4674
ENSCAFG00000013917	HK1	hexokinase 1 [Source:HGNC Symbol;Acc:HGNC:4922]	5.043e-07	1.356e-05	0.7587
ENSCAFG00000013925	SEMA6D	semaphorin 6D [Source:HGNC Symbol;Acc:HGNC:16770]	0.005705	0.02529	0.6439
ENSCAFG00000013930	NECAP1	NECAP endocytosis associated 1 [Source:HGNC Symbol;Acc:HGNC:24539]	0.001698	0.009953	0.4556
ENSCAFG00000013935	FAM20B	FAM20B, glycosaminoglycan xylosylkinase [Source:HGNC Symbol;Acc:HGNC:23017]	0.0005507	0.00421	0.4649
ENSCAFG00000013951	TM7SF2	transmembrane 7 superfamily member 2 [Source:HGNC Symbol;Acc:HGNC:11863]	0.001658	0.009795	1.469
ENSCAFG00000013963	BCO2	beta-carotene oxygenase 2 [Source:HGNC Symbol;Acc:HGNC:18503]	0.002019	0.01143	0.8262
ENSCAFG00000013966	CPS1	carbamoyl-phosphate synthase 1 [Source:HGNC Symbol;Acc:HGNC:2323]	6.578e-09	3.399e-07	1.609
ENSCAFG00000013997	SACM1L	SAC1 suppressor of actin mutations 1 like (yeast) [Source:HGNC Symbol;Acc:HGNC:17059]	0.004023	0.01951	0.3519
ENSCAFG00000014016	DLAT	dihydrolipoamide S-acetyltransferase [Source:HGNC Symbol;Acc:HGNC:2896]	1.074e-17	6.47e-15	1.266
ENSCAFG00000014027	LANCL1	LanC like 1 [Source:HGNC Symbol;Acc:HGNC:6508]	3.038e-12	3.895e-10	0.7607
ENSCAFG00000014047	PPP2R5B	protein phosphatase 2 regulatory subunit B'beta [Source:HGNC Symbol;Acc:HGNC:9310]	0.00443	0.02091	0.4588
ENSCAFG00000014061	DIXDC1	DIX domain containing 1 [Source:HGNC Symbol;Acc:HGNC:23695]	1.838e-11	1.929e-09	1.471
ENSCAFG00000014075	MB21D2	Mab-21 domain containing 2 [Source:HGNC Symbol;Acc:HGNC:30438]	1.504e-08	6.868e-07	1.052
ENSCAFG00000014079			2.484e-06	5.118e-05	1.098
ENSCAFG00000014108	OSBPL1A	oxysterol binding protein like 1A [Source:HGNC Symbol;Acc:HGNC:16398]	0.005848	0.02573	0.3994
ENSCAFG00000014120			0.0008703	0.005996	0.452
ENSCAFG00000014136	GPATCH8	G-patch domain containing 8 [Source:HGNC Symbol;Acc:HGNC:29066]	0.005498	0.02458	0.4739
ENSCAFG00000014164	MDGA2	MAM domain containing glycosylphosphatidylinositol anchor 2 [Source:HGNC Symbol;Acc:HGNC:19835]	5.424e-05	0.0006616	1.3
ENSCAFG00000014166	IDH3A	isocitrate dehydrogenase 3 (NAD(+)) alpha [Source:HGNC Symbol;Acc:HGNC:5384]	0.003815	0.0187	0.3443
ENSCAFG00000014174	MFSD1	major facilitator superfamily domain containing 1 [Source:HGNC Symbol;Acc:HGNC:25874]	9.144e-05	0.0009973	0.6463
ENSCAFG00000014207			0.002571	0.01384	0.8082
ENSCAFG00000014212	TANGO2	transport and golgi organization 2 homolog [Source:HGNC Symbol;Acc:HGNC:25439]	0.001063	0.006983	0.6433
ENSCAFG00000014233	SSFA2	sperm specific antigen 2 [Source:HGNC Symbol;Acc:HGNC:11319]	5.033e-17	2.485e-14	1.267
ENSCAFG00000014251	DDX3X	DEAD-box helicase 3, X-linked [Source:HGNC Symbol;Acc:HGNC:2745]	0.0008936	0.006119	0.6109
ENSCAFG00000014319	UNC5B	unc-5 netrin receptor B [Source:HGNC Symbol;Acc:HGNC:12568]	0.001005	0.006708	1.116
ENSCAFG00000014342	KIAA0232	KIAA0232 [Source:HGNC Symbol;Acc:HGNC:28992]	8.739e-06	0.0001475	0.7276
ENSCAFG00000014353	TNN	tenascin N [Source:HGNC Symbol;Acc:HGNC:22942]	1.729e-21	1.773e-18	7.541
ENSCAFG00000014410	CHST3	carbohydrate sulfotransferase 3 [Source:HGNC Symbol;Acc:HGNC:1971]	0.001556	0.009303	0.6848
ENSCAFG00000014415	ASCC1	activating signal cointegrator 1 complex subunit 1 [Source:HGNC Symbol;Acc:HGNC:24268]	0.009758	0.03762	0.3386
ENSCAFG00000014460	ATL1	atlastin GTPase 1 [Source:HGNC Symbol;Acc:HGNC:11231]	0.00109	0.007135	0.6694
ENSCAFG00000014482	SAV1	salvador family WW domain containing protein 1 [Source:HGNC Symbol;Acc:HGNC:17795]	1.813e-06	3.93e-05	0.9014
ENSCAFG00000014496			0.006276	0.027	0.4761
ENSCAFG00000014522	DARS2	aspartyl-tRNA synthetase 2, mitochondrial [Source:HGNC Symbol;Acc:HGNC:25538]	0.00291	0.01525	0.5969
ENSCAFG00000014554	ACOX3	acyl-CoA oxidase 3, pristanoyl [Source:HGNC Symbol;Acc:HGNC:121]	0.001999	0.01133	0.3675
ENSCAFG00000014559	NIN	ninein [Source:HGNC Symbol;Acc:HGNC:14906]	0.004859	0.02242	1.345
ENSCAFG00000014589	KDM6A	lysine demethylase 6A [Source:HGNC Symbol;Acc:HGNC:12637]	2.242e-06	4.706e-05	0.6182
ENSCAFG00000014592	NBR1	NBR1, autophagy cargo receptor [Source:HGNC Symbol;Acc:HGNC:6746]	0.008819	0.03486	0.3371
ENSCAFG00000014595	PYGL	glycogen phosphorylase, liver form [Source:RefSeq peptide;Acc:NP_001274091]	4.099e-09	2.258e-07	0.8857
ENSCAFG00000014604	NUDT13	nudix hydrolase 13 [Source:HGNC Symbol;Acc:HGNC:18827]	0.001592	0.009461	0.5416
ENSCAFG00000014621	MECOM	MDS1 and EVI1 complex locus [Source:HGNC Symbol;Acc:HGNC:3498]	0.0001829	0.00174	1.148
ENSCAFG00000014685	SUCO	SUN domain containing ossification factor [Source:HGNC Symbol;Acc:HGNC:1240]	0.00522	0.02367	0.9852
ENSCAFG00000014693	GRK4	G protein-coupled receptor kinase 4 [Source:HGNC Symbol;Acc:HGNC:4543]	0.0008154	0.005694	1.21
ENSCAFG00000014736	CLTCL1	clathrin heavy chain like 1 [Source:HGNC Symbol;Acc:HGNC:2093]	0.003673	0.0182	1.146
ENSCAFG00000014818	PPP3CB	protein phosphatase 3 catalytic subunit beta [Source:HGNC Symbol;Acc:HGNC:9315]	2.562e-05	0.0003637	0.4523
ENSCAFG00000014821	RGN	regucalcin [Source:HGNC Symbol;Acc:HGNC:9989]	1.627e-05	0.0002488	1.752
ENSCAFG00000014831	SH3BP2	SH3 domain binding protein 2 [Source:HGNC Symbol;Acc:HGNC:10825]	0.0002264	0.002071	0.9599
ENSCAFG00000014871	DDHD1	DDHD domain containing 1 [Source:HGNC Symbol;Acc:HGNC:19714]	0.001586	0.009447	0.7995
ENSCAFG00000014903	POLN	DNA polymerase nu [Source:HGNC Symbol;Acc:HGNC:18870]	0.002269	0.01252	0.9733
ENSCAFG00000014962	DYNC2H1	dynein cytoplasmic 2 heavy chain 1 [Source:HGNC Symbol;Acc:HGNC:2962]	0.0002131	0.00197	1.295
ENSCAFG00000014980	FMO4	flavin containing monooxygenase 4 [Source:HGNC Symbol;Acc:HGNC:3772]	1.52e-14	3.493e-12	2.688
ENSCAFG00000014986	FMO2	flavin containing monooxygenase 2 [Source:HGNC Symbol;Acc:HGNC:3770]	6.718e-05	0.0007891	3.517
ENSCAFG00000014992	FMO3	Dimethylaniline monooxygenase [N-oxide-forming] 3 [Source:UniProtKB/Swiss-Prot;Acc:Q95LA1]	4.334e-30	1.926e-26	4.736
ENSCAFG00000015005	HP1BP3	heterochromatin protein 1 binding protein 3 [Source:HGNC Symbol;Acc:HGNC:24973]	1.151e-05	0.0001872	0.5611
ENSCAFG00000015007	MAPK1IP1L	mitogen-activated protein kinase 1 interacting protein 1 like [Source:HGNC Symbol;Acc:HGNC:19840]	0.003181	0.01632	0.4311
ENSCAFG00000015014	SLC7A4	solute carrier family 7 member 4 [Source:HGNC Symbol;Acc:HGNC:11062]	2.156e-08	9.153e-07	2.719
ENSCAFG00000015017	ATP6V0A1	ATPase H+ transporting V0 subunit a1 [Source:HGNC Symbol;Acc:HGNC:865]	0.0007844	0.005513	0.5873
ENSCAFG00000015024	CTSL	Cathepsin L1 Cathepsin L1 heavy chain Cathepsin L1 light chain [Source:UniProtKB/Swiss-Prot;Acc:Q9GL24]	0.0047	0.02188	0.8718
ENSCAFG00000015039	UVSSA	UV stimulated scaffold protein A [Source:HGNC Symbol;Acc:HGNC:29304]	6.739e-06	0.0001181	0.7292
ENSCAFG00000015048	SLC27A2	solute carrier family 27 member 2 [Source:HGNC Symbol;Acc:HGNC:10996]	7.784e-17	3.646e-14	6.023
ENSCAFG00000015050			0.006457	0.02756	0.4038
ENSCAFG00000015060	P2RX6	purinergic receptor P2X 6 [Source:HGNC Symbol;Acc:HGNC:8538]	0.0005922	0.004458	2.472
ENSCAFG00000015064	RTN3	reticulon 3 [Source:HGNC Symbol;Acc:HGNC:10469]	8.635e-07	2.119e-05	0.5348
ENSCAFG00000015092	KCNN1	potassium calcium-activated channel subfamily N member 1 [Source:HGNC Symbol;Acc:HGNC:6290]	0.005985	0.02613	1.044
ENSCAFG00000015107	OTUD3	OTU deubiquitinase 3 [Source:HGNC Symbol;Acc:HGNC:29038]	0.008107	0.03276	0.5424
ENSCAFG00000015126	SCYL3	SCY1 like pseudokinase 3 [Source:HGNC Symbol;Acc:HGNC:19285]	0.0004739	0.003768	0.4043
ENSCAFG00000015161	CAMK2G	calcium/calmodulin dependent protein kinase II gamma [Source:HGNC Symbol;Acc:HGNC:1463]	2.474e-05	0.0003535	0.5137
ENSCAFG00000015172	CD9	CD9 molecule [Source:HGNC Symbol;Acc:HGNC:1709]	0.007436	0.03072	0.5529
ENSCAFG00000015204	TMEM260	transmembrane protein 260 [Source:HGNC Symbol;Acc:HGNC:20185]	0.0005796	0.004381	0.5396
ENSCAFG00000015257	ANO2	anoctamin 2 [Source:HGNC Symbol;Acc:HGNC:1183]	6.923e-05	0.000804	1.608
ENSCAFG00000015268	TBX19	T-box transcription factor TBX19 [Source:UniProtKB/Swiss-Prot;Acc:Q5XNS0]	0.0001167	0.001209	1.698
ENSCAFG00000015271	SERPIND1	serpin family D member 1 [Source:HGNC Symbol;Acc:HGNC:4838]	0.002738	0.01454	0.9988
ENSCAFG00000015272	FGFBP1	fibroblast growth factor binding protein 1 [Source:HGNC Symbol;Acc:HGNC:19695]	0.0004847	0.003831	2.57
ENSCAFG00000015284			0.009478	0.03677	0.2945
ENSCAFG00000015290	SFT2D2	SFT2 domain containing 2 [Source:HGNC Symbol;Acc:HGNC:25140]	8.415e-07	2.074e-05	0.5363
ENSCAFG00000015321	FBXL5	F-box and leucine rich repeat protein 5 [Source:HGNC Symbol;Acc:HGNC:13602]	0.004243	0.02026	0.4408
ENSCAFG00000015333	NPTX2	neuronal pentraxin 2 [Source:HGNC Symbol;Acc:HGNC:7953]	0.0002287	0.00209	1.595
ENSCAFG00000015334	AP3M1	adaptor related protein complex 3 mu 1 subunit [Source:HGNC Symbol;Acc:HGNC:569]	2.953e-05	0.0004067	0.611
ENSCAFG00000015338	CYP19A1	cytochrome P450 family 19 subfamily A member 1 [Source:HGNC Symbol;Acc:HGNC:2594]	4.518e-09	2.439e-07	2.224
ENSCAFG00000015372			0.006109	0.02652	0.6813
ENSCAFG00000015421	MAPK1	mitogen-activated protein kinase 1 [Source:HGNC Symbol;Acc:HGNC:6871]	7.978e-06	0.0001367	0.3239
ENSCAFG00000015444	DMXL2	Dmx like 2 [Source:HGNC Symbol;Acc:HGNC:2938]	7.853e-22	9.518e-19	3.155
ENSCAFG00000015452	ARL6IP1	ADP ribosylation factor like GTPase 6 interacting protein 1 [Source:HGNC Symbol;Acc:HGNC:697]	0.004632	0.02162	1.581
ENSCAFG00000015465	KCNMA1	calcium-activated potassium channel subunit alpha-1 [Source:RefSeq peptide;Acc:NP_001003300]	0.002318	0.01277	1.253
ENSCAFG00000015572	GATA1	GATA binding protein 1 [Source:HGNC Symbol;Acc:HGNC:4170]	1.353e-06	3.094e-05	2.146
ENSCAFG00000015578	RTN1	Canis lupus familiaris reticulon 1 (RTN1), mRNA. [Source:RefSeq mRNA;Acc:NM_001007131]	7.93e-17	3.646e-14	3.304
ENSCAFG00000015585	LRRC9	leucine rich repeat containing 9 [Source:HGNC Symbol;Acc:HGNC:19848]	0.0009723	0.006527	1.384
ENSCAFG00000015627	SIX4	SIX homeobox 4 [Source:HGNC Symbol;Acc:HGNC:10890]	2.556e-07	7.691e-06	1.846
ENSCAFG00000015639	MNAT1	MNAT1, CDK activating kinase assembly factor [Source:HGNC Symbol;Acc:HGNC:7181]	0.007442	0.03072	0.5986
ENSCAFG00000015656	SLC38A6	solute carrier family 38 member 6 [Source:HGNC Symbol;Acc:HGNC:19863]	0.005044	0.02305	0.6555
ENSCAFG00000015667	ATAD1	ATPase family, AAA domain containing 1 [Source:HGNC Symbol;Acc:HGNC:25903]	9.823e-05	0.001056	0.4631
ENSCAFG00000015684	USP42	ubiquitin specific peptidase 42 [Source:HGNC Symbol;Acc:HGNC:20068]	0.00246	0.01339	0.4279
ENSCAFG00000015726	KMO	kynurenine 3-monooxygenase [Source:HGNC Symbol;Acc:HGNC:6381]	6.791e-06	0.0001187	2.338
ENSCAFG00000015770	PLD5	phospholipase D family member 5 [Source:HGNC Symbol;Acc:HGNC:26879]	0.006744	0.02845	0.9325
ENSCAFG00000015781	KDM5A	lysine demethylase 5A [Source:HGNC Symbol;Acc:HGNC:9886]	0.002147	0.01202	0.5978
ENSCAFG00000015788	B4GALNT3	beta-1,4-N-acetyl-galactosaminyltransferase 3 [Source:HGNC Symbol;Acc:HGNC:24137]	5.073e-06	9.277e-05	2.498
ENSCAFG00000015804	WNK1	WNK lysine deficient protein kinase 1 [Source:HGNC Symbol;Acc:HGNC:14540]	0.0001883	0.001783	0.775
ENSCAFG00000015815	ADSS	adenylosuccinate synthase [Source:HGNC Symbol;Acc:HGNC:292]	0.008807	0.03484	0.3807
ENSCAFG00000015818	ACLY	ATP citrate lyase [Source:HGNC Symbol;Acc:HGNC:115]	1.419e-10	1.18e-08	1.865
ENSCAFG00000015819	SYNE2	spectrin repeat containing nuclear envelope protein 2 [Source:HGNC Symbol;Acc:HGNC:17084]	0.00013	0.001328	1.525
ENSCAFG00000015851	DYDC1	DPY30 domain containing 1 [Source:HGNC Symbol;Acc:HGNC:23460]	1.5e-14	3.493e-12	4.452
ENSCAFG00000015857	DYDC2	DPY30 domain containing 2 [Source:HGNC Symbol;Acc:HGNC:23468]	2.688e-09	1.565e-07	3.041
ENSCAFG00000015875	WDR72	WD repeat domain 72 [Source:HGNC Symbol;Acc:HGNC:26790]	8.584e-05	0.0009521	1.458
ENSCAFG00000015876	CNST	consortin, connexin sorting protein [Source:HGNC Symbol;Acc:HGNC:26486]	0.007474	0.03084	0.4687
ENSCAFG00000015887	APBB2	amyloid beta precursor protein binding family B member 2 [Source:HGNC Symbol;Acc:HGNC:582]	0.002358	0.01294	0.6558
ENSCAFG00000015891	GHITM	growth hormone inducible transmembrane protein [Source:HGNC Symbol;Acc:HGNC:17281]	0.000356	0.002985	0.5511
ENSCAFG00000015893	NSUN7	NOP2/Sun RNA methyltransferase family member 7 [Source:HGNC Symbol;Acc:HGNC:25857]	8.105e-06	0.0001382	1.367
ENSCAFG00000015898	RBM47	RNA binding motif protein 47 [Source:HGNC Symbol;Acc:HGNC:30358]	0.0001221	0.001255	0.7176
ENSCAFG00000015937	AHCTF1	AT-hook containing transcription factor 1 [Source:HGNC Symbol;Acc:HGNC:24618]	9.188e-05	0.001	0.8931
ENSCAFG00000015940	ADIPOR2	adiponectin receptor 2 [Source:HGNC Symbol;Acc:HGNC:24041]	2.35e-11	2.448e-09	0.7592
ENSCAFG00000015950	PDS5A	PDS5 cohesin associated factor A [Source:HGNC Symbol;Acc:HGNC:29088]	0.004446	0.02097	0.7665
ENSCAFG00000015958	USP27X	ubiquitin specific peptidase 27, X-linked [Source:HGNC Symbol;Acc:HGNC:13486]	0.003067	0.01587	0.7539
ENSCAFG00000015967	MTHFD1	methylenetetrahydrofolate dehydrogenase, cyclohydrolase and formyltetrahydrofolate synthetase 1 [Source:HGNC Symbol;Acc:HGNC:7432]	0.002737	0.01454	0.384
ENSCAFG00000015971	CLCN5	chloride voltage-gated channel 5 [Source:HGNC Symbol;Acc:HGNC:2023]	4.048e-05	0.0005224	1.191
ENSCAFG00000016019	FADS2	fatty acid desaturase 2 [Source:HGNC Symbol;Acc:HGNC:3575]	0.0005733	0.004345	1.173
ENSCAFG00000016035	PPP1R36	protein phosphatase 1 regulatory subunit 36 [Source:HGNC Symbol;Acc:HGNC:20097]	0.002025	0.01145	1.127
ENSCAFG00000016048	PLEKHG3	pleckstrin homology and RhoGEF domain containing G3 [Source:HGNC Symbol;Acc:HGNC:20364]	5.478e-07	1.438e-05	1.273
ENSCAFG00000016052	SLC29A4	solute carrier family 29 member 4 [Source:HGNC Symbol;Acc:HGNC:23097]	0.006731	0.02841	1.2
ENSCAFG00000016068	RFC1	replication factor C subunit 1 [Source:HGNC Symbol;Acc:HGNC:9969]	0.001007	0.006715	0.9619
ENSCAFG00000016080	TSPYL2	TSPY like 2 [Source:HGNC Symbol;Acc:HGNC:24358]	1.761e-07	5.578e-06	1.355
ENSCAFG00000016083	AKAP8	A-kinase anchoring protein 8 [Source:HGNC Symbol;Acc:HGNC:378]	0.009738	0.03759	0.3624
ENSCAFG00000016121	SYT7	synaptotagmin 7 [Source:HGNC Symbol;Acc:HGNC:11514]	8.038e-06	0.0001374	0.802
ENSCAFG00000016133			0.002583	0.0139	0.7135
ENSCAFG00000016154	TMEM63A	transmembrane protein 63A [Source:HGNC Symbol;Acc:HGNC:29118]	2.101e-05	0.0003095	1.129
ENSCAFG00000016158	BCL2L13	BCL2 like 13 [Source:HGNC Symbol;Acc:HGNC:17164]	0.006381	0.0273	0.3396
ENSCAFG00000016179	IQSEC2	IQ motif and Sec7 domain 2 [Source:HGNC Symbol;Acc:HGNC:29059]	0.006916	0.02901	0.7499
ENSCAFG00000016191	AP1S3	adaptor related protein complex 1 sigma 3 subunit [Source:HGNC Symbol;Acc:HGNC:18971]	0.0004538	0.003635	1.65
ENSCAFG00000016209	RSC1A1	regulator of solute carriers 1 [Source:HGNC Symbol;Acc:HGNC:10458]	0.001834	0.01056	0.6444
ENSCAFG00000016229	PEX26	peroxisomal biogenesis factor 26 [Source:HGNC Symbol;Acc:HGNC:22965]	0.0006498	0.004776	0.7379
ENSCAFG00000016253	DNAJC16	DnaJ heat shock protein family (Hsp40) member C16 [Source:HGNC Symbol;Acc:HGNC:29157]	1.539e-08	6.953e-07	0.9894
ENSCAFG00000016305	GPHN	gephyrin [Source:HGNC Symbol;Acc:HGNC:15465]	4.417e-06	8.271e-05	0.5396
ENSCAFG00000016311	HUWE1	HECT, UBA and WWE domain containing 1, E3 ubiquitin protein ligase [Source:HGNC Symbol;Acc:HGNC:30892]	0.005909	0.0259	0.6595
ENSCAFG00000016341	ZBTB4	zinc finger and BTB domain containing 4 [Source:HGNC Symbol;Acc:HGNC:23847]	0.004294	0.02047	0.5623
ENSCAFG00000016353	MPP5	membrane palmitoylated protein 5 [Source:HGNC Symbol;Acc:HGNC:18669]	1.303e-05	0.000207	1.078
ENSCAFG00000016389	PHF8	PHD finger protein 8 [Source:HGNC Symbol;Acc:HGNC:20672]	0.003429	0.01728	0.5739
ENSCAFG00000016410	PLEKHH1	pleckstrin homology, MyTH4 and FERM domain containing H1 [Source:HGNC Symbol;Acc:HGNC:17733]	0.007207	0.02999	0.5147
ENSCAFG00000016423	PIGH	phosphatidylinositol glycan anchor biosynthesis class H [Source:HGNC Symbol;Acc:HGNC:8964]	2.819e-05	0.0003903	0.5156
ENSCAFG00000016427	WNK3	WNK lysine deficient protein kinase 3 [Source:HGNC Symbol;Acc:HGNC:14543]	0.0002051	0.001905	0.7603
ENSCAFG00000016428	ARG2	arginase 2 [Source:HGNC Symbol;Acc:HGNC:664]	0.005959	0.02606	0.7989
ENSCAFG00000016441	MED1	mediator complex subunit 1 [Source:HGNC Symbol;Acc:HGNC:9234]	1.756e-05	0.0002661	0.7696
ENSCAFG00000016442	RDH11	retinol dehydrogenase 11 (all-trans/9-cis/11-cis) [Source:HGNC Symbol;Acc:HGNC:17964]	4.755e-06	8.804e-05	0.9896
ENSCAFG00000016455	GNL3L	G protein nucleolar 3 like [Source:HGNC Symbol;Acc:HGNC:25553]	5.066e-11	4.93e-09	0.5691
ENSCAFG00000016468	SEPSECS	Sep (O-phosphoserine) tRNA:Sec (selenocysteine) tRNA synthase [Source:HGNC Symbol;Acc:HGNC:30605]	0.00945	0.0367	0.5776
ENSCAFG00000016473	NSD1	nuclear receptor binding SET domain protein 1 [Source:HGNC Symbol;Acc:HGNC:14234]	0.003936	0.0192	0.6117
ENSCAFG00000016479	TMEM184A	transmembrane protein 184A [Source:HGNC Symbol;Acc:HGNC:28797]	3.017e-06	6.048e-05	3.263
ENSCAFG00000016503	RRAGB	Ras related GTP binding B [Source:HGNC Symbol;Acc:HGNC:19901]	3.465e-05	0.000461	1.023
ENSCAFG00000016531	ADGRA3	adhesion G protein-coupled receptor A3 [Source:HGNC Symbol;Acc:HGNC:13839]	0.002956	0.01544	0.455
ENSCAFG00000016540	ARHGEF9	Cdc42 guanine nucleotide exchange factor 9 [Source:HGNC Symbol;Acc:HGNC:14561]	7.091e-05	0.0008206	0.6817
ENSCAFG00000016563	GALNT16	polypeptide N-acetylgalactosaminyltransferase 16 [Source:HGNC Symbol;Acc:HGNC:23233]	5.496e-13	8.936e-11	2.193
ENSCAFG00000016572	SLC39A9	solute carrier family 39 member 9 [Source:HGNC Symbol;Acc:HGNC:20182]	2.475e-16	8.92e-14	0.938
ENSCAFG00000016574	PIP4K2B	phosphatidylinositol-5-phosphate 4-kinase type 2 beta [Source:HGNC Symbol;Acc:HGNC:8998]	0.001103	0.007199	0.3822
ENSCAFG00000016588	C19orf57	chromosome 19 open reading frame 57 [Source:HGNC Symbol;Acc:HGNC:28153]	3.453e-05	0.00046	2.276
ENSCAFG00000016610	RNF111	ring finger protein 111 [Source:HGNC Symbol;Acc:HGNC:17384]	0.003467	0.01741	0.4281
ENSCAFG00000016620	SYNJ2BP	synaptojanin 2 binding protein [Source:HGNC Symbol;Acc:HGNC:18955]	0.002336	0.01284	0.4217
ENSCAFG00000016629	SOCS7	suppressor of cytokine signaling 7 [Source:HGNC Symbol;Acc:HGNC:29846]	0.003406	0.01721	0.7681
ENSCAFG00000016655	FAM81A	family with sequence similarity 81 member A [Source:HGNC Symbol;Acc:HGNC:28379]	0.001224	0.007808	1.057
ENSCAFG00000016671	CCDC189	coiled-coil domain containing 189 [Source:HGNC Symbol;Acc:HGNC:28078]	0.005705	0.02529	0.6956
ENSCAFG00000016684	FAF2	Fas associated factor family member 2 [Source:HGNC Symbol;Acc:HGNC:24666]	0.002208	0.0123	0.4277
ENSCAFG00000016688	OPHN1	oligophrenin 1 [Source:HGNC Symbol;Acc:HGNC:8148]	2.63e-05	0.0003718	0.9378
ENSCAFG00000016711	SIMC1	SUMO interacting motifs containing 1 [Source:HGNC Symbol;Acc:HGNC:24779]	1.111e-11	1.245e-09	1.203
ENSCAFG00000016763	RGS6	regulator of G protein signaling 6 [Source:HGNC Symbol;Acc:HGNC:10002]	5.759e-06	0.0001032	1.886
ENSCAFG00000016769	NES	nestin [Source:HGNC Symbol;Acc:HGNC:7756]	2.019e-06	4.307e-05	1.285
ENSCAFG00000016776			8.648e-07	2.119e-05	0.9749
ENSCAFG00000016792			0.007491	0.03087	0.4013
ENSCAFG00000016815	PSEN1	presenilin 1 [Source:HGNC Symbol;Acc:HGNC:9508]	0.0006297	0.004666	0.3954
ENSCAFG00000016861	PNMA1	paraneoplastic Ma antigen 1 [Source:HGNC Symbol;Acc:HGNC:9158]	0.005491	0.02457	0.6553
ENSCAFG00000016874			0.006563	0.02788	0.7335
ENSCAFG00000016884	UBE2Z	ubiquitin conjugating enzyme E2 Z [Source:HGNC Symbol;Acc:HGNC:25847]	0.008152	0.03292	0.3012
ENSCAFG00000016890	FBXW11	F-box and WD repeat domain containing 11 [Source:HGNC Symbol;Acc:HGNC:13607]	1.487e-06	3.372e-05	0.4939
ENSCAFG00000016891	BBOF1	basal body orientation factor 1 [Source:HGNC Symbol;Acc:HGNC:19855]	9.251e-07	2.251e-05	1.094
ENSCAFG00000016901	ALDH6A1	aldehyde dehydrogenase 6 family member A1 [Source:HGNC Symbol;Acc:HGNC:7179]	3.74e-07	1.065e-05	0.6865
ENSCAFG00000016911	RIT1	Ras like without CAAX 1 [Source:HGNC Symbol;Acc:HGNC:10023]	0.002997	0.01559	0.388
ENSCAFG00000016917	SYT11	synaptotagmin 11 [Source:HGNC Symbol;Acc:HGNC:19239]	0.003046	0.01579	0.791
ENSCAFG00000016944	ASH1L	ASH1 like histone lysine methyltransferase [Source:HGNC Symbol;Acc:HGNC:19088]	0.007211	0.03	0.6731
ENSCAFG00000016993	USP3	ubiquitin specific peptidase 3 [Source:HGNC Symbol;Acc:HGNC:12626]	0.003772	0.01853	0.3957
ENSCAFG00000016996	MTX1	metaxin 1 [Source:HGNC Symbol;Acc:HGNC:7504]	0.007144	0.0298	1.095
ENSCAFG00000016998	EIF2B2	eukaryotic translation initiation factor 2B subunit beta [Source:HGNC Symbol;Acc:HGNC:3258]	1.31e-05	0.0002078	0.6114
ENSCAFG00000017001			5.693e-05	0.0006883	0.8698
ENSCAFG00000017011	HERC1	HECT and RLD domain containing E3 ubiquitin protein ligase family member 1 [Source:HGNC Symbol;Acc:HGNC:4867]	0.0002992	0.002585	0.7287
ENSCAFG00000017017	THBS3	thrombospondin 3 [Source:HGNC Symbol;Acc:HGNC:11787]	0.008004	0.03252	1.025
ENSCAFG00000017028	NEK9	NIMA related kinase 9 [Source:HGNC Symbol;Acc:HGNC:18591]	9.983e-05	0.001071	0.5037
ENSCAFG00000017029	DAPK2	death associated protein kinase 2 [Source:HGNC Symbol;Acc:HGNC:2675]	0.003312	0.01683	0.8141
ENSCAFG00000017063	KRBA2	KRAB-A domain containing 2 [Source:HGNC Symbol;Acc:HGNC:26989]	1.425e-10	1.18e-08	1.061
ENSCAFG00000017069	EFNA1	ephrin A1 [Source:HGNC Symbol;Acc:HGNC:3221]	6.391e-06	0.0001125	0.636
ENSCAFG00000017090	MYCBPAP	MYCBP associated protein [Source:HGNC Symbol;Acc:HGNC:19677]	0.0002325	0.002117	0.8131
ENSCAFG00000017103			0.001291	0.008118	0.5639
ENSCAFG00000017157	HDAC8	histone deacetylase 8 [Source:HGNC Symbol;Acc:HGNC:13315]	0.005809	0.02562	0.3751
ENSCAFG00000017161	CIPC	CLOCK interacting pacemaker [Source:HGNC Symbol;Acc:HGNC:20365]	0.001589	0.009451	0.4498
ENSCAFG00000017166	TMEM63C	transmembrane protein 63C [Source:HGNC Symbol;Acc:HGNC:23787]	5.391e-10	3.686e-08	2.286
ENSCAFG00000017179	PHKA1	phosphorylase kinase regulatory subunit alpha 1 [Source:HGNC Symbol;Acc:HGNC:8925]	8.731e-07	2.136e-05	0.9252
ENSCAFG00000017181	MAT2B	methionine adenosyltransferase 2B [Source:HGNC Symbol;Acc:HGNC:6905]	1.032e-06	2.471e-05	0.7825
ENSCAFG00000017188	NAP1L2	nucleosome assembly protein 1 like 2 [Source:HGNC Symbol;Acc:HGNC:7638]	2.667e-07	7.97e-06	1.156
ENSCAFG00000017214	ABCB7	ATP binding cassette subfamily B member 7 [Source:HGNC Symbol;Acc:HGNC:48]	0.003871	0.01891	0.5263
ENSCAFG00000017218	UPRT	uracil phosphoribosyltransferase homolog [Source:HGNC Symbol;Acc:HGNC:28334]	0.0007035	0.005092	0.4416
ENSCAFG00000017223	ZDHHC15	zinc finger DHHC-type containing 15 [Source:HGNC Symbol;Acc:HGNC:20342]	1.498e-11	1.61e-09	1.552
ENSCAFG00000017225	MAGEE2	MAGE family member E2 [Source:HGNC Symbol;Acc:HGNC:24935]	0.0006082	0.004542	0.8749
ENSCAFG00000017228			0.001149	0.007445	0.4794
ENSCAFG00000017232	HACD3	3-hydroxyacyl-CoA dehydratase 3 [Source:HGNC Symbol;Acc:HGNC:24175]	0.000444	0.003572	1.066
ENSCAFG00000017262	MYH10	myosin heavy chain 10 [Source:HGNC Symbol;Acc:HGNC:7568]	2.541e-07	7.683e-06	0.8433
ENSCAFG00000017291	UBLCP1	ubiquitin like domain containing CTD phosphatase 1 [Source:HGNC Symbol;Acc:HGNC:28110]	1.027e-05	0.0001702	0.9964
ENSCAFG00000017304	SNAPC5	small nuclear RNA activating complex polypeptide 5 [Source:HGNC Symbol;Acc:HGNC:15484]	0.001526	0.009192	0.659
ENSCAFG00000017337	GALC	galactosylceramidase [Source:HGNC Symbol;Acc:HGNC:4115]	0.005269	0.02382	0.6256
ENSCAFG00000017340	TOM1L1	target of myb1 like 1 membrane trafficking protein [Source:HGNC Symbol;Acc:HGNC:11983]	0.0008565	0.005929	0.7458
ENSCAFG00000017344	CLINT1	clathrin interactor 1 [Source:HGNC Symbol;Acc:HGNC:23186]	0.0006121	0.004564	0.4381
ENSCAFG00000017384	DGKE	diacylglycerol kinase epsilon [Source:HGNC Symbol;Acc:HGNC:2852]	0.004054	0.0196	0.6363
ENSCAFG00000017404	SCPEP1	serine carboxypeptidase 1 [Source:HGNC Symbol;Acc:HGNC:29507]	0.003617	0.01799	0.5482
ENSCAFG00000017408	GTF3C1	general transcription factor IIIC subunit 1 [Source:HGNC Symbol;Acc:HGNC:4664]	0.0008928	0.006117	0.9243
ENSCAFG00000017414	AAGAB	alpha- and gamma-adaptin binding protein [Source:HGNC Symbol;Acc:HGNC:25662]	0.0006436	0.004746	0.3776
ENSCAFG00000017458	EML5	echinoderm microtubule associated protein like 5 [Source:HGNC Symbol;Acc:HGNC:18197]	0.001008	0.006715	1.045
ENSCAFG00000017463	PIAS1	protein inhibitor of activated STAT 1 [Source:HGNC Symbol;Acc:HGNC:2752]	2.999e-05	0.0004114	1.138
ENSCAFG00000017477	ZKSCAN2	zinc finger with KRAB and SCAN domains 2 [Source:HGNC Symbol;Acc:HGNC:25677]	0.004526	0.02125	0.6141
ENSCAFG00000017478	TTC8	tetratricopeptide repeat protein 8 [Source:RefSeq peptide;Acc:NP_001271398]	0.0009001	0.006151	0.4923
ENSCAFG00000017484	CYFIP2	cytoplasmic FMR1 interacting protein 2 [Source:HGNC Symbol;Acc:HGNC:13760]	1.398e-07	4.569e-06	1.436
ENSCAFG00000017511	NPR1	natriuretic peptide receptor 1 [Source:HGNC Symbol;Acc:HGNC:7943]	0.001218	0.007776	0.741
ENSCAFG00000017514	PCDH19	protocadherin 19 [Source:HGNC Symbol;Acc:HGNC:14270]	2.957e-09	1.706e-07	1.639
ENSCAFG00000017523	PAQR5	progestin and adipoQ receptor family member 5 [Source:HGNC Symbol;Acc:HGNC:29645]	2.228e-15	6.188e-13	3.788
ENSCAFG00000017537			0.0009232	0.00628	0.3852
ENSCAFG00000017539	LDLR	low density lipoprotein receptor [Source:HGNC Symbol;Acc:HGNC:6547]	0.001153	0.007462	0.8146
ENSCAFG00000017567	SMAD2	SMAD family member 2 [Source:HGNC Symbol;Acc:HGNC:6768]	1.291e-05	0.0002054	0.8658
ENSCAFG00000017569	TRIM37	tripartite motif containing 37 [Source:HGNC Symbol;Acc:HGNC:7523]	0.001116	0.007274	0.633
ENSCAFG00000017583	KATNAL2	katanin catalytic subunit A1 like 2 [Source:HGNC Symbol;Acc:HGNC:25387]	0.001269	0.008005	1.16
ENSCAFG00000017599	PIAS2	protein inhibitor of activated STAT 2 [Source:HGNC Symbol;Acc:HGNC:17311]	0.002228	0.01238	0.6284
ENSCAFG00000017600	BTBD7	BTB domain containing 7 [Source:HGNC Symbol;Acc:HGNC:18269]	9.738e-07	2.352e-05	0.8613
ENSCAFG00000017606	UNC79	unc-79 homolog (C. elegans) [Source:HGNC Symbol;Acc:HGNC:19966]	5.115e-09	2.737e-07	1.145
ENSCAFG00000017614	GEMIN5	gem nuclear organelle associated protein 5 [Source:HGNC Symbol;Acc:HGNC:20043]	0.006565	0.02788	0.3836
ENSCAFG00000017618	DRP2	dystrophin related protein 2 [Source:HGNC Symbol;Acc:HGNC:3032]	0.0005399	0.004155	1.065
ENSCAFG00000017620	CNOT8	CCR4-NOT transcription complex subunit 8 [Source:HGNC Symbol;Acc:HGNC:9207]	1.142e-05	0.0001858	0.5296
ENSCAFG00000017622	PRKCB	protein kinase C beta [Source:HGNC Symbol;Acc:HGNC:9395]	6.949e-08	2.531e-06	2.54
ENSCAFG00000017625	DHX40	DEAH-box helicase 40 [Source:HGNC Symbol;Acc:HGNC:18018]	0.007813	0.0319	0.3603
ENSCAFG00000017626	FAXDC2	fatty acid hydroxylase domain containing 2 [Source:HGNC Symbol;Acc:HGNC:1334]	2.362e-05	0.00034	0.634
ENSCAFG00000017637	C18orf25	chromosome 18 open reading frame 25 [Source:HGNC Symbol;Acc:HGNC:28172]	0.0001451	0.001451	0.5584
ENSCAFG00000017639	LARP1	La ribonucleoprotein domain family member 1 [Source:HGNC Symbol;Acc:HGNC:29531]	0.0002146	0.001978	0.838
ENSCAFG00000017644	GALNT10	polypeptide N-acetylgalactosaminyltransferase 10 [Source:HGNC Symbol;Acc:HGNC:19873]	1.31e-07	4.364e-06	2.076
ENSCAFG00000017647	CLTC	clathrin heavy chain [Source:HGNC Symbol;Acc:HGNC:2092]	0.0005039	0.003949	0.5109
ENSCAFG00000017660	EPG5	ectopic P-granules autophagy protein 5 homolog [Source:HGNC Symbol;Acc:HGNC:29331]	7.627e-05	0.0008654	0.8174
ENSCAFG00000017694	USP31	ubiquitin specific peptidase 31 [Source:HGNC Symbol;Acc:HGNC:20060]	0.001171	0.007546	0.6638
ENSCAFG00000017709	CLMN	calmin [Source:HGNC Symbol;Acc:HGNC:19972]	0.001749	0.01017	0.8488
ENSCAFG00000017716	EEF2K	eukaryotic elongation factor 2 kinase [Source:HGNC Symbol;Acc:HGNC:24615]	0.0001005	0.001076	0.5232
ENSCAFG00000017728	CDR2	cerebellar degeneration related protein 2 [Source:HGNC Symbol;Acc:HGNC:1799]	0.000887	0.006083	0.7102
ENSCAFG00000017729	ATG2B	autophagy related 2B [Source:HGNC Symbol;Acc:HGNC:20187]	0.008861	0.03499	0.5221
ENSCAFG00000017741	VWA3A	von Willebrand factor A domain containing 3A [Source:HGNC Symbol;Acc:HGNC:27088]	0.002385	0.01305	1.766
ENSCAFG00000017745	TBX2	T-box 2 [Source:HGNC Symbol;Acc:HGNC:11597]	0.00525	0.02376	0.7766
ENSCAFG00000017761	KIAA1328	KIAA1328 [Source:HGNC Symbol;Acc:HGNC:29248]	0.0008133	0.005689	0.6245
ENSCAFG00000017766	TPGS2	tubulin polyglutamylase complex subunit 2 [Source:HGNC Symbol;Acc:HGNC:24561]	0.00118	0.007588	0.4771
ENSCAFG00000017778	GPRASP2	G protein-coupled receptor associated sorting protein 2 [Source:HGNC Symbol;Acc:HGNC:25169]	4.005e-08	1.561e-06	1.153
ENSCAFG00000017782	BHLHB9	basic helix-loop-helix family member b9 [Source:HGNC Symbol;Acc:HGNC:29353]	5.838e-09	3.077e-07	1.049
ENSCAFG00000017793	USP32	ubiquitin specific peptidase 32 [Source:HGNC Symbol;Acc:HGNC:19143]	0.002228	0.01238	0.7299
ENSCAFG00000017804	GLRA4	glycine receptor alpha 4 [Source:HGNC Symbol;Acc:HGNC:31715]	3.22e-05	0.0004367	1.908
ENSCAFG00000017812	RAB9B	RAB9B, member RAS oncogene family [Source:HGNC Symbol;Acc:HGNC:14090]	3.145e-05	0.0004282	1.229
ENSCAFG00000017815	ZNF699	zinc finger protein 699 [Source:HGNC Symbol;Acc:HGNC:24750]	0.002571	0.01384	0.736
ENSCAFG00000017819	TMEM159	transmembrane protein 159 [Source:HGNC Symbol;Acc:HGNC:30136]	0.007111	0.02967	0.9974
ENSCAFG00000017829	CA4	carbonic anhydrase 4 [Source:HGNC Symbol;Acc:HGNC:1375]	0.0005163	0.004013	1.443
ENSCAFG00000017844	DNAH3	dynein axonemal heavy chain 3 [Source:HGNC Symbol;Acc:HGNC:2949]	0.00101	0.006723	1.127
ENSCAFG00000017851	MAP2K4	mitogen-activated protein kinase kinase 4 [Source:HGNC Symbol;Acc:HGNC:6844]	0.004613	0.02155	0.4844
ENSCAFG00000017862	RPRD1A	regulation of nuclear pre-mRNA domain containing 1A [Source:HGNC Symbol;Acc:HGNC:25560]	0.003049	0.0158	0.6321
ENSCAFG00000017871	FAT2	FAT atypical cadherin 2 [Source:HGNC Symbol;Acc:HGNC:3596]	1.135e-14	2.802e-12	2.187
ENSCAFG00000017894	YY2	YY2 transcription factor [Source:HGNC Symbol;Acc:HGNC:31684]	1.384e-06	3.155e-05	0.5094
ENSCAFG00000017910	CCDC69	coiled-coil domain containing 69 [Source:HGNC Symbol;Acc:HGNC:24487]	1.468e-08	6.784e-07	1.414
ENSCAFG00000017954	TNIP1	TNFAIP3 interacting protein 1 [Source:HGNC Symbol;Acc:HGNC:16903]	0.006167	0.02671	0.8398
ENSCAFG00000017965	OLFM2	olfactomedin 2 [Source:HGNC Symbol;Acc:HGNC:17189]	0.00287	0.01509	2.402
ENSCAFG00000017975			0.002332	0.01282	0.4352
ENSCAFG00000017983	PPCDC	phosphopantothenoylcysteine decarboxylase [Source:HGNC Symbol;Acc:HGNC:28107]	0.0006927	0.005036	0.6603
ENSCAFG00000017996	ACACA	acetyl-CoA carboxylase alpha [Source:HGNC Symbol;Acc:HGNC:84]	0.0002513	0.002245	0.7434
ENSCAFG00000018000			0.0001643	0.001591	0.6
ENSCAFG00000018024	TRAPPC8	trafficking protein particle complex 8 [Source:HGNC Symbol;Acc:HGNC:29169]	0.0003165	0.00271	0.7934
ENSCAFG00000018051	DSG2	desmoglein 2 [Source:HGNC Symbol;Acc:HGNC:3049]	0.004105	0.01982	0.6669
ENSCAFG00000018071	ZNF317	zinc finger protein 317 [Source:HGNC Symbol;Acc:HGNC:13507]	0.002595	0.01394	0.4639
ENSCAFG00000018072	DCTN4	dynactin subunit 4 [Source:HGNC Symbol;Acc:HGNC:15518]	0.002258	0.01248	0.36
ENSCAFG00000018074	TTC19	tetratricopeptide repeat domain 19 [Source:HGNC Symbol;Acc:HGNC:26006]	0.00026	0.002306	0.3822
ENSCAFG00000018082	RBM22	RNA binding motif protein 22 [Source:HGNC Symbol;Acc:HGNC:25503]	0.001969	0.01119	0.4455
ENSCAFG00000018085	DSC2	desmocollin 2 [Source:HGNC Symbol;Acc:HGNC:3036]	0.009786	0.0377	1.133
ENSCAFG00000018088	MYOZ3	myozenin 3 [Source:HGNC Symbol;Acc:HGNC:18565]	1.621e-05	0.0002481	2.934
ENSCAFG00000018091	SYNPO	synaptopodin [Source:HGNC Symbol;Acc:HGNC:30672]	0.001865	0.01071	1.024
ENSCAFG00000018126	ULK2	unc-51 like autophagy activating kinase 2 [Source:HGNC Symbol;Acc:HGNC:13480]	0.0006167	0.004592	0.3066
ENSCAFG00000018133	SYNRG	synergin gamma [Source:HGNC Symbol;Acc:HGNC:557]	0.0005766	0.004365	0.6017
ENSCAFG00000018136			0.009589	0.03711	0.7643
ENSCAFG00000018155	HEATR6	HEAT repeat containing 6 [Source:HGNC Symbol;Acc:HGNC:24076]	0.0003555	0.002983	0.5511
ENSCAFG00000018166	ALDH3A2	aldehyde dehydrogenase 3 family member A2 [Source:HGNC Symbol;Acc:HGNC:403]	3.594e-05	0.0004749	0.6909
ENSCAFG00000018170	INSR	insulin receptor [Source:HGNC Symbol;Acc:HGNC:6091]	0.003681	0.01821	0.6132
ENSCAFG00000018173	LAMA3	laminin subunit alpha 3 [Source:HGNC Symbol;Acc:HGNC:6483]	1.407e-05	0.0002204	1.279
ENSCAFG00000018175	CAPN6	calpain 6 [Source:HGNC Symbol;Acc:HGNC:1483]	4.602e-07	1.25e-05	4.957
ENSCAFG00000018180	ANKRD29	ankyrin repeat domain 29 [Source:HGNC Symbol;Acc:HGNC:27110]	0.007872	0.0321	0.6124
ENSCAFG00000018181			5.923e-15	1.579e-12	1.558
ENSCAFG00000018183	NPC1	Niemann-Pick C1 protein precursor [Source:RefSeq peptide;Acc:NP_001003107]	5.734e-05	0.0006912	0.6493
ENSCAFG00000018191	C18orf8	chromosome 18 open reading frame 8 [Source:HGNC Symbol;Acc:HGNC:24326]	0.0003096	0.002662	0.5047
ENSCAFG00000018197			1.371e-16	5.896e-14	3.763
ENSCAFG00000018218	AMOT	angiomotin [Source:HGNC Symbol;Acc:HGNC:17810]	7.189e-07	1.802e-05	1.143
ENSCAFG00000018250	PLS3	plastin 3 [Source:HGNC Symbol;Acc:HGNC:9091]	5.235e-07	1.399e-05	0.9077
ENSCAFG00000018285			0.0001603	0.00156	0.4702
ENSCAFG00000018303	AFAP1L1	actin filament associated protein 1 like 1 [Source:HGNC Symbol;Acc:HGNC:26714]	0.001266	0.007994	1.084
ENSCAFG00000018351	ENOSF1	enolase superfamily member 1 [Source:HGNC Symbol;Acc:HGNC:30365]	1.083e-06	2.573e-05	1.957
ENSCAFG00000018363	LONRF3	LON peptidase N-terminal domain and ring finger 3 [Source:HGNC Symbol;Acc:HGNC:21152]	8.811e-08	3.122e-06	1.336
ENSCAFG00000018366	KIAA1210	KIAA1210 [Source:HGNC Symbol;Acc:HGNC:29218]	1.134e-12	1.699e-10	2.593
ENSCAFG00000018372	PGRMC1	progesterone receptor membrane component 1 [Source:HGNC Symbol;Acc:HGNC:16090]	4.478e-07	1.234e-05	0.7898
ENSCAFG00000018374			0.004804	0.02225	0.8616
ENSCAFG00000018381	ESM1	endothelial cell specific molecule 1 [Source:HGNC Symbol;Acc:HGNC:3466]	0.0002123	0.001964	1.307
ENSCAFG00000018416	C17orf75	chromosome 17 open reading frame 75 [Source:HGNC Symbol;Acc:HGNC:30173]	0.0004831	0.003825	0.6433
ENSCAFG00000018439	ITGA1	integrin subunit alpha 1 [Source:HGNC Symbol;Acc:HGNC:6134]	0.000612	0.004564	1.112
ENSCAFG00000018487	EMB	embigin [Source:HGNC Symbol;Acc:HGNC:30465]	0.008875	0.03499	0.9902
ENSCAFG00000018572			7.646e-08	2.762e-06	2.067
ENSCAFG00000018597	LAMA1	laminin subunit alpha 1 [Source:HGNC Symbol;Acc:HGNC:6481]	5.321e-10	3.656e-08	1.507
ENSCAFG00000018607	DNAJC6	DnaJ heat shock protein family (Hsp40) member C6 [Source:HGNC Symbol;Acc:HGNC:15469]	0.0001791	0.001712	0.795
ENSCAFG00000018638	KSR1	kinase suppressor of ras 1 [Source:HGNC Symbol;Acc:HGNC:6465]	4.681e-05	0.0005849	0.8173
ENSCAFG00000018639	PTPRM	protein tyrosine phosphatase, receptor type M [Source:HGNC Symbol;Acc:HGNC:9675]	0.006661	0.02821	0.5512
ENSCAFG00000018650	NLK	Serine/threonine-protein kinase NLK [Source:UniProtKB/Swiss-Prot;Acc:E2QWQ2]	0.0005581	0.004249	0.581
ENSCAFG00000018655	TMEM97	transmembrane protein 97 [Source:HGNC Symbol;Acc:HGNC:28106]	0.0006015	0.0045	1.124
ENSCAFG00000018661	LIFR	Leukemia inhibitory factor receptor [Source:UniProtKB/Swiss-Prot;Acc:Q5XNR9]	0.00019	0.001796	0.9815
ENSCAFG00000018673	SMARCA1	SWI/SNF related, matrix associated, actin dependent regulator of chromatin, subfamily a, member 1 [Source:HGNC Symbol;Acc:HGNC:11097]	0.0003089	0.002657	0.9235
ENSCAFG00000018680	RAB12	RAB12, member RAS oncogene family [Source:HGNC Symbol;Acc:HGNC:31332]	0.002223	0.01236	0.368
ENSCAFG00000018684	NUP155	nucleoporin 155 [Source:HGNC Symbol;Acc:HGNC:8063]	0.00482	0.02231	0.4707
ENSCAFG00000018690	OCRL	OCRL, inositol polyphosphate-5-phosphatase [Source:HGNC Symbol;Acc:HGNC:8108]	1.578e-10	1.299e-08	0.8214
ENSCAFG00000018705	ZDHHC9	zinc finger DHHC-type containing 9 [Source:HGNC Symbol;Acc:HGNC:18475]	8.194e-05	0.000918	0.5035
ENSCAFG00000018706	ALG6	ALG6, alpha-1,3-glucosyltransferase [Source:HGNC Symbol;Acc:HGNC:23157]	0.009106	0.03569	0.474
ENSCAFG00000018711	RANBP3L	RAN binding protein 3 like [Source:HGNC Symbol;Acc:HGNC:26353]	2.78e-05	0.0003869	1.035
ENSCAFG00000018726	BCORL1	BCL6 corepressor like 1 [Source:HGNC Symbol;Acc:HGNC:25657]	0.00417	0.02001	0.6439
ENSCAFG00000018732	MARF1	meiosis regulator and mRNA stability factor 1 [Source:HGNC Symbol;Acc:HGNC:29562]	0.001008	0.006715	0.508
ENSCAFG00000018736	KIAA0100	KIAA0100 [Source:HGNC Symbol;Acc:HGNC:28960]	0.006989	0.02927	0.3888
ENSCAFG00000018741	NAPG	NSF attachment protein gamma [Source:HGNC Symbol;Acc:HGNC:7642]	0.004008	0.01945	0.4841
ENSCAFG00000018746	CAPS	calcyphosine [Source:HGNC Symbol;Acc:HGNC:1487]	0.00304	0.01578	2.102
ENSCAFG00000018755	RAB33A	RAB33A, member RAS oncogene family [Source:HGNC Symbol;Acc:HGNC:9773]	0.0001576	0.001541	3.071
ENSCAFG00000018760	PDXDC1	pyridoxal dependent decarboxylase domain containing 1 [Source:HGNC Symbol;Acc:HGNC:28995]	0.005268	0.02382	0.3534
ENSCAFG00000018767	SPEF2	sperm flagellar 2 [Source:HGNC Symbol;Acc:HGNC:26293]	0.002246	0.01243	0.7643
ENSCAFG00000018769	CATSPERD	cation channel sperm associated auxiliary subunit delta [Source:HGNC Symbol;Acc:HGNC:28598]	0.004336	0.0206	1.126
ENSCAFG00000018783	RRN3	RRN3 homolog, RNA polymerase I transcription factor [Source:HGNC Symbol;Acc:HGNC:30346]	7.151e-08	2.598e-06	0.588
ENSCAFG00000018787	GNAL	G protein subunit alpha L [Source:HGNC Symbol;Acc:HGNC:4388]	2.151e-16	7.965e-14	1.909
ENSCAFG00000018795	PARN	poly(A)-specific ribonuclease [Source:HGNC Symbol;Acc:HGNC:8609]	0.003459	0.01739	0.2974
ENSCAFG00000018822	PATJ	PATJ, crumbs cell polarity complex component [Source:HGNC Symbol;Acc:HGNC:28881]	1.917e-05	0.0002862	1.384
ENSCAFG00000018857	GPC4	glypican 4 [Source:HGNC Symbol;Acc:HGNC:4452]	1.745e-05	0.0002647	0.6613
ENSCAFG00000018870	HPRT1	hypoxanthine phosphoribosyltransferase 1 [Source:HGNC Symbol;Acc:HGNC:5157]	0.001197	0.007666	0.5187
ENSCAFG00000018876	ZC3H7A	zinc finger CCCH-type containing 7A [Source:HGNC Symbol;Acc:HGNC:30959]	0.00346	0.01739	0.605
ENSCAFG00000018877	NPR3	natriuretic peptide receptor 3 [Source:HGNC Symbol;Acc:HGNC:7945]	5.947e-11	5.663e-09	3.246
ENSCAFG00000018882	FAM122B	family with sequence similarity 122B [Source:HGNC Symbol;Acc:HGNC:30490]	7.368e-06	0.0001277	0.7868
ENSCAFG00000018883	PIPOX	pipecolic acid and sarcosine oxidase [Source:HGNC Symbol;Acc:HGNC:17804]	2.193e-06	4.619e-05	1.365
ENSCAFG00000018890	TXNDC11	thioredoxin domain containing 11 [Source:HGNC Symbol;Acc:HGNC:28030]	0.0004739	0.003768	0.4331
ENSCAFG00000018905	ZNF449	zinc finger protein 449 [Source:HGNC Symbol;Acc:HGNC:21039]	0.003244	0.01655	0.5237
ENSCAFG00000018927	SLC9A6	solute carrier family 9 member A6 [Source:HGNC Symbol;Acc:HGNC:11079]	1.335e-10	1.12e-08	0.7366
ENSCAFG00000018931	CIITA	class II major histocompatibility complex transactivator [Source:HGNC Symbol;Acc:HGNC:7067]	0.0001689	0.001626	1.301
ENSCAFG00000018952	ARHGEF6	Rac/Cdc42 guanine nucleotide exchange factor 6 [Source:HGNC Symbol;Acc:HGNC:685]	4.512e-07	1.238e-05	0.694
ENSCAFG00000018960	CORO6	coronin 6 [Source:HGNC Symbol;Acc:HGNC:21356]	2.446e-10	1.832e-08	1.927
ENSCAFG00000018963	ATF7IP2	activating transcription factor 7 interacting protein 2 [Source:HGNC Symbol;Acc:HGNC:20397]	0.002513	0.0136	0.6936
ENSCAFG00000018965	SSH2	slingshot protein phosphatase 2 [Source:HGNC Symbol;Acc:HGNC:30580]	0.0003487	0.002933	0.7426
ENSCAFG00000018977	USP24	ubiquitin specific peptidase 24 [Source:HGNC Symbol;Acc:HGNC:12623]	0.0006629	0.004856	0.7943
ENSCAFG00000019001	MCF2	MCF.2 cell line derived transforming sequence [Source:HGNC Symbol;Acc:HGNC:6940]	0.006023	0.02625	1.287
ENSCAFG00000019016	CPD	carboxypeptidase D [Source:HGNC Symbol;Acc:HGNC:2301]	0.0009732	0.006529	0.6777
ENSCAFG00000019030	ABAT	4-aminobutyrate aminotransferase [Source:HGNC Symbol;Acc:HGNC:23]	0.0002518	0.002245	0.8407
ENSCAFG00000019036	LIPG	lipase G, endothelial type [Source:HGNC Symbol;Acc:HGNC:6623]	0.0006416	0.004735	0.9479
ENSCAFG00000019068	LRRC42	leucine rich repeat containing 42 [Source:HGNC Symbol;Acc:HGNC:28792]	0.0003373	0.002861	0.473
ENSCAFG00000019084	NDC1	NDC1 transmembrane nucleoporin [Source:HGNC Symbol;Acc:HGNC:25525]	0.002238	0.01241	0.3692
ENSCAFG00000019096		iduronate 2-sulfatase precursor [Source:RefSeq peptide;Acc:NP_001041590]	3.447e-22	4.596e-19	1.427
ENSCAFG00000019101	VPS53	VPS53, GARP complex subunit [Source:HGNC Symbol;Acc:HGNC:25608]	0.008074	0.03268	0.4737
ENSCAFG00000019111			0.005749	0.02541	0.4119
ENSCAFG00000019161	GABRA3	gamma-aminobutyric acid type A receptor alpha3 subunit [Source:HGNC Symbol;Acc:HGNC:4077]	2.218e-08	9.385e-07	1.187
ENSCAFG00000019172	NSDHL	NAD(P) dependent steroid dehydrogenase-like [Source:HGNC Symbol;Acc:HGNC:13398]	2.07e-06	4.408e-05	1.144
ENSCAFG00000019174	CPT2	carnitine palmitoyltransferase 2 [Source:HGNC Symbol;Acc:HGNC:2330]	2.656e-07	7.957e-06	0.7469
ENSCAFG00000019176	ZNF185	zinc finger protein 185 with LIM domain [Source:HGNC Symbol;Acc:HGNC:12976]	1.019e-06	2.444e-05	1.167
ENSCAFG00000019181	INPP5K	inositol polyphosphate-5-phosphatase K [Source:HGNC Symbol;Acc:HGNC:33882]	0.0003089	0.002657	0.4335
ENSCAFG00000019188	PITPNA	phosphatidylinositol transfer protein alpha [Source:HGNC Symbol;Acc:HGNC:9001]	0.000137	0.001381	0.5014
ENSCAFG00000019200			0.009114	0.0357	1.147
ENSCAFG00000019221	PRPF8	pre-mRNA processing factor 8 [Source:HGNC Symbol;Acc:HGNC:17340]	0.0008127	0.005688	0.4077
ENSCAFG00000019230	ATP2B3	ATPase plasma membrane Ca2+ transporting 3 [Source:HGNC Symbol;Acc:HGNC:816]	0.004214	0.02017	1.717
ENSCAFG00000019244	SMYD4	SET and MYND domain containing 4 [Source:HGNC Symbol;Acc:HGNC:21067]	1.549e-09	9.606e-08	1.032
ENSCAFG00000019270	PLXNB3	plexin B3 [Source:HGNC Symbol;Acc:HGNC:9105]	0.0002035	0.001894	1.358
ENSCAFG00000019273			0.003695	0.01824	0.492
ENSCAFG00000019329	TNFRSF18	TNF receptor superfamily member 18 [Source:HGNC Symbol;Acc:HGNC:11914]	0.007612	0.03129	1.885
ENSCAFG00000019358	PDPK1	3-phosphoinositide dependent protein kinase 1 [Source:HGNC Symbol;Acc:HGNC:8816]	0.0003764	0.003125	0.6703
ENSCAFG00000019371	NCBP3	nuclear cap binding subunit 3 [Source:HGNC Symbol;Acc:HGNC:24612]	0.003681	0.01821	0.5395
ENSCAFG00000019377	CAMKK1	calcium/calmodulin dependent protein kinase kinase 1 [Source:HGNC Symbol;Acc:HGNC:1469]	0.0001035	0.0011	0.6975
ENSCAFG00000019385	GNG7	G protein subunit gamma 7 [Source:HGNC Symbol;Acc:HGNC:4410]	0.00184	0.01059	1.191
ENSCAFG00000019470	TTC34	tetratricopeptide repeat domain 34 [Source:HGNC Symbol;Acc:HGNC:34297]	0.0003122	0.002676	0.7554
ENSCAFG00000019474	ARHGEF16	Rho guanine nucleotide exchange factor 16 [Source:HGNC Symbol;Acc:HGNC:15515]	0.0004847	0.003831	2.694
ENSCAFG00000019498	CEP104	centrosomal protein 104 [Source:HGNC Symbol;Acc:HGNC:24866]	1.736e-11	1.837e-09	0.8707
ENSCAFG00000019560	LCN15	lipocalin 15 [Source:HGNC Symbol;Acc:HGNC:33777]	0.002866	0.01509	2.041
ENSCAFG00000019561	LCN8	lipocalin 8 [Source:HGNC Symbol;Acc:HGNC:27038]	6.718e-11	6.145e-09	3.477
ENSCAFG00000019596	CACNA1H	calcium voltage-gated channel subunit alpha1 H [Source:HGNC Symbol;Acc:HGNC:1395]	0.007431	0.03072	0.7941
ENSCAFG00000019602	PLEKHG5	pleckstrin homology and RhoGEF domain containing G5 [Source:HGNC Symbol;Acc:HGNC:29105]	0.001375	0.008482	0.7168
ENSCAFG00000019604	NOL9	nucleolar protein 9 [Source:HGNC Symbol;Acc:HGNC:26265]	0.009064	0.03554	0.3201
ENSCAFG00000019631	F8	coagulation factor VIII [Source:HGNC Symbol;Acc:HGNC:3546]	1.58e-05	0.0002435	1.773
ENSCAFG00000019777	KCNA2	potassium voltage-gated channel subfamily A member 2 [Source:HGNC Symbol;Acc:HGNC:6220]	2.616e-05	0.0003702	2.442
ENSCAFG00000019785	KIF1B	kinesin family member 1B [Source:HGNC Symbol;Acc:HGNC:16636]	4.489e-07	1.234e-05	0.6782
ENSCAFG00000019796	AHCYL1	adenosylhomocysteinase like 1 [Source:HGNC Symbol;Acc:HGNC:344]	0.002784	0.01472	0.4021
ENSCAFG00000019809	GSTM3	glutathione S-transferase mu 3 [Source:HGNC Symbol;Acc:HGNC:4635]	0.002238	0.01241	0.8439
ENSCAFG00000019827	AMIGO1	adhesion molecule with Ig like domain 1 [Source:HGNC Symbol;Acc:HGNC:20824]	0.0007302	0.005212	0.8123
ENSCAFG00000019835	SORT1	sortilin 1 [Source:HGNC Symbol;Acc:HGNC:11186]	0.0001663	0.001607	0.6493
ENSCAFG00000019867	WDR47	WD repeat domain 47 [Source:HGNC Symbol;Acc:HGNC:29141]	0.001144	0.007417	0.6314
ENSCAFG00000019899	CA5A	carbonic anhydrase 5A [Source:HGNC Symbol;Acc:HGNC:1377]	0.005048	0.02306	1.87
ENSCAFG00000019909			0.001685	0.009913	0.4976
ENSCAFG00000019951	VAV3	vav guanine nucleotide exchange factor 3 [Source:HGNC Symbol;Acc:HGNC:12659]	0.006212	0.02685	0.7805
ENSCAFG00000019954	GPR107	G protein-coupled receptor 107 [Source:HGNC Symbol;Acc:HGNC:17830]	3.992e-07	1.114e-05	1.027
ENSCAFG00000019974	CDH13	cadherin 13 [Source:HGNC Symbol;Acc:HGNC:1753]	2.881e-06	5.819e-05	2.021
ENSCAFG00000019992	OLFM3	olfactomedin 3 [Source:HGNC Symbol;Acc:HGNC:17990]	4.229e-09	2.311e-07	4.628
ENSCAFG00000019996	CRAT	carnitine O-acetyltransferase [Source:HGNC Symbol;Acc:HGNC:2342]	0.007407	0.03068	0.7536
ENSCAFG00000020010	RTCA	RNA 3'-terminal phosphate cyclase [Source:HGNC Symbol;Acc:HGNC:17981]	0.003368	0.01708	0.3631
ENSCAFG00000020014			0.005014	0.02295	0.5353
ENSCAFG00000020026			0.0005426	0.004165	0.5015
ENSCAFG00000020037	TBC1D13	TBC1 domain family member 13 [Source:HGNC Symbol;Acc:HGNC:25571]	0.0003899	0.00321	0.5781
ENSCAFG00000020066	TERF2IP	TERF2 interacting protein [Source:HGNC Symbol;Acc:HGNC:19246]	3.628e-05	0.0004781	0.4713
ENSCAFG00000020080	PTBP2	polypyrimidine tract binding protein 2 [Source:HGNC Symbol;Acc:HGNC:17662]	0.009768	0.03765	0.684
ENSCAFG00000020088	LCN2	lipocalin 2 [Source:HGNC Symbol;Acc:HGNC:6526]	0.0001655	0.001601	1.929
ENSCAFG00000020091	SLC25A25	solute carrier family 25 member 25 [Source:HGNC Symbol;Acc:HGNC:20663]	0.001014	0.006746	0.923
ENSCAFG00000020100			0.00042	0.003404	0.9487
ENSCAFG00000020102	ALG14	ALG14, UDP-N-acetylglucosaminyltransferase subunit [Source:HGNC Symbol;Acc:HGNC:28287]	0.006799	0.02862	0.4339
ENSCAFG00000020112	ABCD3	ATP binding cassette subfamily D member 3 [Source:HGNC Symbol;Acc:HGNC:67]	5.639e-05	0.000684	0.8186
ENSCAFG00000020125	STXBP1	syntaxin binding protein 1 [Source:HGNC Symbol;Acc:HGNC:11444]	3.7e-13	6.406e-11	0.9181
ENSCAFG00000020133	BCAR3	breast cancer anti-estrogen resistance 3 [Source:HGNC Symbol;Acc:HGNC:973]	2.422e-05	0.0003472	0.7281
ENSCAFG00000020135	FNBP1L	formin binding protein 1 like [Source:HGNC Symbol;Acc:HGNC:20851]	0.006283	0.02701	0.8051
ENSCAFG00000020142	GARNL3	GTPase activating Rap/RanGAP domain like 3 [Source:HGNC Symbol;Acc:HGNC:25425]	0.0001926	0.001815	0.576
ENSCAFG00000020148	FAM69A	family with sequence similarity 69 member A [Source:HGNC Symbol;Acc:HGNC:32213]	0.008977	0.03524	0.5336
ENSCAFG00000020156	RALGPS1	Ral GEF with PH domain and SH3 binding motif 1 [Source:HGNC Symbol;Acc:HGNC:16851]	0.0001992	0.001868	0.7849
ENSCAFG00000020172	MVB12B	multivesicular body subunit 12B [Source:HGNC Symbol;Acc:HGNC:23368]	0.005137	0.02339	0.6399
ENSCAFG00000020181	GAPVD1	GTPase activating protein and VPS9 domains 1 [Source:HGNC Symbol;Acc:HGNC:23375]	2.977e-05	0.0004096	0.6109
ENSCAFG00000020187	HFM1	HFM1, ATP dependent DNA helicase homolog [Source:HGNC Symbol;Acc:HGNC:20193]	0.001012	0.006735	1.394
ENSCAFG00000020189	PHLPP2	PH domain and leucine rich repeat protein phosphatase 2 [Source:HGNC Symbol;Acc:HGNC:29149]	0.001469	0.008935	0.4913
ENSCAFG00000020198	LRRC8C	leucine rich repeat containing 8 family member C [Source:HGNC Symbol;Acc:HGNC:25075]	1.18e-07	3.984e-06	0.9658
ENSCAFG00000020205	AP1G1	adaptor related protein complex 1 gamma 1 subunit [Source:HGNC Symbol;Acc:HGNC:555]	1.945e-06	4.19e-05	0.6612
ENSCAFG00000020208	GOLGA1	golgin A1 [Source:HGNC Symbol;Acc:HGNC:4424]	0.007755	0.03177	0.5586
ENSCAFG00000020210	ZNF821	zinc finger protein 821 [Source:HGNC Symbol;Acc:HGNC:28043]	0.008201	0.03307	0.7964
ENSCAFG00000020215	IST1	IST1, ESCRT-III associated factor [Source:HGNC Symbol;Acc:HGNC:28977]	0.0007243	0.005193	0.3506
ENSCAFG00000020216	NR6A1	nuclear receptor subfamily 6 group A member 1 [Source:HGNC Symbol;Acc:HGNC:7985]	0.006048	0.02633	0.8103
ENSCAFG00000020235	STRBP	spermatid perinuclear RNA binding protein [Source:HGNC Symbol;Acc:HGNC:16462]	0.001362	0.008443	0.5775
ENSCAFG00000020242	RABGAP1	RAB GTPase activating protein 1 [Source:HGNC Symbol;Acc:HGNC:17155]	5.787e-06	0.0001036	0.777
ENSCAFG00000020250			0.0006739	0.004923	0.6794
ENSCAFG00000020252	NQO1	NAD(P)H quinone dehydrogenase 1 [Source:HGNC Symbol;Acc:HGNC:2874]	5.744e-09	3.039e-07	0.6816
ENSCAFG00000020269			0.004035	0.01955	0.6294
ENSCAFG00000020294	HAS3	hyaluronan synthase 3 [Source:HGNC Symbol;Acc:HGNC:4820]	2.331e-05	0.0003371	0.9548
ENSCAFG00000020324	NFATC3	nuclear factor of activated T-cells 3 [Source:HGNC Symbol;Acc:HGNC:7777]	0.008287	0.03335	0.426
ENSCAFG00000020333			0.005051	0.02306	0.8952
ENSCAFG00000020345	PTGFR	prostaglandin F receptor [Source:HGNC Symbol;Acc:HGNC:9600]	1.962e-07	6.145e-06	1.517
ENSCAFG00000020355	CTCF	CCCTC-binding factor [Source:HGNC Symbol;Acc:HGNC:13723]	0.008878	0.03499	0.312
ENSCAFG00000020362	HSD11B2	hydroxysteroid 11-beta dehydrogenase 2 [Source:HGNC Symbol;Acc:HGNC:5209]	0.002693	0.01436	1.061
ENSCAFG00000020365	LRRC36	leucine rich repeat containing 36 [Source:HGNC Symbol;Acc:HGNC:25615]	2.041e-05	0.0003014	1.266
ENSCAFG00000020366	KCTD19	potassium channel tetramerization domain containing 19 [Source:HGNC Symbol;Acc:HGNC:24753]	0.0006752	0.004927	0.9935
ENSCAFG00000020367	PLEKHG4	pleckstrin homology and RhoGEF domain containing G4 [Source:HGNC Symbol;Acc:HGNC:24501]	0.001936	0.01103	1.222
ENSCAFG00000020368	MIGA1	mitoguardin 1 [Source:HGNC Symbol;Acc:HGNC:24741]	0.007198	0.02998	0.8157
ENSCAFG00000020385	C16orf70	chromosome 16 open reading frame 70 [Source:HGNC Symbol;Acc:HGNC:29564]	0.0005482	0.004201	0.3579
ENSCAFG00000020387	ST6GALNAC3	ST6 N-acetylgalactosaminide alpha-2,6-sialyltransferase 3 [Source:HGNC Symbol;Acc:HGNC:19343]	0.005037	0.02305	0.9175
ENSCAFG00000020404		quinone oxidoreductase [Source:RefSeq peptide;Acc:NP_001239326]	4.252e-06	8.03e-05	1.047
ENSCAFG00000020409	DYNC1LI2	dynein cytoplasmic 1 light intermediate chain 2 [Source:HGNC Symbol;Acc:HGNC:2966]	8.116e-05	0.0009116	0.484
ENSCAFG00000020413	CDH5	cadherin 5 [Source:HGNC Symbol;Acc:HGNC:1764]	0.0006471	0.004766	1.02
ENSCAFG00000022729	ATP6	ATP synthase subunit a [Source:UniProtKB/Swiss-Prot;Acc:Q9ZZ62]	0.005286	0.02386	0.7991
ENSCAFG00000023006	ALOX12	arachidonate 12-lipoxygenase, 12S type [Source:HGNC Symbol;Acc:HGNC:429]	2.596e-08	1.06e-06	3.081
ENSCAFG00000023017			0.005617	0.02503	0.4296
ENSCAFG00000023095	CCDC160	coiled-coil domain containing 160 [Source:HGNC Symbol;Acc:HGNC:37286]	2.259e-05	0.0003281	1.187
ENSCAFG00000023158	ZKSCAN5	zinc finger with KRAB and SCAN domains 5 [Source:HGNC Symbol;Acc:HGNC:12867]	7.17e-05	0.0008269	0.7238
ENSCAFG00000023294	HTATSF1	HIV-1 Tat specific factor 1 [Source:HGNC Symbol;Acc:HGNC:5276]	0.0003825	0.003166	0.4725
ENSCAFG00000023296	KCNA3	potassium voltage-gated channel subfamily A member 3 [Source:HGNC Symbol;Acc:HGNC:6221]	0.00124	0.007865	2.105
ENSCAFG00000023313			1.076e-08	5.18e-07	3.114
ENSCAFG00000023355			0.009848	0.03783	1.499
ENSCAFG00000023463	ITPR1	inositol 1,4,5-trisphosphate receptor type 1 [Source:HGNC Symbol;Acc:HGNC:6180]	1.706e-05	0.00026	1.017
ENSCAFG00000023467			1.068e-07	3.65e-06	1.373
ENSCAFG00000023593	ACOT4	acyl-CoA thioesterase 4 [Source:HGNC Symbol;Acc:HGNC:19748]	0.0007133	0.005143	1.128
ENSCAFG00000023596	MFSD9	major facilitator superfamily domain containing 9 [Source:HGNC Symbol;Acc:HGNC:28158]	8.505e-05	0.0009457	0.7139
ENSCAFG00000023600			2.245e-05	0.0003264	3.588
ENSCAFG00000023620			1.315e-21	1.461e-18	4.614
ENSCAFG00000023658	ACSM5	acyl-CoA synthetase medium-chain family member 5 [Source:HGNC Symbol;Acc:HGNC:26060]	0.0001659	0.001604	2.141
ENSCAFG00000023682			0.002978	0.01553	1.294
ENSCAFG00000023702	LEMD3	LEM domain containing 3 [Source:HGNC Symbol;Acc:HGNC:28887]	0.0001924	0.001814	0.5804
ENSCAFG00000023734	CCDC136	coiled-coil domain containing 136 [Source:HGNC Symbol;Acc:HGNC:22225]	0.008037	0.0326	1.147
ENSCAFG00000023779	ZBTB8A	zinc finger and BTB domain containing 8A [Source:HGNC Symbol;Acc:HGNC:24172]	7.389e-05	0.0008426	1.124
ENSCAFG00000023799	E2F6	E2F transcription factor 6 [Source:HGNC Symbol;Acc:HGNC:3120]	0.00272	0.01446	0.4361
ENSCAFG00000023804	HERC3	HECT and RLD domain containing E3 ubiquitin protein ligase 3 [Source:HGNC Symbol;Acc:HGNC:4876]	0.00248	0.01346	0.3912
ENSCAFG00000023835	ACAD11	acyl-CoA dehydrogenase family member 11 [Source:HGNC Symbol;Acc:HGNC:30211]	6.851e-09	3.499e-07	0.759
ENSCAFG00000023845	C4orf47	chromosome 4 open reading frame 47 [Source:HGNC Symbol;Acc:HGNC:34346]	0.008481	0.03385	0.7933
ENSCAFG00000023881			0.003871	0.01891	0.6293
ENSCAFG00000023919	SLC8A3	solute carrier family 8 member A3 [Source:HGNC Symbol;Acc:HGNC:11070]	0.0008799	0.006053	1.288
ENSCAFG00000023922	AQP3	aquaporin 3 (Gill blood group) [Source:HGNC Symbol;Acc:HGNC:636]	3.793e-06	7.307e-05	2.305
ENSCAFG00000023971	ZSWIM5	zinc finger SWIM-type containing 5 [Source:HGNC Symbol;Acc:HGNC:29299]	0.00762	0.0313	0.7424
ENSCAFG00000024088			0.0001171	0.001211	3.34
ENSCAFG00000024140	SMIM3	small integral membrane protein 3 [Source:HGNC Symbol;Acc:HGNC:30248]	0.007952	0.03236	0.6127
ENSCAFG00000024239	MLLT11	myeloid/lymphoid or mixed-lineage leukemia; translocated to, 11 [Source:HGNC Symbol;Acc:HGNC:16997]	0.006168	0.02671	1.074
ENSCAFG00000024269	RNASE13	ribonuclease A family member 13 (inactive) [Source:HGNC Symbol;Acc:HGNC:25285]	3.848e-06	7.392e-05	2.429
ENSCAFG00000024366			0.007615	0.0313	1.289
ENSCAFG00000024385	ADGRG1	adhesion G protein-coupled receptor G1 [Source:HGNC Symbol;Acc:HGNC:4512]	0.003573	0.01783	1.141
ENSCAFG00000024571	GABRA4	gamma-aminobutyric acid type A receptor alpha4 subunit [Source:HGNC Symbol;Acc:HGNC:4078]	3.844e-06	7.392e-05	2.89
ENSCAFG00000024614	PCDHB2	protocadherin beta 2 [Source:HGNC Symbol;Acc:HGNC:8687]	0.006306	0.02709	0.9852
ENSCAFG00000024641	KIAA1671	KIAA1671 [Source:HGNC Symbol;Acc:HGNC:29345]	4.539e-05	0.0005699	1.143
ENSCAFG00000024687			1.397e-07	4.569e-06	3.429
ENSCAFG00000024741	TRIM68	tripartite motif containing 68 [Source:HGNC Symbol;Acc:HGNC:21161]	5.887e-05	0.0007064	0.4365
ENSCAFG00000024785	ANKRD40	ankyrin repeat domain 40 [Source:HGNC Symbol;Acc:HGNC:28233]	0.007353	0.03049	0.3942
ENSCAFG00000024786	PKHD1L1	PKHD1 like 1 [Source:HGNC Symbol;Acc:HGNC:20313]	0.003539	0.0177	1.214
ENSCAFG00000024834			0.007089	0.0296	1.761
ENSCAFG00000024882			3.29e-05	0.0004439	5.021
ENSCAFG00000024900	SLC22A5	solute carrier family 22 member 5 [Source:HGNC Symbol;Acc:HGNC:10969]	0.001251	0.007917	0.6009
ENSCAFG00000024901	ZSCAN12	zinc finger and SCAN domain containing 12 [Source:HGNC Symbol;Acc:HGNC:13172]	3.35e-08	1.333e-06	0.9238
ENSCAFG00000024930	C10orf128	chromosome 10 open reading frame 128 [Source:HGNC Symbol;Acc:HGNC:27274]	8.895e-09	4.344e-07	2.126
ENSCAFG00000024949			0.0008302	0.005774	0.6129
ENSCAFG00000025077			0.002929	0.01533	0.8255
ENSCAFG00000025083	FADS1	fatty acid desaturase 1 [Source:HGNC Symbol;Acc:HGNC:3574]	0.0006547	0.004809	0.923
ENSCAFG00000025133	FADS6	fatty acid desaturase 6 [Source:HGNC Symbol;Acc:HGNC:30459]	6.648e-08	2.448e-06	2.415
ENSCAFG00000025194			0.0003729	0.003103	1.365
ENSCAFG00000025238	ENTPD5	ectonucleoside triphosphate diphosphohydrolase 5 [Source:HGNC Symbol;Acc:HGNC:3367]	0.0002078	0.001928	0.6288
ENSCAFG00000025299	AOX2	aldehyde oxidase 2 [Source:RefSeq peptide;Acc:NP_001041597]	0.002926	0.01532	0.9014
ENSCAFG00000025345	RELN	reelin [Source:HGNC Symbol;Acc:HGNC:9957]	0.000955	0.006447	1.268
ENSCAFG00000025434	MANSC4	MANSC domain containing 4 [Source:HGNC Symbol;Acc:HGNC:40023]	6.357e-13	1.021e-10	3.795
ENSCAFG00000025442	KCNH2	potassium voltage-gated channel subfamily H member 2 [Source:RefSeq peptide;Acc:NP_001003145]	8.563e-06	0.0001449	1.931
ENSCAFG00000025502	GTDC1	glycosyltransferase like domain containing 1 [Source:HGNC Symbol;Acc:HGNC:20887]	0.004371	0.02072	0.4245
ENSCAFG00000025580	FRY	FRY microtubule binding protein [Source:HGNC Symbol;Acc:HGNC:20367]	2.477e-06	5.118e-05	1.148
ENSCAFG00000028467	TDRP	testis development related protein [Source:HGNC Symbol;Acc:HGNC:26951]	0.004309	0.02051	0.6248
ENSCAFG00000028494			0.008327	0.03345	0.4496
ENSCAFG00000028514	TTPA	alpha tocopherol transfer protein [Source:HGNC Symbol;Acc:HGNC:12404]	4.737e-07	1.281e-05	1.859
ENSCAFG00000028562	FGF11	fibroblast growth factor 11 [Source:HGNC Symbol;Acc:HGNC:3667]	0.009566	0.03704	1.204
ENSCAFG00000028570	DUSP3	dual specificity phosphatase 3 [Source:HGNC Symbol;Acc:HGNC:3069]	2.335e-05	0.0003372	0.4011
ENSCAFG00000028621	OLFML2A	olfactomedin like 2A [Source:HGNC Symbol;Acc:HGNC:27270]	1.265e-06	2.913e-05	1.239
ENSCAFG00000028622	RNF103	ring finger protein 103 [Source:HGNC Symbol;Acc:HGNC:12859]	0.008696	0.03453	0.2827
ENSCAFG00000028623	ELOVL3	ELOVL fatty acid elongase 3 [Source:HGNC Symbol;Acc:HGNC:18047]	0.0006157	0.004588	1.829
ENSCAFG00000028708	SCD5	stearoyl-CoA desaturase 5 [Source:HGNC Symbol;Acc:HGNC:21088]	0.008164	0.03296	0.7761
ENSCAFG00000028789	GADL1	glutamate decarboxylase like 1 [Source:HGNC Symbol;Acc:HGNC:27949]	0.0008235	0.005736	1.656
ENSCAFG00000028858	FHL5	four and a half LIM domains 5 [Source:HGNC Symbol;Acc:HGNC:17371]	0.005827	0.02569	1.108
ENSCAFG00000028870			0.006396	0.02735	0.6594
ENSCAFG00000028904	SLC35D1	solute carrier family 35 member D1 [Source:HGNC Symbol;Acc:HGNC:20800]	0.002863	0.01509	0.4081
ENSCAFG00000028917	SNX10	sorting nexin 10 [Source:HGNC Symbol;Acc:HGNC:14974]	3.554e-05	0.000471	1.198
ENSCAFG00000028923	ANKRD46	ankyrin repeat domain 46 [Source:HGNC Symbol;Acc:HGNC:27229]	0.000154	0.001515	0.5078
ENSCAFG00000028992	MTPN	Myotrophin [Source:UniProtKB/Swiss-Prot;Acc:Q863Z4]	9.716e-05	0.001046	0.4417
ENSCAFG00000028993			0.001151	0.007456	1.466
ENSCAFG00000029028			0.001668	0.009841	0.4922
ENSCAFG00000029047			1.1e-06	2.592e-05	2.202
ENSCAFG00000029052	RAB6B	RAB6B, member RAS oncogene family [Source:HGNC Symbol;Acc:HGNC:14902]	0.0009633	0.006488	0.8733
ENSCAFG00000029102	MLX	MLX, MAX dimerization protein [Source:HGNC Symbol;Acc:HGNC:11645]	0.008335	0.03346	0.4147
ENSCAFG00000029112	FAM76A	family with sequence similarity 76 member A [Source:HGNC Symbol;Acc:HGNC:28530]	1.087e-06	2.573e-05	0.9903
ENSCAFG00000029130	KAZALD1	Kazal type serine peptidase inhibitor domain 1 [Source:HGNC Symbol;Acc:HGNC:25460]	1.108e-07	3.769e-06	1.719
ENSCAFG00000029131	HAPLN1	hyaluronan and proteoglycan link protein 1 [Source:HGNC Symbol;Acc:HGNC:2380]	0.0003839	0.003171	3.447
ENSCAFG00000029208			0.009245	0.0361	1.711
ENSCAFG00000029250	CDK13	cyclin dependent kinase 13 [Source:HGNC Symbol;Acc:HGNC:1733]	0.001641	0.009715	0.445
ENSCAFG00000029264			1.037e-05	0.0001718	2.91
ENSCAFG00000029340			0.0005993	0.004491	0.6903
ENSCAFG00000029357	NCEH1	neutral cholesterol ester hydrolase 1 [Source:HGNC Symbol;Acc:HGNC:29260]	0.0001489	0.001475	0.5455
ENSCAFG00000029430	CCKAR	Cholecystokinin receptor type A [Source:UniProtKB/Swiss-Prot;Acc:Q5D0K2]	1.816e-05	0.0002742	4.454
ENSCAFG00000029565	C1orf52	chromosome 1 open reading frame 52 [Source:HGNC Symbol;Acc:HGNC:24871]	0.00488	0.0225	0.5689
ENSCAFG00000029590	FAM8A1	family with sequence similarity 8 member A1 [Source:HGNC Symbol;Acc:HGNC:16372]	0.005925	0.02595	0.5821
ENSCAFG00000029607	STXBP6	syntaxin binding protein 6 [Source:HGNC Symbol;Acc:HGNC:19666]	0.009623	0.03722	0.5621
ENSCAFG00000029612	MSS51	MSS51 mitochondrial translational activator [Source:HGNC Symbol;Acc:HGNC:21000]	0.0001063	0.001123	1.783
ENSCAFG00000029613	AMACR	alpha-methylacyl-CoA racemase [Source:HGNC Symbol;Acc:HGNC:451]	0.0003574	0.002995	0.4999
ENSCAFG00000029621	ACER2	alkaline ceramidase 2 [Source:HGNC Symbol;Acc:HGNC:23675]	0.002183	0.0122	0.5781
ENSCAFG00000029631	ZNF613	zinc finger protein 613 [Source:HGNC Symbol;Acc:HGNC:25827]	0.0004524	0.003627	1.27
ENSCAFG00000029645	fxn	frataxin [Source:HGNC Symbol;Acc:HGNC:3951]	0.0007973	0.005592	0.472
ENSCAFG00000029647			6.411e-07	1.622e-05	2.853
ENSCAFG00000029649			0.002207	0.0123	1.151
ENSCAFG00000029719			0.002884	0.01516	2.067
ENSCAFG00000029774			1.822e-05	0.0002748	4.554
ENSCAFG00000029782	LRRC14B	leucine rich repeat containing 14B [Source:HGNC Symbol;Acc:HGNC:37268]	0.002041	0.01152	1.678
ENSCAFG00000029839			0.001234	0.007839	2.195
ENSCAFG00000029848	TGIF2-C20orf24	TGIF2-C20orf24 readthrough [Source:HGNC Symbol;Acc:HGNC:44664]	0.0002659	0.002352	0.4293
ENSCAFG00000029853	CDKN1A	cyclin dependent kinase inhibitor 1A [Source:HGNC Symbol;Acc:HGNC:1784]	0.002914	0.01526	0.9757
ENSCAFG00000029871	ZNF180	zinc finger protein 180 [Source:HGNC Symbol;Acc:HGNC:12970]	0.001101	0.007197	0.728
ENSCAFG00000029877			8.429e-05	0.0009411	0.5911
ENSCAFG00000029937	EFHD1	EF-hand domain family member D1 [Source:HGNC Symbol;Acc:HGNC:29556]	0.0005527	0.00422	1.653
ENSCAFG00000029941	UBE2G1	ubiquitin conjugating enzyme E2 G1 [Source:HGNC Symbol;Acc:HGNC:12482]	6.8e-05	0.0007965	0.5032
ENSCAFG00000029947			9.657e-07	2.337e-05	4.492
ENSCAFG00000029961	APCDD1L	APC down-regulated 1 like [Source:HGNC Symbol;Acc:HGNC:26892]	5.842e-05	0.0007024	2.246
ENSCAFG00000029974			0.0005808	0.004382	1.453
ENSCAFG00000029988	C11orf91	chromosome 11 open reading frame 91 [Source:HGNC Symbol;Acc:HGNC:34444]	0.001543	0.00925	1.602
ENSCAFG00000030060	MFAP3	microfibrillar associated protein 3 [Source:HGNC Symbol;Acc:HGNC:7034]	0.008896	0.03502	0.4465
ENSCAFG00000030069	HMGN4	high mobility group nucleosomal binding domain 4 [Source:HGNC Symbol;Acc:HGNC:4989]	0.002749	0.01457	0.5531
ENSCAFG00000030110	POMK	protein-O-mannose kinase [Source:HGNC Symbol;Acc:HGNC:26267]	0.00109	0.007135	0.426
ENSCAFG00000030111	NCALD	neurocalcin delta [Source:HGNC Symbol;Acc:HGNC:7655]	8.333e-10	5.473e-08	1.302
ENSCAFG00000030132	ELOVL4	ELOVL fatty acid elongase 4 [Source:HGNC Symbol;Acc:HGNC:14415]	0.004543	0.0213	0.6869
ENSCAFG00000030168			0.003618	0.01799	0.3586
ENSCAFG00000030170	ZNF229	zinc finger protein 229 [Source:HGNC Symbol;Acc:HGNC:13022]	0.001596	0.009482	0.6314
ENSCAFG00000030184			0.009174	0.0359	0.4409
ENSCAFG00000030193			0.001708	0.009985	0.8456
ENSCAFG00000030217	PEX11A	peroxisomal biogenesis factor 11 alpha [Source:HGNC Symbol;Acc:HGNC:8852]	0.004412	0.02088	0.3304
ENSCAFG00000030240	DUSP4	dual specificity phosphatase 4 [Source:HGNC Symbol;Acc:HGNC:3070]	1.141e-07	3.872e-06	0.8183
ENSCAFG00000030318			2.083e-06	4.43e-05	1.537
ENSCAFG00000030335	SERPINB9	serpin family B member 9 [Source:HGNC Symbol;Acc:HGNC:8955]	4.841e-06	8.915e-05	0.9013
ENSCAFG00000030337	MYH1	myosin heavy chain 1 [Source:HGNC Symbol;Acc:HGNC:7567]	0.0001636	0.001587	2.343
ENSCAFG00000030395	ZNF558	zinc finger protein 558 [Source:HGNC Symbol;Acc:HGNC:26422]	8.946e-10	5.792e-08	1.031
ENSCAFG00000030496	FHAD1	forkhead associated phosphopeptide binding domain 1 [Source:HGNC Symbol;Acc:HGNC:29408]	5.198e-05	0.0006393	1.246
ENSCAFG00000030544			0.002491	0.0135	0.3546
ENSCAFG00000030566	PDCL	phosducin like [Source:HGNC Symbol;Acc:HGNC:8770]	7.812e-06	0.0001344	0.5453
ENSCAFG00000030603			0.0002026	0.001891	0.5454
ENSCAFG00000030624	CMTM4	CKLF like MARVEL transmembrane domain containing 4 [Source:HGNC Symbol;Acc:HGNC:19175]	1.277e-18	8.957e-16	2.896
ENSCAFG00000030647	POLR3GL	RNA polymerase III subunit G like [Source:HGNC Symbol;Acc:HGNC:28466]	0.0006702	0.004899	0.3978
ENSCAFG00000030667			0.002564	0.01382	0.7616
ENSCAFG00000030749	FDPS	farnesyl diphosphate synthase [Source:HGNC Symbol;Acc:HGNC:3631]	0.001762	0.01022	1.052
ENSCAFG00000030762	STARD4	StAR related lipid transfer domain containing 4 [Source:HGNC Symbol;Acc:HGNC:18058]	1.593e-07	5.116e-06	1.323
ENSCAFG00000030763	FAM210B	family with sequence similarity 210 member B [Source:HGNC Symbol;Acc:HGNC:16102]	1.768e-05	0.0002675	0.7166
ENSCAFG00000030771	LCLAT1	lysocardiolipin acyltransferase 1 [Source:HGNC Symbol;Acc:HGNC:26756]	0.009111	0.03569	0.3153
ENSCAFG00000030785			0.0004006	0.003279	1.867
ENSCAFG00000030810			2.239e-05	0.0003258	1.089
ENSCAFG00000030814	DOC2B	double C2 domain beta [Source:HGNC Symbol;Acc:HGNC:2986]	4.261e-05	0.000542	0.828
ENSCAFG00000030822			1.036e-06	2.475e-05	0.7992
ENSCAFG00000030829			0.007366	0.03053	0.3768
ENSCAFG00000030873	TMEM123	transmembrane protein 123 [Source:HGNC Symbol;Acc:HGNC:30138]	0.0003698	0.003085	0.5326
ENSCAFG00000030878	ZNF35	zinc finger protein 35 [Source:HGNC Symbol;Acc:HGNC:13099]	0.006343	0.02719	0.8803
ENSCAFG00000030892	PERP	PERP, TP53 apoptosis effector [Source:HGNC Symbol;Acc:HGNC:17637]	1.928e-10	1.558e-08	1.809
ENSCAFG00000031025	DAZAP2	DAZ associated protein 2 [Source:HGNC Symbol;Acc:HGNC:2684]	2.53e-05	0.00036	0.4034
ENSCAFG00000031060	LYRM1	LYR motif containing 1 [Source:HGNC Symbol;Acc:HGNC:25074]	3.23e-05	0.0004377	0.5649
ENSCAFG00000031081			0.001343	0.008368	1.046
ENSCAFG00000031104	CX3CR1	C-X3-C motif chemokine receptor 1 [Source:HGNC Symbol;Acc:HGNC:2558]	0.002364	0.01296	0.9122
ENSCAFG00000031108	COLEC10	collectin subfamily member 10 [Source:HGNC Symbol;Acc:HGNC:2220]	1.61e-06	3.577e-05	1.627
ENSCAFG00000031124	APH1B	aph-1 homolog B, gamma-secretase subunit [Source:HGNC Symbol;Acc:HGNC:24080]	2.462e-11	2.544e-09	1.165
ENSCAFG00000031233	IL1F10	interleukin 1 family member 10 (theta) [Source:HGNC Symbol;Acc:HGNC:15552]	5.73e-05	0.0006912	2.553
ENSCAFG00000031234	KY	kyphoscoliosis peptidase [Source:HGNC Symbol;Acc:HGNC:26576]	0.009649	0.03729	0.8358
ENSCAFG00000031246	UGT1A6	UDP glucuronosyltransferase family 1 member A6 [Source:HGNC Symbol;Acc:HGNC:12538]	6.703e-11	6.145e-09	3.552
ENSCAFG00000031294	MIEF1	mitochondrial elongation factor 1 [Source:HGNC Symbol;Acc:HGNC:25979]	0.0008703	0.005996	0.3756
ENSCAFG00000031298	ZKSCAN1	zinc finger with KRAB and SCAN domains 1 [Source:HGNC Symbol;Acc:HGNC:13101]	0.001294	0.008133	0.7844
ENSCAFG00000031307	ZC3H12B	zinc finger CCCH-type containing 12B [Source:HGNC Symbol;Acc:HGNC:17407]	0.003238	0.01653	1.072
ENSCAFG00000031320			0.001533	0.009216	0.3625
ENSCAFG00000031336	MED21		0.006689	0.02829	0.5461
ENSCAFG00000031350	SYCE3	synaptonemal complex central element protein 3 [Source:HGNC Symbol;Acc:HGNC:35245]	7.424e-10	4.924e-08	4.244
ENSCAFG00000031381	SARAF	store-operated calcium entry associated regulatory factor [Source:HGNC Symbol;Acc:HGNC:28789]	7.331e-06	0.0001274	0.7056
ENSCAFG00000031425	PRPSAP1	phosphoribosyl pyrophosphate synthetase associated protein 1 [Source:HGNC Symbol;Acc:HGNC:9466]	0.002427	0.01324	0.5452
ENSCAFG00000031442	FAM237B	family with sequence similarity 237 member B [Source:HGNC Symbol;Acc:HGNC:53217]	1.858e-07	5.842e-06	2.204
ENSCAFG00000031504	UBAP1L	ubiquitin associated protein 1 like [Source:HGNC Symbol;Acc:HGNC:40028]	0.004131	0.0199	1.022
ENSCAFG00000031525	ZNF630	zinc finger protein 630 [Source:HGNC Symbol;Acc:HGNC:28855]	1.407e-07	4.576e-06	1.179
ENSCAFG00000031538	INPP1	inositol polyphosphate-1-phosphatase [Source:HGNC Symbol;Acc:HGNC:6071]	0.003159	0.01625	0.5029
ENSCAFG00000031558	ZNF853	zinc finger protein 853 [Source:HGNC Symbol;Acc:HGNC:21767]	0.008454	0.03379	0.388
ENSCAFG00000031582	EHF	ETS homologous factor [Source:HGNC Symbol;Acc:HGNC:3246]	2.452e-05	0.0003512	2.787
ENSCAFG00000031586	LGALSL	galectin like [Source:HGNC Symbol;Acc:HGNC:25012]	0.001958	0.01115	0.7346
ENSCAFG00000031611	EFCAB8	EF-hand calcium binding domain 8 [Source:HGNC Symbol;Acc:HGNC:34532]	0.003453	0.01737	1.063
ENSCAFG00000031626			0.001515	0.009144	1.928
ENSCAFG00000031640	GNG2	G protein subunit gamma 2 [Source:HGNC Symbol;Acc:HGNC:4404]	4.082e-05	0.0005263	1.045
ENSCAFG00000031652			1.586e-05	0.0002441	0.7812
ENSCAFG00000031667	ADH4	alcohol dehydrogenase 4 (class II), pi polypeptide [Source:HGNC Symbol;Acc:HGNC:252]	0.001832	0.01056	0.5504
ENSCAFG00000031678	POLR2M	RNA polymerase II subunit M [Source:HGNC Symbol;Acc:HGNC:14862]	0.002745	0.01455	0.3572
ENSCAFG00000031691	CRADD	CASP2 and RIPK1 domain containing adaptor with death domain [Source:HGNC Symbol;Acc:HGNC:2340]	0.001337	0.008343	1.052
ENSCAFG00000031708	ATXN10	ataxin 10 [Source:HGNC Symbol;Acc:HGNC:10549]	1.118e-06	2.616e-05	0.7729
ENSCAFG00000031740	C12orf66	chromosome 12 open reading frame 66 [Source:HGNC Symbol;Acc:HGNC:26517]	0.004988	0.02287	0.3495
ENSCAFG00000031760			0.009274	0.03619	1.027
ENSCAFG00000031774			1.723e-05	0.0002622	4.41
ENSCAFG00000031800	BBS10	Bardet-Biedl syndrome 10 [Source:HGNC Symbol;Acc:HGNC:26291]	0.002954	0.01544	0.5473
ENSCAFG00000031804	ZNF571	zinc finger protein 571 [Source:HGNC Symbol;Acc:HGNC:25000]	1.41e-05	0.0002206	1.218
ENSCAFG00000031828			0.006493	0.02764	1.638
ENSCAFG00000031848			9.647e-05	0.001041	0.8036
ENSCAFG00000031852			0.00935	0.03635	0.6207
ENSCAFG00000031862			0.0097	0.03745	0.6546
ENSCAFG00000031865			0.00289	0.01518	0.6831
ENSCAFG00000031886	PCDHGB1	protocadherin gamma subfamily B, 1 [Source:HGNC Symbol;Acc:HGNC:8708]	0.001519	0.009165	0.8919
ENSCAFG00000031922	GPX3	glutathione peroxidase 3 precursor [Source:RefSeq peptide;Acc:NP_001157926]	7.815e-19	6.129e-16	3.051
ENSCAFG00000031956	LCOR	ligand dependent nuclear receptor corepressor [Source:HGNC Symbol;Acc:HGNC:29503]	0.005201	0.02361	1.004
ENSCAFG00000031976	ZNF10	zinc finger protein 10 [Source:HGNC Symbol;Acc:HGNC:12879]	0.005041	0.02305	0.7335
ENSCAFG00000031997	MSANTD4	Myb/SANT DNA binding domain containing 4 with coiled-coils [Source:HGNC Symbol;Acc:HGNC:29383]	1.468e-06	3.339e-05	0.5276
ENSCAFG00000032009			0.0005803	0.004381	0.5147
ENSCAFG00000032075			0.000336	0.002853	0.7698
ENSCAFG00000032076	PDCD7	programmed cell death 7 [Source:HGNC Symbol;Acc:HGNC:8767]	0.003084	0.01593	0.3134
ENSCAFG00000032100	CSRNP3	cysteine and serine rich nuclear protein 3 [Source:HGNC Symbol;Acc:HGNC:30729]	6.961e-12	8e-10	3.618
ENSCAFG00000032102	DLA-DMB		8.961e-05	0.0009825	1.725
ENSCAFG00000032164	ZNF792	zinc finger protein 792 [Source:HGNC Symbol;Acc:HGNC:24751]	0.005114	0.02331	0.5937
ENSCAFG00000032181			1.558e-09	9.618e-08	3.002
ENSCAFG00000032259			0.005864	0.02577	1.427
ENSCAFG00000032261	SPA17	sperm autoantigenic protein 17 [Source:HGNC Symbol;Acc:HGNC:11210]	1.049e-05	0.0001735	1.082
ENSCAFG00000032314			0.00486	0.02242	0.8012
ENSCAFG00000032412	FLI1	Fli-1 proto-oncogene, ETS transcription factor [Source:HGNC Symbol;Acc:HGNC:3749]	0.00108	0.007078	0.7034
ENSCAFG00000032423	SCP2	sterol carrier protein 2 [Source:HGNC Symbol;Acc:HGNC:10606]	0.008619	0.03426	0.4302
ENSCAFG00000032439	PPTC7	PTC7 protein phosphatase homolog [Source:HGNC Symbol;Acc:HGNC:30695]	0.0009746	0.006532	0.628
ENSCAFG00000032473	ISCA2	iron-sulfur cluster assembly 2 [Source:HGNC Symbol;Acc:HGNC:19857]	0.00706	0.02951	0.4447
ENSCAFG00000032476			8.658e-11	7.747e-09	1.35
ENSCAFG00000032522			0.004435	0.02093	0.6404
ENSCAFG00000032570	ZBTB6	zinc finger and BTB domain containing 6 [Source:HGNC Symbol;Acc:HGNC:16764]	0.00259	0.01392	0.499
ENSCAFG00000032583	METTL7A	methyltransferase like 7A [Source:HGNC Symbol;Acc:HGNC:24550]	0.001706	0.009978	1.056
ENSCAFG00000032585			0.0004378	0.003531	0.862
ENSCAFG00000032594	PEX12	peroxisomal biogenesis factor 12 [Source:HGNC Symbol;Acc:HGNC:8854]	0.001215	0.007762	0.3998
ENSCAFG00000032608	LURAP1L	leucine rich adaptor protein 1 like [Source:HGNC Symbol;Acc:HGNC:31452]	0.0009722	0.006527	0.8951
ENSCAFG00000032643	MRRF	mitochondrial ribosome recycling factor [Source:HGNC Symbol;Acc:HGNC:7234]	0.0086	0.0342	0.2386
ENSCAFG00000032704	SCO1	SCO1, cytochrome c oxidase assembly protein [Source:HGNC Symbol;Acc:HGNC:10603]	0.004605	0.02152	0.3401
ENSCAFG00000032716	EMCN	endomucin [Source:HGNC Symbol;Acc:HGNC:16041]	0.002076	0.01166	0.8045
ENSCAFG00000032738	SEC61A2	Sec61 translocon alpha 2 subunit [Source:HGNC Symbol;Acc:HGNC:17702]	0.002152	0.01204	0.4546
ENSCAFG00000032742			0.0005422	0.004165	0.8838
ENSCAFG00000032746	MXD1	MAX dimerization protein 1 [Source:HGNC Symbol;Acc:HGNC:6761]	0.002733	0.01452	0.9393
ENSCAFG00000032761	DCLK3	doublecortin like kinase 3 [Source:HGNC Symbol;Acc:HGNC:19005]	0.0006385	0.004719	1.287

## Sheet: Downregulated
Supplemental Table 1: List of DOWNREGULATED DEGs found in the contrast "Days 20+30 control over days 5+10 control" (P<0.01; FDR<0.1)
Ensembl gene ID	Gene name	Gene description	P-Value	FDR	log2 Ratio
ENSCAFG00000000016	MBP	myelin basic protein [Source:HGNC Symbol;Acc:HGNC:6925]	0.001226	0.007811	-1.184
ENSCAFG00000000039	DOK6	docking protein 6 [Source:HGNC Symbol;Acc:HGNC:28301]	0.004013	0.01947	-1.09
ENSCAFG00000000052	CDH19	cadherin 19 [Source:HGNC Symbol;Acc:HGNC:1758]	0.00311	0.01604	-1.637
ENSCAFG00000000058	SERPINB8	serpin family B member 8 [Source:HGNC Symbol;Acc:HGNC:8952]	6.871e-05	0.0008014	-1.303
ENSCAFG00000000060	ITGA7	integrin subunit alpha 7 [Source:HGNC Symbol;Acc:HGNC:6143]	0.0001228	0.001261	-0.824
ENSCAFG00000000061			0.0004061	0.003309	-0.8039
ENSCAFG00000000064	CD63	CD63 molecule [Source:HGNC Symbol;Acc:HGNC:1692]	6.231e-07	1.592e-05	-0.9369
ENSCAFG00000000074	MMP19	matrix metallopeptidase 19 [Source:HGNC Symbol;Acc:HGNC:7165]	0.002048	0.01155	-0.7752
ENSCAFG00000000082	CDK2	cyclin dependent kinase 2 [Source:HGNC Symbol;Acc:HGNC:1771]	0.0001338	0.001359	-0.5722
ENSCAFG00000000100	SEC11C	Signal peptidase complex catalytic subunit SEC11C [Source:UniProtKB/Swiss-Prot;Acc:P13679]	0.004748	0.02206	-0.5554
ENSCAFG00000000118			0.0008805	0.006054	-0.6019
ENSCAFG00000000131	GLS2	glutaminase 2 [Source:HGNC Symbol;Acc:HGNC:29570]	0.0006843	0.004986	-0.8639
ENSCAFG00000000160	NAB2	NGFI-A binding protein 2 [Source:HGNC Symbol;Acc:HGNC:7627]	0.000363	0.003032	-1.099
ENSCAFG00000000184	MOXD1	monooxygenase DBH like 1 [Source:HGNC Symbol;Acc:HGNC:21063]	3.048e-14	6.451e-12	-2.091
ENSCAFG00000000190	RPS12	ribosomal protein S12 [Source:HGNC Symbol;Acc:HGNC:10385]	1.201e-05	0.0001932	-0.8146
ENSCAFG00000000195	SHMT2	serine hydroxymethyltransferase 2 [Source:HGNC Symbol;Acc:HGNC:10852]	1.557e-05	0.0002406	-1.174
ENSCAFG00000000205	TCF21	transcription factor 21 [Source:HGNC Symbol;Acc:HGNC:11632]	0.001921	0.01095	-1.337
ENSCAFG00000000223	GLI1	GLI family zinc finger 1 [Source:HGNC Symbol;Acc:HGNC:4317]	0.0009635	0.006488	-1.48
ENSCAFG00000000228	TMED9	transmembrane p24 trafficking protein 9 [Source:HGNC Symbol;Acc:HGNC:24878]	0.006221	0.02687	-0.5779
ENSCAFG00000000244	MTFR2	mitochondrial fission regulator 2 [Source:HGNC Symbol;Acc:HGNC:21115]	1.383e-05	0.0002177	-1.048
ENSCAFG00000000267	TNFAIP3	TNF alpha induced protein 3 [Source:HGNC Symbol;Acc:HGNC:11896]	0.008911	0.03504	-0.9472
ENSCAFG00000000280	CDK4	cyclin dependent kinase 4 [Source:HGNC Symbol;Acc:HGNC:1773]	0.0001079	0.001132	-0.8082
ENSCAFG00000000281	ABRACL	ABRA C-terminal like [Source:HGNC Symbol;Acc:HGNC:21230]	0.000704	0.005093	-0.5549
ENSCAFG00000000290	METTL1	methyltransferase like 1 [Source:HGNC Symbol;Acc:HGNC:7030]	3.629e-05	0.0004781	-0.7998
ENSCAFG00000000293			2.5e-05	0.0003561	-0.7131
ENSCAFG00000000318	PLAGL1	PLAG1 like zinc finger 1 [Source:HGNC Symbol;Acc:HGNC:9046]	0.001762	0.01022	-0.7002
ENSCAFG00000000320	SERF2	small EDRK-rich factor 2 [Source:HGNC Symbol;Acc:HGNC:10757]	0.001896	0.01084	-0.871
ENSCAFG00000000372	UST	uronyl 2-sulfotransferase [Source:HGNC Symbol;Acc:HGNC:17223]	5.658e-05	0.0006858	-0.7288
ENSCAFG00000000394			0.000639	0.00472	-1.083
ENSCAFG00000000399			4.893e-05	0.0006062	-2.148
ENSCAFG00000000411	MRPS18B	mitochondrial ribosomal protein S18B [Source:HGNC Symbol;Acc:HGNC:14516]	0.00476	0.0221	-0.5197
ENSCAFG00000000426	LYZ	lysozyme precursor [Source:RefSeq peptide;Acc:NP_001287805]	0.003449	0.01736	-0.9531
ENSCAFG00000000433	GFPT2	glutamine-fructose-6-phosphate transaminase 2 [Source:HGNC Symbol;Acc:HGNC:4242]	4.198e-17	2.239e-14	-2.904
ENSCAFG00000000444	FLOT1	flotillin 1 [Source:HGNC Symbol;Acc:HGNC:3757]	0.00636	0.02724	-0.4424
ENSCAFG00000000460	LAPTM4B	lysosomal protein transmembrane 4 beta [Source:HGNC Symbol;Acc:HGNC:13646]	0.008679	0.03447	-0.7893
ENSCAFG00000000478	CCHCR1	coiled-coil alpha-helical rod protein 1 [Source:HGNC Symbol;Acc:HGNC:13930]	0.0009751	0.006532	-0.4968
ENSCAFG00000000483	TCF19	transcription factor 19 [Source:HGNC Symbol;Acc:HGNC:11629]	0.006484	0.02761	-0.7489
ENSCAFG00000000493	OSR2	odd-skipped related transciption factor 2 [Source:HGNC Symbol;Acc:HGNC:15830]	4.142e-05	0.000532	-1.55
ENSCAFG00000000510	PRR16	proline rich 16 [Source:HGNC Symbol;Acc:HGNC:29654]	0.0003702	0.003086	-1.124
ENSCAFG00000000525	GLIPR1	GLI pathogenesis related 1 [Source:HGNC Symbol;Acc:HGNC:17001]	0.001427	0.00874	-0.6739
ENSCAFG00000000561	MIOX	myo-inositol oxygenase [Source:HGNC Symbol;Acc:HGNC:14522]	2.269e-06	4.757e-05	-4.329
ENSCAFG00000000594	2003-03-01	membrane associated ring-CH-type finger 3 [Source:HGNC Symbol;Acc:HGNC:28728]	2.12e-10	1.653e-08	-1.73
ENSCAFG00000000601	GPANK1	G-patch domain and ankyrin repeats 1 [Source:HGNC Symbol;Acc:HGNC:13920]	0.002683	0.01433	-0.4991
ENSCAFG00000000603	NCAPH2	non-SMC condensin II complex subunit H2 [Source:HGNC Symbol;Acc:HGNC:25071]	0.008032	0.03259	-0.8529
ENSCAFG00000000659	SYTL3	synaptotagmin like 3 [Source:HGNC Symbol;Acc:HGNC:15587]	0.006339	0.02719	-0.9794
ENSCAFG00000000661	EZR	ezrin [Source:HGNC Symbol;Acc:HGNC:12691]	1.406e-07	4.576e-06	-1.006
ENSCAFG00000000665	TAGAP	T-cell activation RhoGTPase activating protein [Source:HGNC Symbol;Acc:HGNC:15669]	0.0007635	0.005412	-0.9753
ENSCAFG00000000667	FNDC1	fibronectin type III domain containing 1 [Source:HGNC Symbol;Acc:HGNC:21184]	2.61e-07	7.837e-06	-2.836
ENSCAFG00000000686			3.779e-05	0.0004944	-0.7577
ENSCAFG00000000688	HDAC10	histone deacetylase 10 [Source:HGNC Symbol;Acc:HGNC:18128]	0.0004615	0.003685	-1.141
ENSCAFG00000000694	DXO	decapping exoribonuclease [Source:HGNC Symbol;Acc:HGNC:2992]	0.007439	0.03072	-0.5054
ENSCAFG00000000699	PANX2	pannexin 2 [Source:HGNC Symbol;Acc:HGNC:8600]	0.004611	0.02155	-0.8204
ENSCAFG00000000701			0.009386	0.03648	-0.6398
ENSCAFG00000000712	CYP21	Steroid 21-hydroxylase [Source:UniProtKB/Swiss-Prot;Acc:Q8WNW0]	5.092e-10	3.518e-08	-1.324
ENSCAFG00000000740	PNLDC1	PARN like, ribonuclease domain containing 1 [Source:HGNC Symbol;Acc:HGNC:21185]	0.0001954	0.001839	-2.597
ENSCAFG00000000782	GTSE1	G2 and S-phase expressed 1 [Source:HGNC Symbol;Acc:HGNC:13698]	1.992e-08	8.622e-07	-2.16
ENSCAFG00000000804	FBLN1	fibulin 1 [Source:HGNC Symbol;Acc:HGNC:3600]	0.0003924	0.003223	-1.336
ENSCAFG00000000824	P4HA2	prolyl 4-hydroxylase subunit alpha 2 [Source:HGNC Symbol;Acc:HGNC:8547]	0.0005403	0.004157	-0.6005
ENSCAFG00000000829	PSMB8	Proteasome subunit beta type-8 [Source:UniProtKB/Swiss-Prot;Acc:Q5W416]	6.286e-05	0.0007443	-0.7489
ENSCAFG00000000842			0.001036	0.006854	-0.7026
ENSCAFG00000000868	SMOC2	SPARC related modular calcium binding 2 [Source:HGNC Symbol;Acc:HGNC:20323]	9.616e-05	0.001038	-1.196
ENSCAFG00000000869	PRR5	proline-rich protein 5 [Source:RefSeq peptide;Acc:NP_001191336]	0.005247	0.02376	-0.9823
ENSCAFG00000000873	KIAA1644	KIAA1644 [Source:HGNC Symbol;Acc:HGNC:29335]	0.005313	0.02397	-1.034
ENSCAFG00000000874	THBS2	thrombospondin 2 [Source:HGNC Symbol;Acc:HGNC:11786]	0.002214	0.01233	-0.9916
ENSCAFG00000000876	PARVG	parvin gamma [Source:HGNC Symbol;Acc:HGNC:14654]	0.004927	0.02267	-0.7715
ENSCAFG00000000889			0.007857	0.03205	-0.7919
ENSCAFG00000000896	DLA-DOA	HLA class II histocompatibility antigen, DO alpha chain-like precursor [Source:RefSeq peptide;Acc:NP_001300716]	0.001778	0.0103	-1.498
ENSCAFG00000000903	COL11A2	collagen type XI alpha 2 chain [Source:HGNC Symbol;Acc:HGNC:2187]	0.005991	0.02614	-1.406
ENSCAFG00000000906			0.0008312	0.005775	-0.3935
ENSCAFG00000000909	TTLL12	tubulin tyrosine ligase like 12 [Source:HGNC Symbol;Acc:HGNC:28974]	0.005965	0.02607	-0.7248
ENSCAFG00000000916	GDF9	growth differentiation factor 9 [Source:HGNC Symbol;Acc:HGNC:4224]	0.000816	0.005694	-1.645
ENSCAFG00000000919	UQCRQ	ubiquinol-cytochrome c reductase complex III subunit VII [Source:HGNC Symbol;Acc:HGNC:29594]	0.00072	0.005178	-1.254
ENSCAFG00000000933	RING1	E3 ubiquitin-protein ligase RING1 [Source:UniProtKB/Swiss-Prot;Acc:Q5TJF3]	0.000153	0.001505	-0.4789
ENSCAFG00000000950	RPS18	40S ribosomal protein S18 [Source:UniProtKB/Swiss-Prot;Acc:Q5TJE9]	0.00462	0.02157	-0.5002
ENSCAFG00000000987	KIFC1	kinesin family member C1 [Source:HGNC Symbol;Acc:HGNC:6389]	1.232e-07	4.147e-06	-1.465
ENSCAFG00000000988	NAGA	alpha-N-acetylgalactosaminidase [Source:HGNC Symbol;Acc:HGNC:7631]	2.652e-06	5.432e-05	-0.7603
ENSCAFG00000001002	SMPDL3A	sphingomyelin phosphodiesterase acid like 3A [Source:HGNC Symbol;Acc:HGNC:17389]	1.929e-05	0.0002877	-1.835
ENSCAFG00000001026			5.338e-05	0.0006523	-2.069
ENSCAFG00000001040	TRMT12	tRNA methyltransferase 12 homolog [Source:HGNC Symbol;Acc:HGNC:26091]	0.005249	0.02376	-0.8439
ENSCAFG00000001045	NDUFB9	NADH:ubiquinone oxidoreductase subunit B9 [Source:HGNC Symbol;Acc:HGNC:7704]	0.0001794	0.001713	-0.7159
ENSCAFG00000001090	PHF5A	PHD finger protein 5A [Source:HGNC Symbol;Acc:HGNC:18000]	0.008712	0.03456	-0.42
ENSCAFG00000001091	TGFBI	transforming growth factor beta induced [Source:HGNC Symbol;Acc:HGNC:11771]	1.144e-10	9.778e-09	-1.677
ENSCAFG00000001131	SLA	Src like adaptor [Source:HGNC Symbol;Acc:HGNC:10902]	7.886e-05	0.0008918	-1.785
ENSCAFG00000001132	HNRNPA0	heterogeneous nuclear ribonucleoprotein A0 [Source:HGNC Symbol;Acc:HGNC:5030]	0.00802	0.03255	-0.9943
ENSCAFG00000001133	WISP1	WNT1 inducible signaling pathway protein 1 [Source:HGNC Symbol;Acc:HGNC:12769]	0.009971	0.03818	-0.847
ENSCAFG00000001136	EPB41L2	erythrocyte membrane protein band 4.1 like 2 [Source:HGNC Symbol;Acc:HGNC:3379]	0.005853	0.02573	-0.5515
ENSCAFG00000001176	MRPL55	mitochondrial ribosomal protein L55 [Source:HGNC Symbol;Acc:HGNC:16686]	0.0008876	0.006084	-1.023
ENSCAFG00000001204	KIF20A	kinesin family member 20A [Source:HGNC Symbol;Acc:HGNC:9787]	1.519e-05	0.0002363	-1.493
ENSCAFG00000001211	HMGA1	high mobility group protein HMG-I/HMG-Y [Source:RefSeq peptide;Acc:NP_001003387]	0.001536	0.009227	-0.878
ENSCAFG00000001212	NUDT3	nudix hydrolase 3 [Source:HGNC Symbol;Acc:HGNC:8050]	0.005187	0.02357	-0.3945
ENSCAFG00000001214			4.056e-06	7.713e-05	-1.148
ENSCAFG00000001215	GFRA3	GDNF family receptor alpha 3 [Source:HGNC Symbol;Acc:HGNC:4245]	0.002225	0.01237	-1.942
ENSCAFG00000001216	SLC35D2	solute carrier family 35 member D2 [Source:HGNC Symbol;Acc:HGNC:20799]	0.003042	0.01578	-0.9832
ENSCAFG00000001218	HSD17B3	hydroxysteroid 17-beta dehydrogenase 3 [Source:HGNC Symbol;Acc:HGNC:5212]	0.005428	0.02435	-1.164
ENSCAFG00000001221	PACSIN1	protein kinase C and casein kinase substrate in neurons 1 [Source:HGNC Symbol;Acc:HGNC:8570]	0.0009717	0.006527	-0.6286
ENSCAFG00000001290	AKR1B1		6.137e-07	1.577e-05	-1.377
ENSCAFG00000001301	GSDMD	gasdermin D [Source:HGNC Symbol;Acc:HGNC:25697]	0.000274	0.002411	-0.9933
ENSCAFG00000001305	FBP1	fructose-bisphosphatase 1 [Source:HGNC Symbol;Acc:HGNC:3606]	0.0002825	0.002472	-0.9366
ENSCAFG00000001317	EEF1D	eukaryotic translation elongation factor 1 delta [Source:HGNC Symbol;Acc:HGNC:3211]	0.0005256	0.004072	-1.344
ENSCAFG00000001318	RPL10A	ribosomal protein L10a [Source:HGNC Symbol;Acc:HGNC:10299]	0.00218	0.01219	-0.7215
ENSCAFG00000001326	TEAD3	TEA domain transcription factor 3 [Source:HGNC Symbol;Acc:HGNC:11716]	0.002419	0.01322	-0.8873
ENSCAFG00000001330	SIL1	SIL1 nucleotide exchange factor [Source:HGNC Symbol;Acc:HGNC:24624]	5.652e-06	0.0001015	-0.734
ENSCAFG00000001337	SYNGR1	synaptogyrin 1 [Source:HGNC Symbol;Acc:HGNC:11498]	2.684e-08	1.084e-06	-1.822
ENSCAFG00000001344	NAA35	N(alpha)-acetyltransferase 35, NatC auxiliary subunit [Source:HGNC Symbol;Acc:HGNC:24340]	0.001439	0.008799	-0.8373
ENSCAFG00000001346	RPL3	60S ribosomal protein L3 [Source:RefSeq peptide;Acc:NP_001239088]	0.0007096	0.005122	-0.841
ENSCAFG00000001361	APOBEC3H	apolipoprotein B mRNA editing enzyme catalytic subunit 3H [Source:HGNC Symbol;Acc:HGNC:24100]	0.002891	0.01518	-1.196
ENSCAFG00000001382	MAPK13	mitogen-activated protein kinase 13 [Source:HGNC Symbol;Acc:HGNC:6875]	9.866e-06	0.0001642	-1.224
ENSCAFG00000001437	POLR2F	RNA polymerase II subunit F [Source:HGNC Symbol;Acc:HGNC:9193]	1.66e-05	0.0002535	-0.9862
ENSCAFG00000001444	FGD2	FYVE, RhoGEF and PH domain containing 2 [Source:HGNC Symbol;Acc:HGNC:3664]	0.001996	0.01132	-1
ENSCAFG00000001445	GRINA	glutamate ionotropic receptor NMDA type subunit associated protein 1 [Source:HGNC Symbol;Acc:HGNC:4589]	0.005797	0.02558	-0.9068
ENSCAFG00000001448		proto-oncogene serine/threonine-protein kinase pim-1 [Source:RefSeq peptide;Acc:NP_001139649]	3.984e-07	1.114e-05	-1.691
ENSCAFG00000001450	MEST	mesoderm specific transcript [Source:HGNC Symbol;Acc:HGNC:7028]	2.454e-06	5.088e-05	-1.676
ENSCAFG00000001460	PTPRD	protein tyrosine phosphatase, receptor type D [Source:HGNC Symbol;Acc:HGNC:9668]	0.00342	0.01724	-1.517
ENSCAFG00000001487	LGALS1		7.524e-12	8.574e-10	-2.44
ENSCAFG00000001488	MDGA1	MAM domain containing glycosylphosphatidylinositol anchor 1 [Source:HGNC Symbol;Acc:HGNC:19267]	0.0008862	0.006083	-1.89
ENSCAFG00000001490	SH3BP1	SH3 domain binding protein 1 [Source:HGNC Symbol;Acc:HGNC:10824]	2.984e-05	0.0004098	-1.058
ENSCAFG00000001500	OPLAH	5-oxoprolinase (ATP-hydrolysing) [Source:HGNC Symbol;Acc:HGNC:8149]	0.0002784	0.002444	-1.2
ENSCAFG00000001502	CARD10	caspase recruitment domain family member 10 [Source:HGNC Symbol;Acc:HGNC:16422]	0.002746	0.01456	-0.7909
ENSCAFG00000001506	CYTH4	cytohesin 4 [Source:HGNC Symbol;Acc:HGNC:9505]	0.004047	0.01958	-1.063
ENSCAFG00000001508	RAC2	ras-related C3 botulinum toxin substrate 2 (rho family, small GTP binding protein Rac2) [Source:HGNC Symbol;Acc:HGNC:9802]	2.684e-05	0.0003775	-2.113
ENSCAFG00000001519	CSF2RB	colony stimulating factor 2 receptor beta common subunit [Source:HGNC Symbol;Acc:HGNC:2436]	0.005403	0.02426	-0.8175
ENSCAFG00000001521	EXOSC4	exosome component 4 [Source:HGNC Symbol;Acc:HGNC:18189]	0.001906	0.01088	-1.068
ENSCAFG00000001522	NCF4	neutrophil cytosolic factor 4 [Source:HGNC Symbol;Acc:HGNC:7662]	0.00017	0.001632	-1.295
ENSCAFG00000001525	PVALB	parvalbumin [Source:HGNC Symbol;Acc:HGNC:9704]	0.002797	0.01477	-1.341
ENSCAFG00000001529	CYC1	cytochrome c1 [Source:HGNC Symbol;Acc:HGNC:2579]	0.001386	0.008535	-0.9097
ENSCAFG00000001540			0.007045	0.02946	-0.5545
ENSCAFG00000001544	EIF3D	eukaryotic translation initiation factor 3 subunit D [Source:HGNC Symbol;Acc:HGNC:3278]	0.0035	0.01754	-0.5855
ENSCAFG00000001550	FOXRED2	FAD dependent oxidoreductase domain containing 2 [Source:HGNC Symbol;Acc:HGNC:26264]	0.001716	0.01001	-0.8237
ENSCAFG00000001556	KCNK17	potassium two pore domain channel subfamily K member 17 [Source:HGNC Symbol;Acc:HGNC:14465]	0.004515	0.02123	-1.514
ENSCAFG00000001572	UNC5CL	unc-5 family C-terminal like [Source:HGNC Symbol;Acc:HGNC:21203]	0.0005984	0.00449	-1.321
ENSCAFG00000001576			0.003297	0.01678	-0.7701
ENSCAFG00000001586	TREM2	triggering receptor expressed on myeloid cells 2 [Source:HGNC Symbol;Acc:HGNC:17761]	7.155e-10	4.769e-08	-3.134
ENSCAFG00000001591	TREM1	triggering receptor expressed on myeloid cells 1 precursor [Source:RefSeq peptide;Acc:NP_001271421]	0.005925	0.02595	-1.337
ENSCAFG00000001595	ADCK5	aarF domain containing kinase 5 [Source:HGNC Symbol;Acc:HGNC:21738]	0.003658	0.01814	-1.045
ENSCAFG00000001597	MDFI	MyoD family inhibitor [Source:HGNC Symbol;Acc:HGNC:6967]	0.0002413	0.00218	-2.592
ENSCAFG00000001599	TFEB	transcription factor EB [Source:HGNC Symbol;Acc:HGNC:11753]	0.003893	0.01901	-0.8209
ENSCAFG00000001611	IRF5	interferon regulatory factor 5 [Source:HGNC Symbol;Acc:HGNC:6120]	1.271e-06	2.922e-05	-1.722
ENSCAFG00000001615	RPS6	ribosomal protein S6 [Source:HGNC Symbol;Acc:HGNC:10429]	0.001853	0.01066	-0.6307
ENSCAFG00000001616	KCP	kielin/chordin-like protein [Source:HGNC Symbol;Acc:HGNC:17585]	0.00142	0.008702	-1.373
ENSCAFG00000001618	CCND3	cyclin D3 [Source:HGNC Symbol;Acc:HGNC:1585]	4.643e-07	1.258e-05	-1.845
ENSCAFG00000001632	FOXH1	forkhead box H1 [Source:HGNC Symbol;Acc:HGNC:3814]	0.002618	0.01404	-1.912
ENSCAFG00000001645	FAM71F2	family with sequence similarity 71 member F2 [Source:HGNC Symbol;Acc:HGNC:27998]	0.008985	0.03526	-0.8094
ENSCAFG00000001675			8.683e-05	0.0009623	-1.494
ENSCAFG00000001677	RPL8	ribosomal protein L8 [Source:HGNC Symbol;Acc:HGNC:10368]	0.0004277	0.003456	-1.265
ENSCAFG00000001686	C8orf33	chromosome 8 open reading frame 33 [Source:HGNC Symbol;Acc:HGNC:26104]	0.006548	0.02783	-0.9168
ENSCAFG00000001688	ELAVL2	ELAV like RNA binding protein 2 [Source:HGNC Symbol;Acc:HGNC:3313]	0.0007622	0.005405	-1.832
ENSCAFG00000001709	MCM5	minichromosome maintenance complex component 5 [Source:HGNC Symbol;Acc:HGNC:6948]	3.2e-05	0.0004345	-1.648
ENSCAFG00000001711	HMOX1	heme oxygenase 1 [Source:HGNC Symbol;Acc:HGNC:5013]	2.232e-05	0.0003253	-0.9135
ENSCAFG00000001723	TBCC	tubulin folding cofactor C [Source:HGNC Symbol;Acc:HGNC:11580]	0.00776	0.03178	-0.7411
ENSCAFG00000001751	TRPM6	transient receptor potential cation channel subfamily M member 6 [Source:HGNC Symbol;Acc:HGNC:17995]	3.508e-08	1.38e-06	-1.987
ENSCAFG00000001756	MEA1	male-enhanced antigen 1 [Source:HGNC Symbol;Acc:HGNC:6986]	0.004715	0.02193	-0.7671
ENSCAFG00000001808	KIAA1324L	KIAA1324 like [Source:HGNC Symbol;Acc:HGNC:21945]	0.003955	0.01927	-1.167
ENSCAFG00000001814	PTK7	protein tyrosine kinase 7 (inactive) [Source:HGNC Symbol;Acc:HGNC:9618]	0.001149	0.007445	-0.9214
ENSCAFG00000001833	ABCB4	ATP binding cassette subfamily B member 4 [Source:HGNC Symbol;Acc:HGNC:45]	6.484e-05	0.000765	-3.087
ENSCAFG00000001837	DNPH1	2'-deoxynucleoside 5'-phosphate N-hydrolase 1 [Source:HGNC Symbol;Acc:HGNC:21218]	0.0004574	0.003658	-1.59
ENSCAFG00000001855			0.0001014	0.001082	-0.5276
ENSCAFG00000001856	STEAP4	STEAP4 metalloreductase [Source:HGNC Symbol;Acc:HGNC:21923]	0.002055	0.01157	-1.569
ENSCAFG00000001867	KLF9	Kruppel like factor 9 [Source:HGNC Symbol;Acc:HGNC:1123]	0.001019	0.00676	-1.192
ENSCAFG00000001875	CKAP4	cytoskeleton associated protein 4 [Source:HGNC Symbol;Acc:HGNC:16991]	0.0006466	0.004765	-0.7649
ENSCAFG00000001898	CDK14	cyclin dependent kinase 14 [Source:HGNC Symbol;Acc:HGNC:8883]	0.007441	0.03072	-1
ENSCAFG00000001906	FZD1	frizzled class receptor 1 [Source:HGNC Symbol;Acc:HGNC:4038]	1.679e-06	3.705e-05	-1.719
ENSCAFG00000001925	C12orf45	chromosome 12 open reading frame 45 [Source:HGNC Symbol;Acc:HGNC:28628]	0.0002453	0.002207	-0.9585
ENSCAFG00000001957	DOCK8	dedicator of cytokinesis 8 [Source:HGNC Symbol;Acc:HGNC:19191]	0.0007491	0.005326	-0.7019
ENSCAFG00000002000	PIGO	phosphatidylinositol glycan anchor biosynthesis class O [Source:HGNC Symbol;Acc:HGNC:23215]	0.005723	0.02532	-0.3786
ENSCAFG00000002002	SUPT3H	SPT3 homolog, SAGA and STAGA complex component [Source:HGNC Symbol;Acc:HGNC:11466]	0.0002188	0.002016	-1.596
ENSCAFG00000002019	RASL11B	RAS like family 11 member B [Source:HGNC Symbol;Acc:HGNC:23804]	2.07e-07	6.432e-06	-2.165
ENSCAFG00000002037	PLA2G7	phospholipase A2 group VII [Source:HGNC Symbol;Acc:HGNC:9040]	0.0006085	0.004542	-0.9254
ENSCAFG00000002040	TFPI2	tissue factor pathway inhibitor 2 [Source:HGNC Symbol;Acc:HGNC:11761]	3.885e-06	7.431e-05	-1.847
ENSCAFG00000002046	GNG11	G protein subunit gamma 11 [Source:HGNC Symbol;Acc:HGNC:4403]	0.009534	0.03695	-0.5529
ENSCAFG00000002057	PDGFRA	platelet derived growth factor receptor alpha [Source:HGNC Symbol;Acc:HGNC:8803]	4.491e-06	8.397e-05	-1.342
ENSCAFG00000002067	SLC1A1	solute carrier family 1 member 1 [Source:HGNC Symbol;Acc:HGNC:10939]	0.002896	0.0152	-1.032
ENSCAFG00000002069	COL1A2	collagen type I alpha 2 chain [Source:HGNC Symbol;Acc:HGNC:2198]	0.0009006	0.006151	-1.098
ENSCAFG00000002073	ARHGEF39	Rho guanine nucleotide exchange factor 39 [Source:HGNC Symbol;Acc:HGNC:25909]	4.476e-05	0.0005641	-1.095
ENSCAFG00000002084			4.265e-06	8.042e-05	-1.56
ENSCAFG00000002086	TPM2	tropomyosin 2 (beta) [Source:HGNC Symbol;Acc:HGNC:12011]	0.0005081	0.003967	-0.9191
ENSCAFG00000002105	FHL2	four and a half LIM domains 2 [Source:HGNC Symbol;Acc:HGNC:3703]	1.599e-06	3.565e-05	-1.352
ENSCAFG00000002138	IL18R1	interleukin 18 receptor 1 [Source:HGNC Symbol;Acc:HGNC:5988]	0.008478	0.03385	-1.406
ENSCAFG00000002139			0.003275	0.01669	-1.208
ENSCAFG00000002163	ROR2	receptor tyrosine kinase like orphan receptor 2 [Source:HGNC Symbol;Acc:HGNC:10257]	0.006115	0.02654	-1.19
ENSCAFG00000002171	SYK	spleen associated tyrosine kinase [Source:HGNC Symbol;Acc:HGNC:11491]	0.007261	0.03017	-0.9474
ENSCAFG00000002174	GADD45G	growth arrest and DNA damage inducible gamma [Source:HGNC Symbol;Acc:HGNC:4097]	0.008583	0.03418	-1.557
ENSCAFG00000002179			4.112e-05	0.0005291	-0.6635
ENSCAFG00000002194	CKS2	CDC28 protein kinase regulatory subunit 2 [Source:HGNC Symbol;Acc:HGNC:2000]	8.146e-05	0.0009142	-0.7159
ENSCAFG00000002202	KIAA1211	KIAA1211 [Source:HGNC Symbol;Acc:HGNC:29219]	0.007989	0.03247	-1.405
ENSCAFG00000002204	S1PR3	sphingosine-1-phosphate receptor 3 [Source:HGNC Symbol;Acc:HGNC:3167]	0.007493	0.03087	-1.395
ENSCAFG00000002215	RPL31		1.002e-06	2.407e-05	-0.8039
ENSCAFG00000002223	NPAS2	neuronal PAS domain protein 2 [Source:HGNC Symbol;Acc:HGNC:7895]	0.000117	0.001211	-1.741
ENSCAFG00000002235	CHST10	carbohydrate sulfotransferase 10 [Source:HGNC Symbol;Acc:HGNC:19650]	3.468e-07	1.003e-05	-0.7264
ENSCAFG00000002275	CARD19	caspase recruitment domain family member 19 [Source:HGNC Symbol;Acc:HGNC:28148]	0.0005328	0.004117	-1.25
ENSCAFG00000002283	FGD3	FYVE, RhoGEF and PH domain containing 3 [Source:HGNC Symbol;Acc:HGNC:16027]	0.0002512	0.002245	-1.889
ENSCAFG00000002288	GCLC	glutamate-cysteine ligase catalytic subunit [Source:HGNC Symbol;Acc:HGNC:4311]	8.779e-06	0.000148	-1.729
ENSCAFG00000002292	CLTA	clathrin light chain A [Source:HGNC Symbol;Acc:HGNC:2090]	3.705e-05	0.0004871	-0.5874
ENSCAFG00000002330	IGFBP7	insulin like growth factor binding protein 7 [Source:HGNC Symbol;Acc:HGNC:5476]	3.196e-05	0.0004343	-0.9851
ENSCAFG00000002334	MELK	maternal embryonic leucine zipper kinase [Source:HGNC Symbol;Acc:HGNC:16870]	0.0006015	0.0045	-0.9816
ENSCAFG00000002366	RPS5	ribosomal protein S5 [Source:HGNC Symbol;Acc:HGNC:10426]	0.00156	0.009319	-1.002
ENSCAFG00000002367	A1BG	alpha-1-B glycoprotein [Source:HGNC Symbol;Acc:HGNC:5]	0.0002001	0.001873	-1.758
ENSCAFG00000002435	HAAO	3-hydroxyanthranilate 3,4-dioxygenase [Source:HGNC Symbol;Acc:HGNC:4796]	1.026e-07	3.534e-06	-2.854
ENSCAFG00000002440			6.292e-09	3.264e-07	-2.31
ENSCAFG00000002483	TBC1D2	TBC1 domain family member 2 [Source:HGNC Symbol;Acc:HGNC:18026]	5.081e-05	0.0006266	-1.325
ENSCAFG00000002505	ZNF691	zinc finger protein 691 [Source:HGNC Symbol;Acc:HGNC:28028]	0.004986	0.02287	-0.728
ENSCAFG00000002513	TMEM196	transmembrane protein 196 [Source:HGNC Symbol;Acc:HGNC:22431]	3.097e-06	6.189e-05	-4.094
ENSCAFG00000002526	P3H1	prolyl 3-hydroxylase 1 [Source:HGNC Symbol;Acc:HGNC:19316]	0.0004142	0.003365	-0.6329
ENSCAFG00000002533	SEC61B	Protein transport protein Sec61 subunit beta [Source:UniProtKB/Swiss-Prot;Acc:P60467]	0.000161	0.001565	-0.7148
ENSCAFG00000002573	SSC5D	scavenger receptor cysteine rich family member with 5 domains [Source:HGNC Symbol;Acc:HGNC:26641]	0.003592	0.01789	-0.9252
ENSCAFG00000002585	RPL28	ribosomal protein L28 [Source:HGNC Symbol;Acc:HGNC:10330]	0.00299	0.01557	-1.157
ENSCAFG00000002605	HSPBP1	HSPA (Hsp70) binding protein 1 [Source:HGNC Symbol;Acc:HGNC:24989]	0.005901	0.02589	-0.9676
ENSCAFG00000002618	TNNI3	Troponin I, cardiac muscle [Source:UniProtKB/Swiss-Prot;Acc:Q8MKD5]	0.005444	0.02441	-1.368
ENSCAFG00000002626	PPP1R12C	protein phosphatase 1 regulatory subunit 12C [Source:HGNC Symbol;Acc:HGNC:14947]	0.009644	0.03728	-0.6801
ENSCAFG00000002641	TTC7A	tetratricopeptide repeat domain 7A [Source:HGNC Symbol;Acc:HGNC:19750]	4.532e-06	8.45e-05	-0.9553
ENSCAFG00000002645	KCNQ5	potassium voltage-gated channel subfamily Q member 5 [Source:HGNC Symbol;Acc:HGNC:6299]	0.0002318	0.002114	-1.26
ENSCAFG00000002652	RPS9	ribosomal protein S9 [Source:HGNC Symbol;Acc:HGNC:10442]	6.161e-05	0.0007334	-1.414
ENSCAFG00000002701	TFPT	TCF3 fusion partner [Source:HGNC Symbol;Acc:HGNC:13630]	0.002616	0.01403	-0.9251
ENSCAFG00000002702	COL12A1	collagen type XII alpha 1 chain [Source:HGNC Symbol;Acc:HGNC:2188]	0.005499	0.02458	-1.287
ENSCAFG00000002703			0.0007918	0.005559	-0.9617
ENSCAFG00000002728	CDCA7L	cell division cycle associated 7 like [Source:HGNC Symbol;Acc:HGNC:30777]	0.001674	0.009864	-0.7226
ENSCAFG00000002733	IL6	interleukin 6 [Source:HGNC Symbol;Acc:HGNC:6018]	0.0003106	0.002666	-3.136
ENSCAFG00000002743			1.019e-05	0.0001692	-1.86
ENSCAFG00000002753	GPNMB	glycoprotein nmb [Source:HGNC Symbol;Acc:HGNC:4462]	0.001004	0.006705	-1.281
ENSCAFG00000002766	IGF2BP3	insulin like growth factor 2 mRNA binding protein 3 [Source:HGNC Symbol;Acc:HGNC:28868]	1.334e-07	4.403e-06	-2.361
ENSCAFG00000002795	STK31	serine/threonine kinase 31 [Source:HGNC Symbol;Acc:HGNC:11407]	0.002719	0.01446	-2.349
ENSCAFG00000002797	KLF4	Kruppel like factor 4 [Source:HGNC Symbol;Acc:HGNC:6348]	4.404e-05	0.0005569	-1.314
ENSCAFG00000002823			6.419e-06	0.0001127	-2.844
ENSCAFG00000002852	ETFB	electron transfer flavoprotein beta subunit [Source:HGNC Symbol;Acc:HGNC:3482]	3.543e-08	1.389e-06	-1.42
ENSCAFG00000002865	NFE2L3	nuclear factor, erythroid 2 like 3 [Source:HGNC Symbol;Acc:HGNC:7783]	0.0003428	0.002894	-1.532
ENSCAFG00000002923	CLEC11A	C-type lectin domain containing 11A [Source:HGNC Symbol;Acc:HGNC:10576]	4.437e-05	0.0005596	-1.714
ENSCAFG00000002968	JOSD2	Josephin domain containing 2 [Source:HGNC Symbol;Acc:HGNC:28853]	0.001561	0.009319	-1.888
ENSCAFG00000002973	EMC10	ER membrane protein complex subunit 10 [Source:HGNC Symbol;Acc:HGNC:27609]	0.0004894	0.00386	-1.276
ENSCAFG00000002978	LPAR1	lysophosphatidic acid receptor 1 [Source:HGNC Symbol;Acc:HGNC:3166]	9.058e-05	0.0009906	-1.151
ENSCAFG00000002982	MYBPC2	myosin binding protein C, fast type [Source:HGNC Symbol;Acc:HGNC:7550]	1.754e-06	3.833e-05	-1.503
ENSCAFG00000002994	NT5E	5'-nucleotidase ecto [Source:HGNC Symbol;Acc:HGNC:8021]	3.185e-07	9.319e-06	-3.059
ENSCAFG00000002997	COL9A2	collagen alpha-2(IX) chain precursor [Source:RefSeq peptide;Acc:NP_001184099]	0.0004655	0.003711	-2.411
ENSCAFG00000003031	PPIE	peptidylprolyl isomerase E [Source:HGNC Symbol;Acc:HGNC:9258]	0.001341	0.00836	-0.6236
ENSCAFG00000003063	SLC46A2	solute carrier family 46 member 2 [Source:HGNC Symbol;Acc:HGNC:16055]	8.314e-05	0.0009291	-1.603
ENSCAFG00000003074	NOD1	nucleotide binding oligomerization domain containing 1 [Source:HGNC Symbol;Acc:HGNC:16390]	5.312e-11	5.132e-09	-1.158
ENSCAFG00000003075	AREG	amphiregulin [Source:HGNC Symbol;Acc:HGNC:651]	0.000679	0.004952	-2.686
ENSCAFG00000003081	PABPC4	poly(A) binding protein cytoplasmic 4 [Source:HGNC Symbol;Acc:HGNC:8557]	0.0002396	0.00217	-0.7511
ENSCAFG00000003132			0.005681	0.02523	-1.606
ENSCAFG00000003136	CCM2	CCM2 scaffolding protein [Source:HGNC Symbol;Acc:HGNC:21708]	0.000559	0.004254	-1.081
ENSCAFG00000003192	SLC31A2	solute carrier family 31 member 2 [Source:HGNC Symbol;Acc:HGNC:11017]	3.728e-09	2.08e-07	-1.606
ENSCAFG00000003210	FHL3	four and a half LIM domains 3 [Source:HGNC Symbol;Acc:HGNC:3704]	6.205e-05	0.0007366	-1.027
ENSCAFG00000003227	EEPD1	endonuclease/exonuclease/phosphatase family domain containing 1 [Source:HGNC Symbol;Acc:HGNC:22223]	0.001475	0.008958	-1.039
ENSCAFG00000003243	ANLN	anillin actin binding protein [Source:HGNC Symbol;Acc:HGNC:14082]	0.0002254	0.002066	-1.167
ENSCAFG00000003251	TSSC1	tumor suppressing subtransferable candidate 1 [Source:HGNC Symbol;Acc:HGNC:12383]	0.006338	0.02719	-0.9864
ENSCAFG00000003252	AOAH	acyloxyacyl hydrolase [Source:HGNC Symbol;Acc:HGNC:548]	7.101e-05	0.0008211	-1.089
ENSCAFG00000003260	PLEK	Pleckstrin [Source:UniProtKB/Swiss-Prot;Acc:Q6Q308]	0.005693	0.02527	-0.9404
ENSCAFG00000003263	RPS7	ribosomal protein S7 [Source:HGNC Symbol;Acc:HGNC:10440]	3.71e-05	0.0004873	-1.039
ENSCAFG00000003278	CDCA8	cell division cycle associated 8 [Source:HGNC Symbol;Acc:HGNC:14629]	1.106e-07	3.769e-06	-1.479
ENSCAFG00000003300	RNF144A	ring finger protein 144A [Source:HGNC Symbol;Acc:HGNC:20457]	0.002377	0.01302	-0.7397
ENSCAFG00000003306	SLC13A4	solute carrier family 13 member 4 [Source:HGNC Symbol;Acc:HGNC:15827]	0.0002531	0.002253	-1.523
ENSCAFG00000003342	NAPSA	napsin A aspartic peptidase [Source:HGNC Symbol;Acc:HGNC:13395]	0.0004466	0.003585	-2.061
ENSCAFG00000003374	IKZF1	IKAROS family zinc finger 1 [Source:HGNC Symbol;Acc:HGNC:13176]	0.003316	0.01684	-1.39
ENSCAFG00000003379	FIGNL1	fidgetin like 1 [Source:HGNC Symbol;Acc:HGNC:13286]	0.0005499	0.004206	-0.6584
ENSCAFG00000003381	IAH1	isoamyl acetate-hydrolyzing esterase 1 homolog [Source:HGNC Symbol;Acc:HGNC:27696]	0.001993	0.0113	-0.5385
ENSCAFG00000003403	PDIA4	protein disulfide isomerase family A member 4 [Source:HGNC Symbol;Acc:HGNC:30167]	1.987e-06	4.266e-05	-0.8538
ENSCAFG00000003404	CAV1	Caveolin-1 [Source:UniProtKB/Swiss-Prot;Acc:P33724]	0.003292	0.01677	-0.6752
ENSCAFG00000003407	ADD2	adducin 2 [Source:HGNC Symbol;Acc:HGNC:244]	0.002899	0.01521	-1.25
ENSCAFG00000003409	RRM2	ribonucleotide reductase regulatory subunit M2 [Source:HGNC Symbol;Acc:HGNC:10452]	4.593e-05	0.0005749	-1.596
ENSCAFG00000003426	TNC	tenascin C [Source:HGNC Symbol;Acc:HGNC:5318]	0.004127	0.01988	-1.496
ENSCAFG00000003439	IL4I1	interleukin 4 induced 1 [Source:HGNC Symbol;Acc:HGNC:19094]	0.0008054	0.005642	-1.087
ENSCAFG00000003456	VSTM2A	V-set and transmembrane domain containing 2A [Source:HGNC Symbol;Acc:HGNC:28499]	0.0002711	0.002392	-4.759
ENSCAFG00000003459	SEC61G	Protein transport protein Sec61 subunit gamma [Source:UniProtKB/Swiss-Prot;Acc:P60058]	0.002855	0.01505	-0.5941
ENSCAFG00000003465	EGFR	epidermal growth factor receptor [Source:HGNC Symbol;Acc:HGNC:3236]	5.296e-05	0.0006484	-1.393
ENSCAFG00000003468			0.003299	0.01679	-0.3919
ENSCAFG00000003474	VOPP1	vesicular, overexpressed in cancer, prosurvival protein 1 [Source:HGNC Symbol;Acc:HGNC:34518]	6.176e-07	1.583e-05	-1.289
ENSCAFG00000003477			0.00373	0.01836	-0.3665
ENSCAFG00000003488	PAPPA	pappalysin 1 [Source:HGNC Symbol;Acc:HGNC:8602]	0.0004031	0.003291	-1.477
ENSCAFG00000003504	ASTN2	astrotactin 2 [Source:HGNC Symbol;Acc:HGNC:17021]	6.689e-08	2.457e-06	-1.637
ENSCAFG00000003543	PSMB2	proteasome subunit beta 2 [Source:HGNC Symbol;Acc:HGNC:9539]	0.001016	0.006752	-0.5016
ENSCAFG00000003555	TSKS	testis specific serine kinase substrate [Source:HGNC Symbol;Acc:HGNC:30719]	3.598e-12	4.526e-10	-2.324
ENSCAFG00000003568	CPT1C	carnitine palmitoyltransferase 1C [Source:HGNC Symbol;Acc:HGNC:18540]	0.006654	0.02819	-0.6666
ENSCAFG00000003581	PHF19	PHD finger protein 19 [Source:HGNC Symbol;Acc:HGNC:24566]	0.0004406	0.003549	-0.7604
ENSCAFG00000003587	TRAF1	TNF receptor associated factor 1 [Source:HGNC Symbol;Acc:HGNC:12031]	0.00298	0.01553	-1.419
ENSCAFG00000003593	BCL2L12	BCL2 like 12 [Source:HGNC Symbol;Acc:HGNC:13787]	0.0001595	0.001555	-1.064
ENSCAFG00000003594	IRF3	interferon regulatory factor 3 [Source:HGNC Symbol;Acc:HGNC:6118]	0.003693	0.01824	-0.743
ENSCAFG00000003604	RRAS	related RAS viral (r-ras) oncogene homolog [Source:HGNC Symbol;Acc:HGNC:10447]	0.005355	0.02411	-1.105
ENSCAFG00000003620	RCN3	reticulocalbin 3 [Source:HGNC Symbol;Acc:HGNC:21145]	5.43e-07	1.431e-05	-1.599
ENSCAFG00000003625	FCGRT	Fc fragment of IgG receptor and transporter [Source:HGNC Symbol;Acc:HGNC:3621]	1.002e-06	2.407e-05	-1.57
ENSCAFG00000003631	RPS11	40S ribosomal protein S11 [Source:RefSeq peptide;Acc:NP_001300712]	0.002363	0.01296	-0.6299
ENSCAFG00000003646	SFRP4	secreted frizzled related protein 4 [Source:HGNC Symbol;Acc:HGNC:10778]	0.001419	0.0087	-1.668
ENSCAFG00000003647	FAM84A	family with sequence similarity 84 member A [Source:HGNC Symbol;Acc:HGNC:20743]	0.0003062	0.002639	-2.45
ENSCAFG00000003663	GSN	gelsolin [Source:HGNC Symbol;Acc:HGNC:4620]	0.001096	0.007167	-1.453
ENSCAFG00000003676			6.404e-05	0.0007568	-1.546
ENSCAFG00000003683	ORC6	origin recognition complex subunit 6 [Source:HGNC Symbol;Acc:HGNC:17151]	0.0002032	0.001893	-1.124
ENSCAFG00000003684	UCP1	uncoupling protein 1 [Source:HGNC Symbol;Acc:HGNC:12517]	1.697e-08	7.493e-07	-3.085
ENSCAFG00000003709	CD37	CD37 molecule [Source:HGNC Symbol;Acc:HGNC:1666]	2.366e-06	4.935e-05	-1.201
ENSCAFG00000003720	NRCAM	neuronal cell adhesion molecule [Source:HGNC Symbol;Acc:HGNC:7994]	2.771e-05	0.0003864	-1.745
ENSCAFG00000003730	GPX7	glutathione peroxidase 7 [Source:HGNC Symbol;Acc:HGNC:4559]	0.0004935	0.00389	-0.5748
ENSCAFG00000003744	ORC1	origin recognition complex subunit 1 [Source:HGNC Symbol;Acc:HGNC:8487]	1.583e-06	3.535e-05	-1.224
ENSCAFG00000003775	OSR1	odd-skipped related transciption factor 1 [Source:HGNC Symbol;Acc:HGNC:8111]	0.002367	0.01297	-1.02
ENSCAFG00000003784	ARMC2	armadillo repeat containing 2 [Source:HGNC Symbol;Acc:HGNC:23045]	0.001697	0.009953	-1.605
ENSCAFG00000003789	KTI12	KTI12 chromatin associated homolog [Source:HGNC Symbol;Acc:HGNC:25160]	0.004786	0.0222	-1.071
ENSCAFG00000003807	KLF15	Kruppel like factor 15 [Source:HGNC Symbol;Acc:HGNC:14536]	0.0007725	0.005452	-1.092
ENSCAFG00000003824	MICAL1	microtubule associated monooxygenase, calponin and LIM domain containing 1 [Source:HGNC Symbol;Acc:HGNC:20619]	4.427e-11	4.405e-09	-1.713
ENSCAFG00000003825	MATN3	matrilin 3 [Source:HGNC Symbol;Acc:HGNC:6909]	0.008832	0.03489	-1.421
ENSCAFG00000003844	RUVBL2	RuvB like AAA ATPase 2 [Source:HGNC Symbol;Acc:HGNC:10475]	0.004059	0.01962	-0.7312
ENSCAFG00000003861	FTL	Ferritin light chain [Source:UniProtKB/Swiss-Prot;Acc:Q53VB8]	0.0003834	0.003169	-1.155
ENSCAFG00000003874			0.006155	0.02668	-0.6382
ENSCAFG00000003886	PLEKHA4	pleckstrin homology domain containing A4 [Source:HGNC Symbol;Acc:HGNC:14339]	0.00894	0.03514	-0.9566
ENSCAFG00000003895	HSD17B14	hydroxysteroid 17-beta dehydrogenase 14 [Source:HGNC Symbol;Acc:HGNC:23238]	0.001673	0.009864	-0.8761
ENSCAFG00000003909			0.0004886	0.003857	-0.9244
ENSCAFG00000003916	KLHL29	kelch like family member 29 [Source:HGNC Symbol;Acc:HGNC:29404]	2.172e-05	0.0003182	-1.313
ENSCAFG00000003918	RPF2	ribosome production factor 2 homolog [Source:HGNC Symbol;Acc:HGNC:20870]	0.008879	0.03499	-0.4231
ENSCAFG00000003922	SLC16A10	solute carrier family 16 member 10 [Source:HGNC Symbol;Acc:HGNC:17027]	8.162e-06	0.000139	-1.378
ENSCAFG00000003954	FKBP1B	FK506 binding protein 1B [Source:HGNC Symbol;Acc:HGNC:3712]	0.0005365	0.004141	-1.062
ENSCAFG00000003957	SF3B6	splicing factor 3b subunit 6 [Source:HGNC Symbol;Acc:HGNC:30096]	0.00557	0.02486	-0.4711
ENSCAFG00000003967	RPL18	Ribosomal protein L18 [Source:UniProtKB/Swiss-Prot;Acc:D0VWQ3]	0.001156	0.007476	-0.9366
ENSCAFG00000003980	MAP3K8	mitogen-activated protein kinase kinase kinase 8 [Source:HGNC Symbol;Acc:HGNC:6860]	0.0005514	0.004213	-0.8745
ENSCAFG00000004011	TBXAS1	thromboxane A synthase 1 [Source:HGNC Symbol;Acc:HGNC:11609]	4.669e-08	1.799e-06	-1.219
ENSCAFG00000004041	C19orf68	chromosome 19 open reading frame 68 [Source:HGNC Symbol;Acc:HGNC:34495]	0.007208	0.02999	-0.8052
ENSCAFG00000004046	LIG1	DNA ligase 1 [Source:HGNC Symbol;Acc:HGNC:6598]	0.003036	0.01577	-0.5105
ENSCAFG00000004052	MCM2	minichromosome maintenance complex component 2 [Source:HGNC Symbol;Acc:HGNC:6944]	2.641e-05	0.000373	-1.248
ENSCAFG00000004082	ABTB1	ankyrin repeat and BTB domain containing 1 [Source:HGNC Symbol;Acc:HGNC:18275]	0.001341	0.00836	-1.312
ENSCAFG00000004133	CCNA2	cyclin A2 [Source:HGNC Symbol;Acc:HGNC:1578]	2.327e-06	4.87e-05	-1.354
ENSCAFG00000004148	RPN1	ribophorin I [Source:HGNC Symbol;Acc:HGNC:10381]	0.0007562	0.005371	-0.4459
ENSCAFG00000004161	MEIS3	Meis homeobox 3 [Source:HGNC Symbol;Acc:HGNC:29537]	0.005179	0.02354	-0.8527
ENSCAFG00000004173	C5AR2	complement component 5a receptor 2 [Source:HGNC Symbol;Acc:HGNC:4527]	0.0002095	0.001941	-1.569
ENSCAFG00000004175	C5AR1	complement C5a receptor 1 [Source:HGNC Symbol;Acc:HGNC:1338]	0.0002863	0.002498	-1.366
ENSCAFG00000004186			0.00205	0.01155	-0.7689
ENSCAFG00000004193	AP2S1	adaptor related protein complex 2 sigma 1 subunit [Source:HGNC Symbol;Acc:HGNC:565]	0.002038	0.01152	-0.4966
ENSCAFG00000004201	SLC1A5	neutral amino acid transporter B(0) [Source:RefSeq peptide;Acc:NP_001271379]	0.004231	0.02022	-0.9388
ENSCAFG00000004236	ATP6V0A4	ATPase H+ transporting V0 subunit a4 [Source:HGNC Symbol;Acc:HGNC:866]	0.006677	0.02827	-2.61
ENSCAFG00000004251	GAREM2	GRB2 associated regulator of MAPK1 subtype 2 [Source:HGNC Symbol;Acc:HGNC:27172]	5.376e-06	9.739e-05	-1.995
ENSCAFG00000004260			6.181e-05	0.0007344	-0.5919
ENSCAFG00000004274	LRRC17	leucine rich repeat containing 17 [Source:HGNC Symbol;Acc:HGNC:16895]	0.001751	0.01017	-1.399
ENSCAFG00000004277	PTGIR	prostaglandin I2 (prostacyclin) receptor (IP) [Source:HGNC Symbol;Acc:HGNC:9602]	4.207e-05	0.0005371	-1.9
ENSCAFG00000004315	SYNDIG1	synapse differentiation inducing 1 [Source:HGNC Symbol;Acc:HGNC:15885]	6.313e-07	1.603e-05	-1.671
ENSCAFG00000004337	EBPL	emopamil binding protein like [Source:HGNC Symbol;Acc:HGNC:18061]	0.0001059	0.001121	-0.8939
ENSCAFG00000004355	LIMS2	LIM zinc finger domain containing 2 [Source:HGNC Symbol;Acc:HGNC:16084]	0.001738	0.01012	-1.008
ENSCAFG00000004360	ACSS1	acyl-CoA synthetase short-chain family member 1 [Source:HGNC Symbol;Acc:HGNC:16091]	1.47e-08	6.784e-07	-1.301
ENSCAFG00000004395	FBXO46	F-box protein 46 [Source:HGNC Symbol;Acc:HGNC:25069]	0.005616	0.02503	-1.326
ENSCAFG00000004403	SNRPD2	small nuclear ribonucleoprotein D2 polypeptide [Source:HGNC Symbol;Acc:HGNC:11159]	2.698e-05	0.0003784	-1.067
ENSCAFG00000004404	MYO7B	myosin VIIB [Source:HGNC Symbol;Acc:HGNC:7607]	2.459e-09	1.444e-07	-1.908
ENSCAFG00000004406	FBLN2	fibulin 2 [Source:HGNC Symbol;Acc:HGNC:3601]	0.006937	0.02908	-0.8285
ENSCAFG00000004448	ERCC1	ERCC excision repair 1, endonuclease non-catalytic subunit [Source:HGNC Symbol;Acc:HGNC:3433]	0.00431	0.02051	-0.9061
ENSCAFG00000004455	CD3EAP	CD3e molecule associated protein [Source:HGNC Symbol;Acc:HGNC:24219]	0.001748	0.01017	-0.7198
ENSCAFG00000004456	NDUFB6	NADH dehydrogenase [Source:RefSeq peptide;Acc:NP_001239210]	0.0002318	0.002114	-0.848
ENSCAFG00000004457	CENPA	centromere protein A [Source:HGNC Symbol;Acc:HGNC:1851]	1.473e-09	9.174e-08	-2.548
ENSCAFG00000004491	LCP1	lymphocyte cytosolic protein 1 [Source:HGNC Symbol;Acc:HGNC:6528]	0.002781	0.01471	-0.7627
ENSCAFG00000004524	TTYH2	tweety family member 2 [Source:HGNC Symbol;Acc:HGNC:13877]	4.796e-06	8.843e-05	-1.199
ENSCAFG00000004578			0.004222	0.02019	-0.6875
ENSCAFG00000004579	GIMAP4	GTPase, IMAP family member 4 [Source:HGNC Symbol;Acc:HGNC:21872]	0.0002449	0.002206	-1.007
ENSCAFG00000004584	TSC22D1	TSC22 domain family member 1 [Source:HGNC Symbol;Acc:HGNC:16826]	2.808e-05	0.0003891	-0.8139
ENSCAFG00000004585	TMEM176B	transmembrane protein 176B [Source:HGNC Symbol;Acc:HGNC:29596]	7.249e-09	3.675e-07	-0.9895
ENSCAFG00000004612	MUTYH	mutY DNA glycosylase [Source:HGNC Symbol;Acc:HGNC:7527]	6.777e-06	0.0001186	-0.5152
ENSCAFG00000004615	APOC1	Apolipoprotein C-I Truncated apolipoprotein C-I [Source:UniProtKB/Swiss-Prot;Acc:P56595]	0.0002908	0.002527	-1.047
ENSCAFG00000004626	NECTIN2	nectin cell adhesion molecule 2 [Source:HGNC Symbol;Acc:HGNC:9707]	0.006087	0.02646	-0.5344
ENSCAFG00000004631			0.0005349	0.004132	-3.417
ENSCAFG00000004648	CRTAP	cartilage associated protein [Source:HGNC Symbol;Acc:HGNC:2379]	1.982e-07	6.189e-06	-0.5056
ENSCAFG00000004652	GLB1	beta-galactosidase precursor [Source:RefSeq peptide;Acc:NP_001032730]	0.004994	0.02288	-0.4811
ENSCAFG00000004655	BCL3	B-cell CLL/lymphoma 3 [Source:HGNC Symbol;Acc:HGNC:998]	6.127e-06	0.0001089	-1.577
ENSCAFG00000004662	EMILIN1	elastin microfibril interfacer 1 [Source:HGNC Symbol;Acc:HGNC:19880]	0.001659	0.009795	-1.265
ENSCAFG00000004676	CGREF1	cell growth regulator with EF-hand domain 1 [Source:HGNC Symbol;Acc:HGNC:16962]	9.269e-08	3.252e-06	-1.592
ENSCAFG00000004689	CNTNAP5	contactin associated protein like 5 [Source:HGNC Symbol;Acc:HGNC:18748]	0.0005387	0.004149	-1.774
ENSCAFG00000004723	KCNN4	potassium calcium-activated channel subfamily N member 4 [Source:HGNC Symbol;Acc:HGNC:6293]	9.128e-08	3.211e-06	-1.569
ENSCAFG00000004730	PLAUR	plasminogen activator, urokinase receptor [Source:HGNC Symbol;Acc:HGNC:9053]	9.411e-06	0.0001576	-1.806
ENSCAFG00000004738	ZNF428	zinc finger protein 428 [Source:HGNC Symbol;Acc:HGNC:20804]	0.006073	0.02642	-0.6905
ENSCAFG00000004745	RPS8	ribosomal protein S8 [Source:HGNC Symbol;Acc:HGNC:10441]	6.125e-05	0.0007307	-0.8783
ENSCAFG00000004746	XRCC1	Canis lupus familiaris X-ray repair complementing defective repair in Chinese hamster cells 1 (XRCC1), mRNA. [Source:RefSeq mRNA;Acc:NM_001286982]	0.0005017	0.003935	-0.6396
ENSCAFG00000004754	MCM10	minichromosome maintenance 10 replication initiation factor [Source:HGNC Symbol;Acc:HGNC:18043]	0.005289	0.02387	-0.8547
ENSCAFG00000004755	ETHE1	ETHE1, persulfide dioxygenase [Source:HGNC Symbol;Acc:HGNC:23287]	0.00647	0.02757	-0.6433
ENSCAFG00000004757	PHLDB3	pleckstrin homology like domain family B member 3 [Source:HGNC Symbol;Acc:HGNC:30499]	0.003527	0.01765	-1.021
ENSCAFG00000004762	SLC25A19	solute carrier family 25 member 19 [Source:HGNC Symbol;Acc:HGNC:14409]	0.00785	0.03204	-0.4843
ENSCAFG00000004794	NUDT5	nudix hydrolase 5 [Source:HGNC Symbol;Acc:HGNC:8052]	6.077e-07	1.57e-05	-0.5725
ENSCAFG00000004821	GLI2	GLI family zinc finger 2 [Source:HGNC Symbol;Acc:HGNC:4318]	0.001358	0.008433	-1.573
ENSCAFG00000004825	ATRAID	all-trans retinoic acid induced differentiation factor [Source:HGNC Symbol;Acc:HGNC:24090]	0.008333	0.03346	-0.5392
ENSCAFG00000004829	CNMD	chondromodulin [Source:HGNC Symbol;Acc:HGNC:17005]	0.009332	0.03631	-1.351
ENSCAFG00000004835	TRIM54	tripartite motif containing 54 [Source:HGNC Symbol;Acc:HGNC:16008]	0.0003326	0.00283	-1.21
ENSCAFG00000004865	SMARCD3	SWI/SNF related, matrix associated, actin dependent regulator of chromatin, subfamily d, member 3 [Source:HGNC Symbol;Acc:HGNC:11108]	0.005168	0.02351	-0.7785
ENSCAFG00000004871	RPL32	60S ribosomal protein L32 [Source:UniProtKB/Swiss-Prot;Acc:E2RKA8]	8.009e-05	0.0009033	-0.839
ENSCAFG00000004893	TMEM37	transmembrane protein 37 [Source:HGNC Symbol;Acc:HGNC:18216]	1.412e-07	4.581e-06	-1.233
ENSCAFG00000004902	DIAPH3	diaphanous related formin 3 [Source:HGNC Symbol;Acc:HGNC:15480]	0.002638	0.01413	-1.157
ENSCAFG00000004914	GALK1	Galactokinase [Source:UniProtKB/Swiss-Prot;Acc:Q9GKK4]	0.001698	0.009953	-1.338
ENSCAFG00000004916			0.0004555	0.003647	-0.6236
ENSCAFG00000004960	MRPL38	mitochondrial ribosomal protein L38 [Source:HGNC Symbol;Acc:HGNC:14033]	0.001626	0.009641	-0.7289
ENSCAFG00000004966	MYD88	myeloid differentiation primary response 88 [Source:HGNC Symbol;Acc:HGNC:7562]	0.003073	0.01589	-0.572
ENSCAFG00000004970	DPP10	dipeptidyl peptidase like 10 [Source:HGNC Symbol;Acc:HGNC:20823]	2.058e-10	1.623e-08	-1.92
ENSCAFG00000004975	RABAC1	Rab acceptor 1 [Source:HGNC Symbol;Acc:HGNC:9794]	5.734e-05	0.0006912	-1.33
ENSCAFG00000005037	KLF5	Kruppel like factor 5 [Source:HGNC Symbol;Acc:HGNC:6349]	0.0002336	0.002126	-1.174
ENSCAFG00000005041	AXL	AXL receptor tyrosine kinase [Source:HGNC Symbol;Acc:HGNC:905]	1.22e-05	0.0001957	-0.8505
ENSCAFG00000005049	CYP2S1	cytochrome P450 family 2 subfamily S member 1 [Source:HGNC Symbol;Acc:HGNC:15654]	0.009903	0.03797	-1.152
ENSCAFG00000005051	SCN5A	sodium voltage-gated channel alpha subunit 5 [Source:HGNC Symbol;Acc:HGNC:10593]	0.001229	0.007819	-1.58
ENSCAFG00000005068	KCTD12	potassium channel tetramerization domain containing 12 [Source:HGNC Symbol;Acc:HGNC:14678]	0.001299	0.008157	-1.537
ENSCAFG00000005101	RPSA	ribosomal protein SA [Source:HGNC Symbol;Acc:HGNC:6502]	5.517e-05	0.0006711	-0.9383
ENSCAFG00000005123	NUMBL	NUMB like, endocytic adaptor protein [Source:HGNC Symbol;Acc:HGNC:8061]	0.003154	0.01624	-0.9317
ENSCAFG00000005128	ENTPD3	ectonucleoside triphosphate diphosphohydrolase 3 [Source:HGNC Symbol;Acc:HGNC:3365]	0.003677	0.0182	-1.294
ENSCAFG00000005138	RPL14		3.029e-05	0.0004142	-0.7824
ENSCAFG00000005147	SRSF2	serine and arginine rich splicing factor 2 [Source:HGNC Symbol;Acc:HGNC:10783]	0.004466	0.02103	-0.7127
ENSCAFG00000005157	THBD	thrombomodulin [Source:HGNC Symbol;Acc:HGNC:11784]	0.00219	0.01223	-1.195
ENSCAFG00000005189	B3GNT6	UDP-GlcNAc:betaGal beta-1,3-N-acetylglucosaminyltransferase 6 [Source:HGNC Symbol;Acc:HGNC:24141]	0.004725	0.02196	-1.992
ENSCAFG00000005194	PFKFB3	6-phosphofructo-2-kinase/fructose-2,6-biphosphatase 3 [Source:HGNC Symbol;Acc:HGNC:8874]	1.512e-08	6.879e-07	-1.232
ENSCAFG00000005210	IL2RA	interleukin 2 receptor subunit alpha [Source:HGNC Symbol;Acc:HGNC:6008]	0.0002803	0.002455	-1.333
ENSCAFG00000005212	FOSL2	FOS like 2, AP-1 transcription factor subunit [Source:HGNC Symbol;Acc:HGNC:3798]	0.004005	0.01945	-0.9713
ENSCAFG00000005213	IL15RA	interleukin 15 receptor subunit alpha [Source:HGNC Symbol;Acc:HGNC:5978]	0.002519	0.01363	-0.8863
ENSCAFG00000005217	NCAPG2	non-SMC condensin II complex subunit G2 [Source:HGNC Symbol;Acc:HGNC:21904]	0.007787	0.03184	-0.7218
ENSCAFG00000005225	PLB1	phospholipase B1 [Source:HGNC Symbol;Acc:HGNC:30041]	4.275e-08	1.652e-06	-2.702
ENSCAFG00000005237			7.239e-05	0.0008306	-0.7507
ENSCAFG00000005245	ELOVL1	ELOVL fatty acid elongase 1 [Source:HGNC Symbol;Acc:HGNC:14418]	1.013e-08	4.893e-07	-2.395
ENSCAFG00000005259	CDC20	cell division cycle 20 [Source:HGNC Symbol;Acc:HGNC:1723]	4.183e-11	4.257e-09	-2.227
ENSCAFG00000005294	TK1	thymidine kinase 1 [Source:HGNC Symbol;Acc:HGNC:11830]	1.021e-10	8.9e-09	-2.526
ENSCAFG00000005299			0.009882	0.03793	-1.448
ENSCAFG00000005302	BIRC5	Baculoviral IAP repeat-containing protein 5 [Source:UniProtKB/Swiss-Prot;Acc:Q8I009]	0.0006976	0.005057	-1.082
ENSCAFG00000005306	SOCS3	suppressor of cytokine signaling 3 [Source:HGNC Symbol;Acc:HGNC:19391]	2.77e-06	5.621e-05	-2.472
ENSCAFG00000005312	PGS1	phosphatidylglycerophosphate synthase 1 [Source:HGNC Symbol;Acc:HGNC:30029]	2.224e-06	4.676e-05	-0.8102
ENSCAFG00000005331	CAMK1	calcium/calmodulin dependent protein kinase I [Source:HGNC Symbol;Acc:HGNC:1459]	0.000268	0.002368	-0.5951
ENSCAFG00000005336	EBNA1BP2	EBNA1 binding protein 2 [Source:HGNC Symbol;Acc:HGNC:15531]	0.007371	0.03054	-0.3869
ENSCAFG00000005345	SERTAD1	SERTA domain containing 1 [Source:HGNC Symbol;Acc:HGNC:17932]	0.006142	0.02664	-1.229
ENSCAFG00000005354	KLF6	Kruppel like factor 6 [Source:HGNC Symbol;Acc:HGNC:2235]	0.006002	0.02619	-0.9006
ENSCAFG00000005383	TTC5	tetratricopeptide repeat domain 5 [Source:HGNC Symbol;Acc:HGNC:19274]	0.005361	0.02413	-0.7566
ENSCAFG00000005386	SERPINH1	serpin family H member 1 [Source:HGNC Symbol;Acc:HGNC:1546]	0.006626	0.02809	-0.8648
ENSCAFG00000005392	PITRM1	pitrilysin metallopeptidase 1 [Source:HGNC Symbol;Acc:HGNC:17663]	9.343e-07	2.269e-05	-3.495
ENSCAFG00000005402	RPS3	40S ribosomal protein S3 [Source:UniProtKB/Swiss-Prot;Acc:E2RH47]	6.889e-05	0.0008021	-0.9109
ENSCAFG00000005412	FBL	fibrillarin [Source:HGNC Symbol;Acc:HGNC:3599]	0.001074	0.00704	-0.6944
ENSCAFG00000005430	RNASE6	ribonuclease A family member k6 [Source:HGNC Symbol;Acc:HGNC:10048]	1.804e-08	7.912e-07	-1.748
ENSCAFG00000005445	TIMM50	translocase of inner mitochondrial membrane 50 [Source:HGNC Symbol;Acc:HGNC:23656]	0.00397	0.01929	-0.6087
ENSCAFG00000005468	PFKP	phosphofructokinase, platelet [Source:HGNC Symbol;Acc:HGNC:8878]	1.061e-07	3.636e-06	-1.529
ENSCAFG00000005475	CHRDL2	chordin like 2 [Source:HGNC Symbol;Acc:HGNC:24168]	1.278e-07	4.28e-06	-3.673
ENSCAFG00000005479	RRBP1	ribosome binding protein 1 [Source:HGNC Symbol;Acc:HGNC:10448]	0.001607	0.009532	-0.58
ENSCAFG00000005483	ARHGEF40	Rho guanine nucleotide exchange factor 40 [Source:HGNC Symbol;Acc:HGNC:25516]	0.009175	0.0359	-0.6329
ENSCAFG00000005492	CMC1	C-X9-C motif containing 1 [Source:HGNC Symbol;Acc:HGNC:28783]	0.0001077	0.001132	-0.6387
ENSCAFG00000005501	RPS16	ribosomal protein S16 [Source:HGNC Symbol;Acc:HGNC:10396]	0.0003828	0.003166	-1.136
ENSCAFG00000005527	P4HA3	prolyl 4-hydroxylase subunit alpha 3 [Source:HGNC Symbol;Acc:HGNC:30135]	0.0006229	0.004629	-1.034
ENSCAFG00000005528			3.537e-07	1.016e-05	-1.173
ENSCAFG00000005554	ENPP7	ectonucleotide pyrophosphatase/phosphodiesterase 7 [Source:HGNC Symbol;Acc:HGNC:23764]	1.72e-12	2.389e-10	-2.772
ENSCAFG00000005564	UCP2	uncoupling protein 2 [Source:HGNC Symbol;Acc:HGNC:12518]	6.726e-09	3.449e-07	-1.603
ENSCAFG00000005570	LMCD1	LIM and cysteine rich domains 1 [Source:HGNC Symbol;Acc:HGNC:6633]	3.047e-05	0.0004158	-0.8478
ENSCAFG00000005575			1.082e-05	0.000178	-0.8987
ENSCAFG00000005578	TBC1D16	TBC1 domain family member 16 [Source:HGNC Symbol;Acc:HGNC:28356]	0.003395	0.01716	-1.166
ENSCAFG00000005589	GAA	glucosidase alpha, acid [Source:HGNC Symbol;Acc:HGNC:4065]	0.002684	0.01433	-1.286
ENSCAFG00000005609	XDH	xanthine dehydrogenase [Source:HGNC Symbol;Acc:HGNC:12805]	0.0007199	0.005178	-1.051
ENSCAFG00000005634	NFKBIB	NFKB inhibitor beta [Source:HGNC Symbol;Acc:HGNC:7798]	0.006201	0.02681	-0.8637
ENSCAFG00000005660	TNFAIP6	TNF alpha induced protein 6 [Source:HGNC Symbol;Acc:HGNC:11898]	0.0001443	0.001444	-1.5
ENSCAFG00000005684	ENDOV	endonuclease V [Source:HGNC Symbol;Acc:HGNC:26640]	5.695e-05	0.0006883	-1.255
ENSCAFG00000005688	PHLDA1	pleckstrin homology like domain family A member 1 [Source:HGNC Symbol;Acc:HGNC:8933]	3.207e-06	6.353e-05	-2.419
ENSCAFG00000005691	ANK1	ankyrin 1 [Source:HGNC Symbol;Acc:HGNC:492]	0.005639	0.02509	-1.097
ENSCAFG00000005695	SPATA24	spermatogenesis associated 24 [Source:HGNC Symbol;Acc:HGNC:27322]	0.008381	0.03358	-0.4856
ENSCAFG00000005704	TMEM173	transmembrane protein 173 [Source:HGNC Symbol;Acc:HGNC:27962]	0.0001577	0.001541	-1.067
ENSCAFG00000005711	CEP131	centrosomal protein 131 [Source:HGNC Symbol;Acc:HGNC:29511]	0.0007666	0.005428	-1.082
ENSCAFG00000005717			0.005271	0.02382	-1.433
ENSCAFG00000005764	RPL15	60S ribosomal protein L15 [Source:UniProtKB/Swiss-Prot;Acc:E2QXF3]	8.439e-05	0.0009415	-0.9118
ENSCAFG00000005766	SYT1	synaptotagmin 1 [Source:HGNC Symbol;Acc:HGNC:11509]	0.00375	0.01845	-1.247
ENSCAFG00000005767	PDE6G	Retinal rod rhodopsin-sensitive cGMP 3',5'-cyclic phosphodiesterase subunit gamma [Source:UniProtKB/Swiss-Prot;Acc:P54827]	7.081e-06	0.0001232	-2.358
ENSCAFG00000005788	LAMTOR1	late endosomal/lysosomal adaptor, MAPK and MTOR activator 1 [Source:HGNC Symbol;Acc:HGNC:26068]	0.008742	0.03465	-0.8114
ENSCAFG00000005802	GPR183	G protein-coupled receptor 183 [Source:HGNC Symbol;Acc:HGNC:3128]	1.844e-08	8.061e-07	-2.999
ENSCAFG00000005829	IL18BP	interleukin 18 binding protein [Source:HGNC Symbol;Acc:HGNC:5987]	8.091e-06	0.0001381	-1.54
ENSCAFG00000005851			0.006734	0.02841	-2.796
ENSCAFG00000005859	P4HB	prolyl 4-hydroxylase subunit beta [Source:HGNC Symbol;Acc:HGNC:8548]	0.0001405	0.001411	-0.892
ENSCAFG00000005873	RFTN1	raftlin, lipid raft linker 1 [Source:HGNC Symbol;Acc:HGNC:30278]	0.001228	0.007819	-0.8684
ENSCAFG00000005883	TMX4	thioredoxin related transmembrane protein 4 [Source:HGNC Symbol;Acc:HGNC:25237]	0.0004739	0.003768	-1.284
ENSCAFG00000005889	RHOG	ras homolog family member G [Source:HGNC Symbol;Acc:HGNC:672]	0.005979	0.02612	-0.8295
ENSCAFG00000005896	RYR1	ryanodine receptor 1 [Source:HGNC Symbol;Acc:HGNC:10483]	0.000338	0.002863	-1.02
ENSCAFG00000005906	PYCR1	pyrroline-5-carboxylate reductase 1 [Source:HGNC Symbol;Acc:HGNC:9721]	0.000495	0.003894	-1.913
ENSCAFG00000005909			5.138e-06	9.383e-05	-2.054
ENSCAFG00000005914	TMTC2	transmembrane and tetratricopeptide repeat containing 2 [Source:HGNC Symbol;Acc:HGNC:25440]	0.005368	0.02414	-0.6226
ENSCAFG00000005924	YIF1B	Yip1 interacting factor homolog B, membrane trafficking protein [Source:HGNC Symbol;Acc:HGNC:30511]	0.0003964	0.003246	-1.025
ENSCAFG00000005929	BTD	biotinidase [Source:HGNC Symbol;Acc:HGNC:1122]	1.368e-05	0.0002158	-0.5434
ENSCAFG00000005941	KCNK6	potassium two pore domain channel subfamily K member 6 [Source:HGNC Symbol;Acc:HGNC:6281]	0.0007288	0.00521	-0.7317
ENSCAFG00000005954	SUMF1	sulfatase modifying factor 1 [Source:HGNC Symbol;Acc:HGNC:20376]	0.001302	0.008171	-0.3529
ENSCAFG00000005984	KDELC1	KDEL motif containing 1 [Source:HGNC Symbol;Acc:HGNC:19350]	0.002772	0.01467	-0.4787
ENSCAFG00000005991	IL5RA	interleukin 5 receptor subunit alpha [Source:HGNC Symbol;Acc:HGNC:6017]	0.0001401	0.001408	-2.07
ENSCAFG00000005998	LHFP	lipoma HMGIC fusion partner [Source:HGNC Symbol;Acc:HGNC:6586]	0.002709	0.01443	-0.3787
ENSCAFG00000006013	CNTN4	contactin 4 [Source:HGNC Symbol;Acc:HGNC:2174]	6.434e-05	0.0007598	-2.643
ENSCAFG00000006025	TRIM21	tripartite motif containing 21 [Source:HGNC Symbol;Acc:HGNC:11312]	0.00119	0.007634	-0.6255
ENSCAFG00000006042	SLC23A2	solute carrier family 23 member 2 [Source:HGNC Symbol;Acc:HGNC:10973]	1.651e-07	5.278e-06	-1.239
ENSCAFG00000006046	COL6A5	collagen type VI alpha 5 chain [Source:HGNC Symbol;Acc:HGNC:26674]	0.0007365	0.005251	-2.09
ENSCAFG00000006058	IRS2	insulin receptor substrate 2 [Source:HGNC Symbol;Acc:HGNC:6126]	0.002234	0.01239	-0.7325
ENSCAFG00000006072	RAB20	RAB20, member RAS oncogene family [Source:HGNC Symbol;Acc:HGNC:18260]	3.449e-07	9.995e-06	-2.109
ENSCAFG00000006073	POSTN	periostin [Source:HGNC Symbol;Acc:HGNC:16953]	0.0009515	0.006426	-1.732
ENSCAFG00000006076	NAXD	NAD(P)HX dehydratase [Source:HGNC Symbol;Acc:HGNC:25576]	0.004313	0.02051	-0.4357
ENSCAFG00000006102			0.0002038	0.001896	-1.075
ENSCAFG00000006123	PGAM5	PGAM family member 5, mitochondrial serine/threonine protein phosphatase [Source:HGNC Symbol;Acc:HGNC:28763]	0.006687	0.02829	-0.5012
ENSCAFG00000006129	EPYC	epiphycan [Source:HGNC Symbol;Acc:HGNC:3053]	0.00292	0.01529	-3.2
ENSCAFG00000006138	LUM	lumican [Source:HGNC Symbol;Acc:HGNC:6724]	4.102e-05	0.0005284	-1.578
ENSCAFG00000006142	DCN	Decorin [Source:UniProtKB/Swiss-Prot;Acc:Q29393]	3.789e-06	7.307e-05	-1.105
ENSCAFG00000006145	QPCT	glutaminyl-peptide cyclotransferase [Source:HGNC Symbol;Acc:HGNC:9753]	0.005337	0.02405	-1.018
ENSCAFG00000006154	EIF4EBP1	eukaryotic translation initiation factor 4E binding protein 1 [Source:HGNC Symbol;Acc:HGNC:3288]	9.839e-14	1.901e-11	-2.301
ENSCAFG00000006173	HDAC3	histone deacetylase 3 [Source:HGNC Symbol;Acc:HGNC:4854]	0.0008182	0.005705	-0.5106
ENSCAFG00000006175	CDC25B	cell division cycle 25B [Source:HGNC Symbol;Acc:HGNC:1726]	0.001184	0.007604	-0.9701
ENSCAFG00000006234	ADAM33	ADAM metallopeptidase domain 33 [Source:HGNC Symbol;Acc:HGNC:15478]	0.004361	0.02069	-0.7445
ENSCAFG00000006271	RFC3	replication factor C subunit 3 [Source:HGNC Symbol;Acc:HGNC:9971]	0.0008562	0.005929	-0.6331
ENSCAFG00000006371	NRG1	neuregulin 1 [Source:HGNC Symbol;Acc:HGNC:7997]	0.003802	0.01865	-1.916
ENSCAFG00000006395			5.376e-06	9.739e-05	-0.6797
ENSCAFG00000006402	CCKBR	cholecystokinin B receptor [Source:HGNC Symbol;Acc:HGNC:1571]	1.047e-12	1.587e-10	-2.869
ENSCAFG00000006404	CAVIN3	caveolae associated protein 3 [Source:HGNC Symbol;Acc:HGNC:9400]	2.34e-07	7.139e-06	-1.353
ENSCAFG00000006411	SMPD1	sphingomyelin phosphodiesterase 1 [Source:HGNC Symbol;Acc:HGNC:11120]	2.864e-06	5.794e-05	-1.113
ENSCAFG00000006413	NCKAP1L	NCK associated protein 1 like [Source:HGNC Symbol;Acc:HGNC:4862]	4.36e-06	8.175e-05	-1.135
ENSCAFG00000006414	TMEM108	transmembrane protein 108 [Source:HGNC Symbol;Acc:HGNC:28451]	1.069e-06	2.545e-05	-2.083
ENSCAFG00000006425	UBOX5	U-box domain containing 5 [Source:HGNC Symbol;Acc:HGNC:17777]	0.004281	0.02042	-0.6323
ENSCAFG00000006429	PUS1	pseudouridylate synthase 1 [Source:HGNC Symbol;Acc:HGNC:15508]	0.00828	0.03333	-0.5025
ENSCAFG00000006430	HPX	hemopexin [Source:HGNC Symbol;Acc:HGNC:5171]	9.525e-08	3.324e-06	-1.897
ENSCAFG00000006438	MRPS26	mitochondrial ribosomal protein S26 [Source:HGNC Symbol;Acc:HGNC:14045]	0.00339	0.01715	-0.6356
ENSCAFG00000006458	RASA3	RAS p21 protein activator 3 [Source:HGNC Symbol;Acc:HGNC:20331]	6.138e-07	1.577e-05	-0.603
ENSCAFG00000006465			0.0001066	0.001125	-4.452
ENSCAFG00000006467	TMEM178A	transmembrane protein 178A [Source:HGNC Symbol;Acc:HGNC:28517]	2.79e-05	0.0003871	-2.613
ENSCAFG00000006474	PGGHG	protein-glucosylgalactosylhydroxylysine glucosidase [Source:HGNC Symbol;Acc:HGNC:26210]	0.008591	0.03419	-1.03
ENSCAFG00000006479	PKDCC	protein kinase domain containing, cytoplasmic [Source:HGNC Symbol;Acc:HGNC:25123]	6.279e-09	3.264e-07	-1.522
ENSCAFG00000006488	ILK	integrin linked kinase [Source:HGNC Symbol;Acc:HGNC:6040]	0.005345	0.02407	-0.4391
ENSCAFG00000006491	ITGA5	integrin subunit alpha 5 [Source:HGNC Symbol;Acc:HGNC:6141]	0.001325	0.008276	-0.8265
ENSCAFG00000006492	B4GALNT4	beta-1,4-N-acetyl-galactosaminyltransferase 4 [Source:HGNC Symbol;Acc:HGNC:26315]	0.0006885	0.005007	-2.235
ENSCAFG00000006496	MITF	melanogenesis associated transcription factor [Source:HGNC Symbol;Acc:HGNC:7105]	0.006852	0.02882	-0.7483
ENSCAFG00000006540	TF	transferrin [Source:HGNC Symbol;Acc:HGNC:11740]	0.0004582	0.003662	-0.8224
ENSCAFG00000006568	ARHGAP22	Rho GTPase activating protein 22 [Source:HGNC Symbol;Acc:HGNC:30320]	1.28e-06	2.938e-05	-1.579
ENSCAFG00000006579	MEDAG	mesenteric estrogen dependent adipogenesis [Source:HGNC Symbol;Acc:HGNC:25926]	2.768e-10	2.039e-08	-2.077
ENSCAFG00000006580	HNRNPA1	heterogeneous nuclear ribonucleoprotein A1 [Source:HGNC Symbol;Acc:HGNC:5031]	0.003373	0.01708	-0.4982
ENSCAFG00000006585	ALOX5AP	arachidonate 5-lipoxygenase activating protein [Source:HGNC Symbol;Acc:HGNC:436]	3.677e-06	7.135e-05	-1.416
ENSCAFG00000006601	POLR2I	RNA polymerase II subunit I [Source:HGNC Symbol;Acc:HGNC:9196]	0.003381	0.01711	-0.8227
ENSCAFG00000006607	DPYSL3	dihydropyrimidinase like 3 [Source:HGNC Symbol;Acc:HGNC:3015]	0.002547	0.01376	-0.6574
ENSCAFG00000006608	CPXM1	carboxypeptidase X, M14 family member 1 [Source:HGNC Symbol;Acc:HGNC:15771]	2.031e-10	1.612e-08	-2.119
ENSCAFG00000006631	EBF4	early B-cell factor 4 [Source:HGNC Symbol;Acc:HGNC:29278]	1.563e-06	3.497e-05	-1.81
ENSCAFG00000006639			0.005369	0.02414	-0.3479
ENSCAFG00000006665	CLIP3	CAP-Gly domain containing linker protein 3 [Source:HGNC Symbol;Acc:HGNC:24314]	0.003542	0.0177	-1.025
ENSCAFG00000006674	SPINK5	serine peptidase inhibitor, Kazal type 5 [Source:HGNC Symbol;Acc:HGNC:15464]	0.009197	0.03596	-2.792
ENSCAFG00000006693			0.0001509	0.00149	-0.7247
ENSCAFG00000006697	TYROBP	TYRO protein tyrosine kinase binding protein [Source:HGNC Symbol;Acc:HGNC:12449]	3.674e-10	2.605e-08	-1.742
ENSCAFG00000006714	NLRP14	NLR family pyrin domain containing 14 [Source:HGNC Symbol;Acc:HGNC:22939]	0.008328	0.03345	-1.503
ENSCAFG00000006721	RIMBP2	RIMS binding protein 2 [Source:HGNC Symbol;Acc:HGNC:30339]	0.002869	0.01509	-1.109
ENSCAFG00000006740	OLFML1	olfactomedin like 1 [Source:HGNC Symbol;Acc:HGNC:24473]	3.571e-06	6.959e-05	-1.056
ENSCAFG00000006829	TMEM74B	transmembrane protein 74B [Source:HGNC Symbol;Acc:HGNC:15893]	0.0004613	0.003685	-2.656
ENSCAFG00000006830	MSR1	macrophage scavenger receptor 1 [Source:HGNC Symbol;Acc:HGNC:7376]	0.0008312	0.005775	-1.484
ENSCAFG00000006861	ANGPT4	angiopoietin 4 [Source:HGNC Symbol;Acc:HGNC:487]	3.379e-10	2.422e-08	-1.607
ENSCAFG00000006889	CD44	CD44 molecule (Indian blood group) [Source:HGNC Symbol;Acc:HGNC:1681]	2.984e-07	8.821e-06	-1.668
ENSCAFG00000006892	TUB	tubby bipartite transcription factor [Source:HGNC Symbol;Acc:HGNC:12406]	0.006481	0.02761	-1.161
ENSCAFG00000006913			0.000377	0.003125	-0.5644
ENSCAFG00000006936			9.319e-05	0.001011	-1.105
ENSCAFG00000006953	PDGFRL	platelet derived growth factor receptor like [Source:HGNC Symbol;Acc:HGNC:8805]	0.005188	0.02357	-0.9523
ENSCAFG00000006977	ABTB2	ankyrin repeat and BTB domain containing 2 [Source:HGNC Symbol;Acc:HGNC:23842]	0.000191	0.001802	-1.269
ENSCAFG00000006988	MRPL15	mitochondrial ribosomal protein L15 [Source:HGNC Symbol;Acc:HGNC:14054]	0.009184	0.03593	-0.3386
ENSCAFG00000007010	RASSF4	Ras association domain family member 4 [Source:HGNC Symbol;Acc:HGNC:20793]	0.002535	0.0137	-0.6307
ENSCAFG00000007024	DMKN	dermokine [Source:HGNC Symbol;Acc:HGNC:25063]	2.772e-08	1.117e-06	-3.983
ENSCAFG00000007030	ESPL1	extra spindle pole bodies like 1, separase [Source:HGNC Symbol;Acc:HGNC:16856]	0.0003326	0.00283	-1.438
ENSCAFG00000007036	CD22	CD22 molecule [Source:HGNC Symbol;Acc:HGNC:1643]	3.608e-07	1.03e-05	-1.845
ENSCAFG00000007045			0.0004276	0.003456	-1.054
ENSCAFG00000007047	MAL	mal, T-cell differentiation protein [Source:HGNC Symbol;Acc:HGNC:6817]	0.0003943	0.003235	-3.084
ENSCAFG00000007062	BUB1	BUB1 mitotic checkpoint serine/threonine kinase [Source:HGNC Symbol;Acc:HGNC:1148]	2.218e-05	0.0003239	-1.395
ENSCAFG00000007063	PENK	proenkephalin [Source:HGNC Symbol;Acc:HGNC:8831]	1.352e-05	0.0002139	-4.554
ENSCAFG00000007084	FAM110B	family with sequence similarity 110 member B [Source:HGNC Symbol;Acc:HGNC:28587]	0.0009846	0.00659	-0.7037
ENSCAFG00000007117	EIF4B	eukaryotic translation initiation factor 4B [Source:HGNC Symbol;Acc:HGNC:3285]	0.004216	0.02017	-0.5979
ENSCAFG00000007123	C3orf14	chromosome 3 open reading frame 14 [Source:HGNC Symbol;Acc:HGNC:25024]	0.003727	0.01836	-0.5906
ENSCAFG00000007133	DEPDC1B	DEP domain containing 1B [Source:HGNC Symbol;Acc:HGNC:24902]	0.000178	0.001703	-1.125
ENSCAFG00000007137	TOX	thymocyte selection associated high mobility group box [Source:HGNC Symbol;Acc:HGNC:18988]	1.255e-05	0.0002003	-1.284
ENSCAFG00000007177	CHCHD5	coiled-coil-helix-coiled-coil-helix domain containing 5 [Source:HGNC Symbol;Acc:HGNC:17840]	0.006702	0.02831	-0.9128
ENSCAFG00000007203	GGH	gamma-glutamyl hydrolase [Source:HGNC Symbol;Acc:HGNC:4248]	0.001629	0.00965	-0.6728
ENSCAFG00000007247	ANKRD1	ankyrin repeat domain 1 [Source:HGNC Symbol;Acc:HGNC:15819]	1.142e-11	1.269e-09	-4.706
ENSCAFG00000007249	IL1B	interleukin 1 beta [Source:HGNC Symbol;Acc:HGNC:5992]	0.002467	0.01341	-2.61
ENSCAFG00000007277	IL1RN	Interleukin-1 receptor antagonist protein [Source:UniProtKB/Swiss-Prot;Acc:Q9BEH0]	8.512e-07	2.094e-05	-1.682
ENSCAFG00000007288	CRYL1	crystallin lambda 1 [Source:HGNC Symbol;Acc:HGNC:18246]	0.0004264	0.00345	-0.6934
ENSCAFG00000007330	REEP5	receptor accessory protein 5 [Source:HGNC Symbol;Acc:HGNC:30077]	0.0001978	0.001857	-0.6003
ENSCAFG00000007331	ATG101	autophagy related 101 [Source:HGNC Symbol;Acc:HGNC:25679]	0.001524	0.009183	-0.8228
ENSCAFG00000007357	ACVR1B	activin A receptor type 1B [Source:HGNC Symbol;Acc:HGNC:172]	4.243e-05	0.0005407	-1.356
ENSCAFG00000007410	SNTA1	syntrophin alpha 1 [Source:HGNC Symbol;Acc:HGNC:11167]	0.001306	0.008185	-0.8224
ENSCAFG00000007419	DNASE1L3	deoxyribonuclease 1 like 3 [Source:HGNC Symbol;Acc:HGNC:2959]	0.009858	0.03785	-0.9639
ENSCAFG00000007429	NECAB3	N-terminal EF-hand calcium binding protein 3 [Source:HGNC Symbol;Acc:HGNC:15851]	6.827e-07	1.717e-05	-1.671
ENSCAFG00000007455	RCN1	reticulocalbin 1 [Source:HGNC Symbol;Acc:HGNC:9934]	8.936e-05	0.0009813	-0.6225
ENSCAFG00000007456	GLT8D2	glycosyltransferase 8 domain containing 2 [Source:HGNC Symbol;Acc:HGNC:24890]	7.947e-06	0.0001364	-0.6632
ENSCAFG00000007563	ANKRD37	ankyrin repeat domain 37 [Source:HGNC Symbol;Acc:HGNC:29593]	0.001511	0.009121	-0.5943
ENSCAFG00000007630	POP4	POP4 homolog, ribonuclease P/MRP subunit [Source:HGNC Symbol;Acc:HGNC:30081]	9.721e-06	0.000162	-0.7534
ENSCAFG00000007649	MPEG1	macrophage expressed 1 [Source:HGNC Symbol;Acc:HGNC:29619]	0.003108	0.01603	-1.085
ENSCAFG00000007651	DTX4	deltex E3 ubiquitin ligase 4 [Source:HGNC Symbol;Acc:HGNC:29151]	7.66e-05	0.0008677	-1.161
ENSCAFG00000007693	LPXN	leupaxin [Source:HGNC Symbol;Acc:HGNC:14061]	1.597e-12	2.241e-10	-1.486
ENSCAFG00000007705			9.717e-05	0.001046	-1.817
ENSCAFG00000007720	GGCX	gamma-glutamyl carboxylase [Source:HGNC Symbol;Acc:HGNC:4247]	0.005838	0.02571	-0.2872
ENSCAFG00000007735	CENPU	centromere protein U [Source:HGNC Symbol;Acc:HGNC:21348]	0.001384	0.008524	-1.515
ENSCAFG00000007738	LSM6	LSM6 homolog, U6 small nuclear RNA and mRNA degradation associated [Source:HGNC Symbol;Acc:HGNC:17017]	0.004653	0.0217	-0.3912
ENSCAFG00000007758	GALNT6	polypeptide N-acetylgalactosaminyltransferase 6 [Source:HGNC Symbol;Acc:HGNC:4128]	0.003037	0.01577	-1.609
ENSCAFG00000007774	CELA1	chymotrypsin-like elastase family member 1 preproprotein [Source:RefSeq peptide;Acc:NP_001003007]	0.007061	0.02951	-0.9662
ENSCAFG00000007778	BIN2	bridging integrator 2 [Source:HGNC Symbol;Acc:HGNC:1053]	1.609e-05	0.0002467	-1.196
ENSCAFG00000007788	CAPG	capping actin protein, gelsolin like [Source:HGNC Symbol;Acc:HGNC:1474]	1.195e-09	7.515e-08	-2.207
ENSCAFG00000007803	GALNTL6	polypeptide N-acetylgalactosaminyltransferase-like 6 [Source:HGNC Symbol;Acc:HGNC:33844]	5.349e-06	9.716e-05	-4.298
ENSCAFG00000007806	CADM2	cell adhesion molecule 2 [Source:HGNC Symbol;Acc:HGNC:29849]	1.875e-06	4.046e-05	-3.555
ENSCAFG00000007839	UBE2L6	ubiquitin conjugating enzyme E2 L6 [Source:HGNC Symbol;Acc:HGNC:12490]	0.0004265	0.00345	-0.8135
ENSCAFG00000007845	DKK3	dickkopf WNT signaling pathway inhibitor 3 [Source:HGNC Symbol;Acc:HGNC:2893]	4.548e-05	0.0005704	-1.335
ENSCAFG00000007847	TIMM10	translocase of inner mitochondrial membrane 10 [Source:HGNC Symbol;Acc:HGNC:11814]	0.001802	0.01042	-0.8773
ENSCAFG00000007862	SLC43A1	solute carrier family 43 member 1 [Source:HGNC Symbol;Acc:HGNC:9225]	1.319e-07	4.37e-06	-0.979
ENSCAFG00000007875	TMSB10	thymosin beta 10 [Source:HGNC Symbol;Acc:HGNC:11879]	0.0002475	0.002222	-0.925
ENSCAFG00000007878			5.367e-07	1.42e-05	-1.146
ENSCAFG00000007881	CEP55	centrosomal protein 55 [Source:HGNC Symbol;Acc:HGNC:1161]	0.0001364	0.001379	-1.563
ENSCAFG00000007893	RBP4	retinol binding protein 4 [Source:HGNC Symbol;Acc:HGNC:9922]	0.001188	0.007624	-1.477
ENSCAFG00000007923	MSC	musculin [Source:HGNC Symbol;Acc:HGNC:7321]	2.396e-12	3.226e-10	-2.31
ENSCAFG00000007932	EDEM2	ER degradation enhancing alpha-mannosidase like protein 2 [Source:HGNC Symbol;Acc:HGNC:15877]	5.274e-05	0.0006474	-0.8991
ENSCAFG00000007933	DIABLO	diablo IAP-binding mitochondrial protein [Source:HGNC Symbol;Acc:HGNC:21528]	0.004002	0.01943	-0.3769
ENSCAFG00000007934	CTSB	cathepsin B [Source:HGNC Symbol;Acc:HGNC:2527]	0.001604	0.009519	-0.7028
ENSCAFG00000007945	PROCR	protein C receptor [Source:HGNC Symbol;Acc:HGNC:9452]	1.476e-08	6.786e-07	-1.741
ENSCAFG00000007963	BLK	BLK proto-oncogene, Src family tyrosine kinase [Source:HGNC Symbol;Acc:HGNC:1057]	2.526e-12	3.308e-10	-3.835
ENSCAFG00000007980			0.003964	0.01927	-1.933
ENSCAFG00000007987	SUCLG1	succinate-CoA ligase alpha subunit [Source:HGNC Symbol;Acc:HGNC:11449]	0.0002863	0.002498	-0.4033
ENSCAFG00000007990			0.006651	0.02819	-0.4908
ENSCAFG00000008005	CHST2	carbohydrate sulfotransferase 2 [Source:HGNC Symbol;Acc:HGNC:1970]	1.423e-05	0.0002224	-1.671
ENSCAFG00000008018			0.002199	0.01227	-1.655
ENSCAFG00000008021	RPL7		0.001982	0.01125	-0.5852
ENSCAFG00000008031	RDH10	retinol dehydrogenase 10 [Source:HGNC Symbol;Acc:HGNC:19975]	0.003413	0.01723	-0.5701
ENSCAFG00000008085	ERGIC3	ERGIC and golgi 3 [Source:HGNC Symbol;Acc:HGNC:15927]	0.001947	0.01109	-0.5848
ENSCAFG00000008093	HPD	4-hydroxyphenylpyruvate dioxygenase [Source:HGNC Symbol;Acc:HGNC:5147]	3.747e-07	1.065e-05	-2.325
ENSCAFG00000008123	TENM3	teneurin transmembrane protein 3 [Source:HGNC Symbol;Acc:HGNC:29944]	0.0005057	0.003956	-1.263
ENSCAFG00000008126			2e-10	1.597e-08	-6.521
ENSCAFG00000008130			2.389e-06	4.977e-05	-5.556
ENSCAFG00000008149	LRRTM4	leucine rich repeat transmembrane neuronal 4 [Source:HGNC Symbol;Acc:HGNC:19411]	2.278e-08	9.55e-07	-3.513
ENSCAFG00000008154			1.321e-07	4.37e-06	-3.054
ENSCAFG00000008210	GREM1	gremlin 1, DAN family BMP antagonist [Source:HGNC Symbol;Acc:HGNC:2001]	1.245e-17	6.918e-15	-4.802
ENSCAFG00000008233	ORAI1	ORAI calcium release-activated calcium modulator 1 [Source:HGNC Symbol;Acc:HGNC:25896]	0.000301	0.002597	-1.085
ENSCAFG00000008245	FAR1	fatty acyl-CoA reductase 1 [Source:HGNC Symbol;Acc:HGNC:26222]	0.0006481	0.004771	-1.511
ENSCAFG00000008265	HK2	hexokinase 2 [Source:HGNC Symbol;Acc:HGNC:4923]	1.071e-05	0.0001768	-1.863
ENSCAFG00000008324	CP	ceruloplasmin [Source:HGNC Symbol;Acc:HGNC:2295]	0.0008685	0.005993	-1.812
ENSCAFG00000008340	RACGAP1	Rac GTPase activating protein 1 [Source:HGNC Symbol;Acc:HGNC:9804]	1.54e-06	3.451e-05	-0.9662
ENSCAFG00000008354	SCARA5	scavenger receptor class A member 5 [Source:HGNC Symbol;Acc:HGNC:28701]	9.998e-08	3.453e-06	-1.553
ENSCAFG00000008363	P2RX4	purinergic receptor P2X 4 [Source:HGNC Symbol;Acc:HGNC:8535]	0.004959	0.02277	-0.5042
ENSCAFG00000008369			0.0002272	0.002077	-1.742
ENSCAFG00000008383			0.005879	0.02581	-0.5114
ENSCAFG00000008418	NCAM2	neural cell adhesion molecule 2 [Source:HGNC Symbol;Acc:HGNC:7657]	1.732e-05	0.0002633	-2.294
ENSCAFG00000008436	ERICH6	glutamate rich 6 [Source:HGNC Symbol;Acc:HGNC:28602]	0.003182	0.01632	-1.178
ENSCAFG00000008440	FGG	fibrinogen gamma chain [Source:HGNC Symbol;Acc:HGNC:3694]	2.477e-05	0.0003535	-3.056
ENSCAFG00000008524	MYL2	myosin light chain 2 [Source:HGNC Symbol;Acc:HGNC:7583]	0.0004885	0.003857	-4.075
ENSCAFG00000008561	WDR54	WD repeat domain 54 [Source:HGNC Symbol;Acc:HGNC:25770]	0.005853	0.02573	-0.5748
ENSCAFG00000008575	CUX2	cut like homeobox 2 [Source:HGNC Symbol;Acc:HGNC:19347]	0.0007047	0.005095	-1.728
ENSCAFG00000008582	VCAN	versican [Source:HGNC Symbol;Acc:HGNC:2464]	1.253e-16	5.567e-14	-3.332
ENSCAFG00000008613	TROAP	trophinin associated protein [Source:HGNC Symbol;Acc:HGNC:12327]	1.138e-06	2.657e-05	-1.506
ENSCAFG00000008630	KIFC3	kinesin family member C3 [Source:HGNC Symbol;Acc:HGNC:6326]	4.036e-05	0.0005214	-1.415
ENSCAFG00000008640	TUBA1B	tubulin alpha 1b [Source:HGNC Symbol;Acc:HGNC:18809]	0.005631	0.02507	-0.6506
ENSCAFG00000008664	PLEKHA7	pleckstrin homology domain containing A7 [Source:HGNC Symbol;Acc:HGNC:27049]	0.0005254	0.004072	-1.242
ENSCAFG00000008674	RASGRP1	RAS guanyl releasing protein 1 [Source:HGNC Symbol;Acc:HGNC:9878]	2.439e-06	5.069e-05	-1.701
ENSCAFG00000008701			0.00634	0.02719	-0.4197
ENSCAFG00000008704	THBS1	thrombospondin 1 [Source:HGNC Symbol;Acc:HGNC:11785]	2.727e-07	8.114e-06	-1.532
ENSCAFG00000008706	ADGRG5	adhesion G protein-coupled receptor G5 [Source:HGNC Symbol;Acc:HGNC:19010]	6.289e-09	3.264e-07	-3.526
ENSCAFG00000008717			0.001406	0.008638	-1.125
ENSCAFG00000008723	SPI1	Spi-1 proto-oncogene [Source:HGNC Symbol;Acc:HGNC:11241]	1.283e-05	0.0002044	-1.731
ENSCAFG00000008756	ACTG2	actin, gamma 2, smooth muscle, enteric [Source:HGNC Symbol;Acc:HGNC:145]	0.0005971	0.004483	-1.06
ENSCAFG00000008795	FKBP11	FK506 binding protein 11 [Source:HGNC Symbol;Acc:HGNC:18624]	1.362e-07	4.485e-06	-1.334
ENSCAFG00000008804	2001-03-01	membrane associated ring-CH-type finger 1 [Source:HGNC Symbol;Acc:HGNC:26077]	0.002261	0.01249	-1.504
ENSCAFG00000008824	NR1H3	nuclear receptor subfamily 1 group H member 3 [Source:HGNC Symbol;Acc:HGNC:7966]	2.081e-10	1.632e-08	-1.639
ENSCAFG00000008853	TIAM1	T-cell lymphoma invasion and metastasis 1 [Source:HGNC Symbol;Acc:HGNC:11805]	0.0002983	0.002583	-0.9851
ENSCAFG00000008855	CPNE2	copine 2 [Source:HGNC Symbol;Acc:HGNC:2315]	0.001822	0.01051	-0.6936
ENSCAFG00000008857	CACNB3	calcium voltage-gated channel auxiliary subunit beta 3 [Source:HGNC Symbol;Acc:HGNC:1403]	0.0002221	0.002037	-1.175
ENSCAFG00000008861	CPE	carboxypeptidase E [Source:HGNC Symbol;Acc:HGNC:2303]	0.005486	0.02456	-0.4495
ENSCAFG00000008873			0.009796	0.03772	-0.6868
ENSCAFG00000008877	BUB1B	BUB1 mitotic checkpoint serine/threonine kinase B [Source:HGNC Symbol;Acc:HGNC:1149]	8.479e-05	0.0009436	-1.23
ENSCAFG00000008878	MIS18A	MIS18 kinetochore protein A [Source:HGNC Symbol;Acc:HGNC:1286]	7.474e-05	0.0008502	-1.268
ENSCAFG00000008888			0.001041	0.00688	-1.546
ENSCAFG00000008901	BPI	bactericidal/permeability-increasing protein [Source:HGNC Symbol;Acc:HGNC:1095]	4.582e-06	8.531e-05	-1.472
ENSCAFG00000008902	PTX3	pentraxin 3 [Source:HGNC Symbol;Acc:HGNC:9692]	1.032e-12	1.581e-10	-2.117
ENSCAFG00000008910	TEX49	testis expressed 49 [Source:HGNC Symbol;Acc:HGNC:48628]	0.007036	0.02944	-0.789
ENSCAFG00000008919	RASGEF1B	RasGEF domain family member 1B [Source:HGNC Symbol;Acc:HGNC:24881]	5.29e-05	0.0006484	-1.272
ENSCAFG00000008935	RPS10	ribosomal protein S10 [Source:HGNC Symbol;Acc:HGNC:10383]	0.004697	0.02187	-1.323
ENSCAFG00000008962	CDCA2	cell division cycle associated 2 [Source:HGNC Symbol;Acc:HGNC:14623]	0.007784	0.03184	-0.9784
ENSCAFG00000008984			0.004903	0.02256	-0.986
ENSCAFG00000008999	PROS1	protein S (alpha) [Source:HGNC Symbol;Acc:HGNC:9456]	2.129e-07	6.586e-06	-1.243
ENSCAFG00000009027	FAM83D	family with sequence similarity 83 member D [Source:HGNC Symbol;Acc:HGNC:16122]	2.233e-05	0.0003253	-1.184
ENSCAFG00000009036	PLCB2	phospholipase C beta 2 [Source:HGNC Symbol;Acc:HGNC:9055]	8.857e-05	0.0009783	-1.311
ENSCAFG00000009059	COL2A1	collagen type II alpha 1 chain [Source:HGNC Symbol;Acc:HGNC:2200]	0.007489	0.03087	-1.447
ENSCAFG00000009061	SLC8B1	solute carrier family 8 member B1 [Source:HGNC Symbol;Acc:HGNC:26175]	0.002012	0.01139	-0.6157
ENSCAFG00000009093	BHMT	betaine--homocysteine S-methyltransferase [Source:HGNC Symbol;Acc:HGNC:1047]	0.000164	0.001589	-2.482
ENSCAFG00000009096	LXN	latexin [Source:HGNC Symbol;Acc:HGNC:13347]	0.008876	0.03499	-0.7832
ENSCAFG00000009104	STC1	stanniocalcin 1 [Source:HGNC Symbol;Acc:HGNC:11373]	0.0001555	0.001525	-1.842
ENSCAFG00000009133	GPAT3	glycerol-3-phosphate acyltransferase 3 [Source:HGNC Symbol;Acc:HGNC:28157]	0.005895	0.02587	-0.4911
ENSCAFG00000009135		serum amyloid A1 precursor [Source:RefSeq peptide;Acc:NP_001003050]	4.503e-05	0.0005663	-2.47
ENSCAFG00000009147	ARHGAP1	Rho GTPase activating protein 1 [Source:HGNC Symbol;Acc:HGNC:673]	0.008904	0.03503	-0.517
ENSCAFG00000009149	SMIM4	small integral membrane protein 4 [Source:HGNC Symbol;Acc:HGNC:37257]	0.001137	0.007389	-0.8992
ENSCAFG00000009156	IRF4	interferon regulatory factor 4 [Source:HGNC Symbol;Acc:HGNC:6119]	0.0006246	0.004639	-1.611
ENSCAFG00000009174	CLDND1	claudin domain containing 1 [Source:HGNC Symbol;Acc:HGNC:1322]	0.003789	0.01861	-0.4268
ENSCAFG00000009187	LOXL2	lysyl oxidase like 2 [Source:HGNC Symbol;Acc:HGNC:6666]	0.0002869	0.002502	-1.042
ENSCAFG00000009211			0.006283	0.02701	-0.5355
ENSCAFG00000009220	RAD51	DNA repair protein RAD51 homolog 1 [Source:UniProtKB/Swiss-Prot;Acc:Q8MKI8]	0.005869	0.02578	-0.9375
ENSCAFG00000009254			0.0007779	0.005485	-1.757
ENSCAFG00000009259	SFRP5	secreted frizzled related protein 5 [Source:HGNC Symbol;Acc:HGNC:10779]	0.001985	0.01126	-2.211
ENSCAFG00000009274	CRHBP	corticotropin releasing hormone binding protein [Source:HGNC Symbol;Acc:HGNC:2356]	0.0001818	0.001731	-2.359
ENSCAFG00000009300	TESC	tescalcin [Source:HGNC Symbol;Acc:HGNC:26065]	0.007556	0.0311	-1.156
ENSCAFG00000009329			0.003011	0.01564	-1.228
ENSCAFG00000009336	MYBL2	MYB proto-oncogene like 2 [Source:HGNC Symbol;Acc:HGNC:7548]	4.371e-05	0.0005539	-1.316
ENSCAFG00000009337	TUBB2A	tubulin beta 2A class IIa [Source:HGNC Symbol;Acc:HGNC:12412]	5.342e-07	1.416e-05	-1.843
ENSCAFG00000009343	SLC40A1	solute carrier family 40 member 1 [Source:HGNC Symbol;Acc:HGNC:10909]	0.005242	0.02375	-0.4622
ENSCAFG00000009404	TNNC1	troponin C1, slow skeletal and cardiac type [Source:HGNC Symbol;Acc:HGNC:11943]	0.001705	0.009976	-0.7181
ENSCAFG00000009407	LPCAT2	lysophosphatidylcholine acyltransferase 2 [Source:HGNC Symbol;Acc:HGNC:26032]	0.0005161	0.004013	-0.8987
ENSCAFG00000009408	CCNE2	cyclin E2 [Source:HGNC Symbol;Acc:HGNC:1590]	0.0002914	0.002531	-1.121
ENSCAFG00000009421	MMP2	matrix metallopeptidase 2 [Source:HGNC Symbol;Acc:HGNC:7166]	1.308e-12	1.916e-10	-1.907
ENSCAFG00000009431	E2F8	E2F transcription factor 8 [Source:HGNC Symbol;Acc:HGNC:24727]	0.001571	0.009369	-1.304
ENSCAFG00000009441	CD82	CD82 molecule [Source:HGNC Symbol;Acc:HGNC:6210]	1.522e-05	0.0002366	-1.31
ENSCAFG00000009455	POLR3D	RNA polymerase III subunit D [Source:HGNC Symbol;Acc:HGNC:1080]	0.007779	0.03183	-0.4318
ENSCAFG00000009498	ADA	adenosine deaminase [Source:HGNC Symbol;Acc:HGNC:186]	0.002993	0.01558	-0.519
ENSCAFG00000009516	LY86	lymphocyte antigen 86 [Source:HGNC Symbol;Acc:HGNC:16837]	0.004579	0.02143	-1.288
ENSCAFG00000009523			0.0008957	0.00613	-1.629
ENSCAFG00000009569	SPP1	secreted phosphoprotein 1 [Source:HGNC Symbol;Acc:HGNC:11255]	4.273e-15	1.163e-12	-3.086
ENSCAFG00000009582	TXNDC5	thioredoxin domain containing 5 [Source:HGNC Symbol;Acc:HGNC:21073]	0.005925	0.02595	-0.6232
ENSCAFG00000009586	CHID1	chitinase domain containing 1 [Source:HGNC Symbol;Acc:HGNC:28474]	0.0001297	0.001326	-1.242
ENSCAFG00000009596	RUNX1	runt related transcription factor 1 [Source:HGNC Symbol;Acc:HGNC:10471]	6.221e-08	2.317e-06	-2.116
ENSCAFG00000009601			4.809e-05	0.0005981	-0.8839
ENSCAFG00000009632	TYRO3	TYRO3 protein tyrosine kinase [Source:HGNC Symbol;Acc:HGNC:12446]	0.0002516	0.002245	-0.7692
ENSCAFG00000009633	CBR3	carbonyl reductase 3 [Source:HGNC Symbol;Acc:HGNC:1549]	0.001962	0.01116	-1.125
ENSCAFG00000009634	NFKBIZ	NFKB inhibitor zeta [Source:HGNC Symbol;Acc:HGNC:29805]	0.0007354	0.005246	-1.116
ENSCAFG00000009659	HR	HR, lysine demethylase and nuclear receptor corepressor [Source:HGNC Symbol;Acc:HGNC:5172]	4.335e-05	0.0005509	-1.707
ENSCAFG00000009666	ZPLD1	zona pellucida like domain containing 1 [Source:HGNC Symbol;Acc:HGNC:27022]	1.204e-05	0.0001935	-1.726
ENSCAFG00000009684			0.002197	0.01226	-0.7533
ENSCAFG00000009698			0.001233	0.007833	-0.5079
ENSCAFG00000009742	MRPL43	mitochondrial ribosomal protein L43 [Source:HGNC Symbol;Acc:HGNC:14517]	0.003313	0.01684	-1.067
ENSCAFG00000009745	UBE2C	ubiquitin conjugating enzyme E2 C [Source:HGNC Symbol;Acc:HGNC:15937]	9.345e-11	8.306e-09	-1.926
ENSCAFG00000009755	SALL1	spalt like transcription factor 1 [Source:HGNC Symbol;Acc:HGNC:10524]	0.004123	0.01987	-1.775
ENSCAFG00000009756	ELOVL2	ELOVL fatty acid elongase 2 [Source:HGNC Symbol;Acc:HGNC:14416]	0.007955	0.03236	-1.188
ENSCAFG00000009810	JAM3	junctional adhesion molecule 3 [Source:HGNC Symbol;Acc:HGNC:15532]	1.692e-06	3.722e-05	-0.6147
ENSCAFG00000009818	NOD2	nucleotide binding oligomerization domain containing 2 [Source:HGNC Symbol;Acc:HGNC:5331]	0.009669	0.03735	-0.6027
ENSCAFG00000009841	NKD1	naked cuticle homolog 1 [Source:HGNC Symbol;Acc:HGNC:17045]	0.0004988	0.003919	-1.594
ENSCAFG00000009851	TRIM45	tripartite motif containing 45 [Source:HGNC Symbol;Acc:HGNC:19018]	0.001235	0.007839	-0.5737
ENSCAFG00000009855			7.991e-06	0.0001368	-0.8464
ENSCAFG00000009890	RFC5	replication factor C subunit 5 [Source:HGNC Symbol;Acc:HGNC:9973]	0.0001665	0.001607	-0.6083
ENSCAFG00000009893	DTNBP1	dystrobrevin binding protein 1 [Source:HGNC Symbol;Acc:HGNC:17328]	0.002486	0.01349	-0.4401
ENSCAFG00000009908	OCA2	OCA2 melanosomal transmembrane protein [Source:HGNC Symbol;Acc:HGNC:8101]	2.536e-08	1.05e-06	-1.346
ENSCAFG00000009919	NPM3	nucleophosmin/nucleoplasmin 3 [Source:HGNC Symbol;Acc:HGNC:7931]	0.0009239	0.006281	-0.8767
ENSCAFG00000009961	ADAMTS15	ADAM metallopeptidase with thrombospondin type 1 motif 15 [Source:HGNC Symbol;Acc:HGNC:16305]	0.0005448	0.004177	-1.703
ENSCAFG00000010024	DOK2	docking protein 2 [Source:HGNC Symbol;Acc:HGNC:2991]	0.003754	0.01846	-0.6395
ENSCAFG00000010027	HAO2	hydroxyacid oxidase 2 [Source:HGNC Symbol;Acc:HGNC:4810]	0.009862	0.03786	-0.8377
ENSCAFG00000010028	IFITM10	interferon induced transmembrane protein 10 [Source:HGNC Symbol;Acc:HGNC:40022]	0.001833	0.01056	-1.246
ENSCAFG00000010030	TMCC2	transmembrane and coiled-coil domain family 2 [Source:HGNC Symbol;Acc:HGNC:24239]	0.001712	0.01001	-0.8811
ENSCAFG00000010060	RRP9	ribosomal RNA processing 9, small subunit (SSU) processome component, homolog (yeast) [Source:HGNC Symbol;Acc:HGNC:16829]	0.005044	0.02305	-0.5903
ENSCAFG00000010077	LSP1	lymphocyte-specific protein 1 [Source:HGNC Symbol;Acc:HGNC:6707]	0.003962	0.01927	-1.056
ENSCAFG00000010085	ATP10A	ATPase phospholipid transporting 10A (putative) [Source:HGNC Symbol;Acc:HGNC:13542]	7.361e-07	1.838e-05	-1.177
ENSCAFG00000010115	TMEFF2	transmembrane protein with EGF like and two follistatin like domains 2 [Source:HGNC Symbol;Acc:HGNC:11867]	3.661e-05	0.0004818	-1.253
ENSCAFG00000010148	SLC45A3	solute carrier family 45 member 3 [Source:HGNC Symbol;Acc:HGNC:8642]	2.613e-12	3.382e-10	-1.22
ENSCAFG00000010157	BACE2	beta-site APP-cleaving enzyme 2 [Source:HGNC Symbol;Acc:HGNC:934]	2.022e-07	6.299e-06	-0.8554
ENSCAFG00000010211	MBOAT1	membrane bound O-acyltransferase domain containing 1 [Source:HGNC Symbol;Acc:HGNC:21579]	2.237e-10	1.724e-08	-1.231
ENSCAFG00000010227			0.00146	0.008889	-0.8846
ENSCAFG00000010238	ADCY2	adenylate cyclase 2 [Source:HGNC Symbol;Acc:HGNC:233]	8.762e-05	0.0009694	-1.181
ENSCAFG00000010269	MANF	mesencephalic astrocyte derived neurotrophic factor [Source:HGNC Symbol;Acc:HGNC:15461]	0.0004808	0.003811	-0.648
ENSCAFG00000010271	CARS	cysteinyl-tRNA synthetase [Source:HGNC Symbol;Acc:HGNC:1493]	8.883e-05	0.0009803	-0.6828
ENSCAFG00000010287	TSPAN5	tetraspanin 5 [Source:HGNC Symbol;Acc:HGNC:17753]	0.0003932	0.003228	-0.6414
ENSCAFG00000010290			2.153e-05	0.0003161	-1.666
ENSCAFG00000010321	PPFIA4	PTPRF interacting protein alpha 4 [Source:HGNC Symbol;Acc:HGNC:9248]	0.0005493	0.004206	-1.156
ENSCAFG00000010330	TMEM183A	transmembrane protein 183A [Source:HGNC Symbol;Acc:HGNC:20173]	0.0002901	0.002523	-0.5268
ENSCAFG00000010332			0.002602	0.01397	-0.7991
ENSCAFG00000010346	MED10	mediator complex subunit 10 [Source:HGNC Symbol;Acc:HGNC:28760]	4.582e-07	1.249e-05	-0.8957
ENSCAFG00000010360			1.093e-06	2.585e-05	-2.92
ENSCAFG00000010387	FAP	fibroblast activation protein alpha [Source:HGNC Symbol;Acc:HGNC:3590]	2.696e-05	0.0003784	-1.359
ENSCAFG00000010395	ADAMTS16	ADAM metallopeptidase with thrombospondin type 1 motif 16 [Source:HGNC Symbol;Acc:HGNC:17108]	0.00415	0.01996	-1.362
ENSCAFG00000010412			8.034e-09	3.982e-07	-3.358
ENSCAFG00000010421	DCPS	decapping enzyme, scavenger [Source:HGNC Symbol;Acc:HGNC:29812]	9.877e-06	0.0001642	-0.8751
ENSCAFG00000010445	FNDC5	fibronectin type III domain containing 5 [Source:HGNC Symbol;Acc:HGNC:20240]	9.592e-05	0.001036	-1.415
ENSCAFG00000010449	FOXRED1	FAD dependent oxidoreductase domain containing 1 [Source:HGNC Symbol;Acc:HGNC:26927]	0.004423	0.02091	-0.6413
ENSCAFG00000010451	CALHM2	calcium homeostasis modulator 2 [Source:HGNC Symbol;Acc:HGNC:23493]	0.006887	0.02894	-0.8956
ENSCAFG00000010461	TM4SF20	transmembrane 4 L six family member 20 [Source:HGNC Symbol;Acc:HGNC:26230]	0.0001512	0.001492	-3.686
ENSCAFG00000010465	AGFG1	ArfGAP with FG repeats 1 [Source:HGNC Symbol;Acc:HGNC:5175]	0.001652	0.009765	-0.486
ENSCAFG00000010480	BTLA	B and T lymphocyte associated [Source:HGNC Symbol;Acc:HGNC:21087]	6.22e-06	0.0001103	-2.542
ENSCAFG00000010486	SLC13A3	solute carrier family 13 member 3 [Source:HGNC Symbol;Acc:HGNC:14430]	0.0038	0.01865	-1.647
ENSCAFG00000010491	LPCAT1	lysophosphatidylcholine acyltransferase 1 [Source:HGNC Symbol;Acc:HGNC:25718]	1.729e-06	3.791e-05	-0.8296
ENSCAFG00000010493			0.004395	0.02081	-0.5728
ENSCAFG00000010503	TM2D3	TM2 domain containing 3 [Source:HGNC Symbol;Acc:HGNC:24128]	0.005758	0.02543	-0.3874
ENSCAFG00000010509	UBE2T	ubiquitin conjugating enzyme E2 T [Source:HGNC Symbol;Acc:HGNC:25009]	0.0002981	0.002582	-0.6979
ENSCAFG00000010571	DAPP1	dual adaptor of phosphotyrosine and 3-phosphoinositides 1 [Source:HGNC Symbol;Acc:HGNC:16500]	0.002938	0.01537	-1.216
ENSCAFG00000010603	RGS1	regulator of G protein signaling 1 [Source:HGNC Symbol;Acc:HGNC:9991]	4.193e-08	1.625e-06	-2.859
ENSCAFG00000010615	H2AFZ	H2A histone family, member Z [Source:RefSeq peptide;Acc:NP_001274021]	3.702e-08	1.447e-06	-0.9868
ENSCAFG00000010628	SORCS1	sortilin related VPS10 domain containing receptor 1 [Source:HGNC Symbol;Acc:HGNC:16697]	0.00211	0.01183	-1.607
ENSCAFG00000010642	CSTB	cystatin B [Source:HGNC Symbol;Acc:HGNC:2482]	0.00018	0.001715	-1.054
ENSCAFG00000010652	STK17B	serine/threonine kinase 17b [Source:HGNC Symbol;Acc:HGNC:11396]	0.006267	0.02698	-0.8824
ENSCAFG00000010656	FAM167B	family with sequence similarity 167 member B [Source:HGNC Symbol;Acc:HGNC:28133]	0.0002519	0.002245	-0.7749
ENSCAFG00000010674	EIF3I	eukaryotic translation initiation factor 3 subunit I [Source:HGNC Symbol;Acc:HGNC:3272]	0.008352	0.0335	-0.3933
ENSCAFG00000010686	NLRP3	NLR family pyrin domain containing 3 [Source:HGNC Symbol;Acc:HGNC:16400]	0.008296	0.03336	-0.8884
ENSCAFG00000010699	TMEM234	transmembrane protein 234 [Source:HGNC Symbol;Acc:HGNC:28837]	0.0005448	0.004177	-0.6649
ENSCAFG00000010709	ADAMTS17	ADAM metallopeptidase with thrombospondin type 1 motif 17 [Source:HGNC Symbol;Acc:HGNC:17109]	7.162e-05	0.0008267	-1.129
ENSCAFG00000010721			3.786e-07	1.074e-05	-3.022
ENSCAFG00000010729	MRGPRF	MAS related GPR family member F [Source:HGNC Symbol;Acc:HGNC:24828]	3.355e-05	0.0004513	-1.947
ENSCAFG00000010731	USH2A	usherin [Source:HGNC Symbol;Acc:HGNC:12601]	1.143e-10	9.778e-09	-4.794
ENSCAFG00000010761	TPST1	tyrosylprotein sulfotransferase 1 [Source:HGNC Symbol;Acc:HGNC:12020]	0.0002665	0.002357	-0.4984
ENSCAFG00000010787	DRD3	dopamine receptor D3 [Source:HGNC Symbol;Acc:HGNC:3024]	3.286e-05	0.0004439	-4.514
ENSCAFG00000010798	TNNT2	troponin T2, cardiac type [Source:HGNC Symbol;Acc:HGNC:11949]	6.758e-05	0.0007931	-3.523
ENSCAFG00000010804	SEMA3F	semaphorin 3F [Source:HGNC Symbol;Acc:HGNC:10728]	0.007669	0.03145	-0.6548
ENSCAFG00000010838	TRIP13	Canis lupus familiaris thyroid hormone receptor interactor 13 (TRIP13), mRNA. [Source:RefSeq mRNA;Acc:NM_001313869]	0.0009909	0.006625	-0.6975
ENSCAFG00000010840	ADRA2A	adrenoceptor alpha 2A [Source:HGNC Symbol;Acc:HGNC:281]	8.443e-06	0.0001432	-1.933
ENSCAFG00000010848	GAP43	growth associated protein 43 [Source:HGNC Symbol;Acc:HGNC:4140]	4.814e-05	0.0005982	-1.36
ENSCAFG00000010853	FBLN5	fibulin 5 [Source:HGNC Symbol;Acc:HGNC:3602]	4.165e-06	7.887e-05	-0.9121
ENSCAFG00000010863	BRD9	bromodomain containing 9 [Source:HGNC Symbol;Acc:HGNC:25818]	0.004303	0.0205	-0.2783
ENSCAFG00000010872	ADGRB2	adhesion G protein-coupled receptor B2 [Source:HGNC Symbol;Acc:HGNC:944]	0.004145	0.01994	-1.389
ENSCAFG00000010896	ARRDC4	arrestin domain containing 4 [Source:HGNC Symbol;Acc:HGNC:28087]	0.009548	0.03698	-0.5217
ENSCAFG00000010910	FEZ1	fasciculation and elongation protein zeta 1 [Source:HGNC Symbol;Acc:HGNC:3659]	0.0001256	0.001286	-1.232
ENSCAFG00000010913	C11orf24	chromosome 11 open reading frame 24 [Source:HGNC Symbol;Acc:HGNC:1174]	0.0003963	0.003246	-0.7677
ENSCAFG00000010924	PKNOX2	PBX/knotted 1 homeobox 2 [Source:HGNC Symbol;Acc:HGNC:16714]	0.001245	0.007885	-0.8169
ENSCAFG00000010930	COL16A1	collagen type XVI alpha 1 chain [Source:HGNC Symbol;Acc:HGNC:2193]	2.017e-08	8.705e-07	-1.842
ENSCAFG00000010949	SLC37A2	solute carrier family 37 member 2 [Source:HGNC Symbol;Acc:HGNC:20644]	0.0001697	0.001631	-0.9602
ENSCAFG00000010982	FAM20A	FAM20A, golgi associated secretory pathway pseudokinase [Source:HGNC Symbol;Acc:HGNC:23015]	0.0003306	0.00282	-1.965
ENSCAFG00000010987	SLC25A6	solute carrier family 25 member 6 [Source:HGNC Symbol;Acc:HGNC:10992]	0.002554	0.01378	-1.083
ENSCAFG00000010995	LGMN	legumain [Source:HGNC Symbol;Acc:HGNC:9472]	8.468e-05	0.0009436	-0.6882
ENSCAFG00000011034	CRLF2	cytokine receptor-like factor 2 [Source:HGNC Symbol;Acc:HGNC:14281]	2.673e-05	0.0003764	-4.014
ENSCAFG00000011039	ITGB2	integrin subunit beta 2 [Source:HGNC Symbol;Acc:HGNC:6155]	0.000495	0.003894	-1.706
ENSCAFG00000011041	CSF2RA	colony stimulating factor 2 receptor alpha subunit [Source:HGNC Symbol;Acc:HGNC:2435]	0.001018	0.006756	-1.436
ENSCAFG00000011047	IL3RA	interleukin 3 receptor subunit alpha [Source:HGNC Symbol;Acc:HGNC:6012]	2.919e-05	0.0004025	-1.692
ENSCAFG00000011091	XG	Xg blood group [Source:HGNC Symbol;Acc:HGNC:12806]	0.001546	0.009253	-0.8265
ENSCAFG00000011115	ROBO3	roundabout guidance receptor 3 [Source:HGNC Symbol;Acc:HGNC:13433]	0.001875	0.01075	-0.7228
ENSCAFG00000011134			0.002566	0.01383	-0.8457
ENSCAFG00000011140	KIF14	kinesin family member 14 [Source:HGNC Symbol;Acc:HGNC:19181]	0.002589	0.01392	-1.369
ENSCAFG00000011171	ALDH3B1	aldehyde dehydrogenase 3 family member B1 [Source:HGNC Symbol;Acc:HGNC:410]	0.001493	0.009036	-1.583
ENSCAFG00000011177	SLC7A7	solute carrier family 7 member 7 [Source:HGNC Symbol;Acc:HGNC:11065]	0.005933	0.02598	-0.6328
ENSCAFG00000011180	MXRA5	matrix remodeling associated 5 [Source:HGNC Symbol;Acc:HGNC:7539]	3.62e-05	0.0004778	-1.395
ENSCAFG00000011197	MMP14	matrix metallopeptidase 14 [Source:HGNC Symbol;Acc:HGNC:7160]	4.168e-08	1.62e-06	-1.163
ENSCAFG00000011204	NDUFB4	NADH:ubiquinone oxidoreductase subunit B4 [Source:HGNC Symbol;Acc:HGNC:7699]	0.002132	0.01194	-0.5998
ENSCAFG00000011211	ECEL1	endothelin converting enzyme like 1 [Source:HGNC Symbol;Acc:HGNC:3147]	0.008062	0.03264	-0.9088
ENSCAFG00000011216	HADH	hydroxyacyl-CoA dehydrogenase [Source:HGNC Symbol;Acc:HGNC:4799]	8.568e-09	4.231e-07	-1.552
ENSCAFG00000011234	SDC3	syndecan 3 [Source:HGNC Symbol;Acc:HGNC:10660]	0.006469	0.02757	-0.7624
ENSCAFG00000011247	LAPTM5	lysosomal protein transmembrane 5 [Source:HGNC Symbol;Acc:HGNC:29612]	7.568e-09	3.793e-07	-1.155
ENSCAFG00000011251			0.001783	0.01033	-1.857
ENSCAFG00000011281	APOH	Beta-2-glycoprotein 1 [Source:UniProtKB/Swiss-Prot;Acc:P33703]	2.389e-13	4.304e-11	-2.636
ENSCAFG00000011317	SELPLG	selectin P ligand [Source:HGNC Symbol;Acc:HGNC:10722]	3.335e-12	4.235e-10	-2.05
ENSCAFG00000011334	RCC1L	RCC1 like [Source:HGNC Symbol;Acc:HGNC:14948]	0.005251	0.02376	-0.4087
ENSCAFG00000011395	NCF1	neutrophil cytosolic factor 1 [Source:HGNC Symbol;Acc:HGNC:7660]	0.0001236	0.001268	-1.241
ENSCAFG00000011401	KIRREL	kin of IRRE like (Drosophila) [Source:HGNC Symbol;Acc:HGNC:15734]	0.003876	0.01893	-0.699
ENSCAFG00000011426	PTGIS	prostaglandin I2 synthase [Source:HGNC Symbol;Acc:HGNC:9603]	5.995e-14	1.213e-11	-2.526
ENSCAFG00000011437	CD1E	CD1e molecule [Source:HGNC Symbol;Acc:HGNC:1638]	5.867e-07	1.53e-05	-3.047
ENSCAFG00000011443	IL10	interleukin 10 [Source:HGNC Symbol;Acc:HGNC:5962]	0.005073	0.02313	-1.145
ENSCAFG00000011458	LRMP	lymphoid restricted membrane protein [Source:HGNC Symbol;Acc:HGNC:6690]	0.0009324	0.006316	-1.402
ENSCAFG00000011487	BCAT1	branched chain amino acid transaminase 1 [Source:HGNC Symbol;Acc:HGNC:976]	0.003202	0.01639	-0.7298
ENSCAFG00000011499	SNAI1	snail family transcriptional repressor 1 [Source:HGNC Symbol;Acc:HGNC:11128]	2.91e-07	8.621e-06	-1.492
ENSCAFG00000011503	GAR1	GAR1 ribonucleoprotein [Source:HGNC Symbol;Acc:HGNC:14264]	0.002683	0.01433	-0.4025
ENSCAFG00000011504		high affinity immunoglobulin gamma Fc receptor I precursor [Source:RefSeq peptide;Acc:NP_001002976]	0.0005134	0.003998	-1.142
ENSCAFG00000011541			0.007513	0.03094	-0.658
ENSCAFG00000011542	HAPLN3	hyaluronan and proteoglycan link protein 3 [Source:HGNC Symbol;Acc:HGNC:21446]	4.115e-06	7.803e-05	-1.574
ENSCAFG00000011555	MFGE8	milk fat globule-EGF factor 8 protein [Source:HGNC Symbol;Acc:HGNC:7036]	0.002468	0.01341	-0.7167
ENSCAFG00000011556	RIPOR3	RIPOR family member 3 [Source:HGNC Symbol;Acc:HGNC:16168]	0.007917	0.03224	-0.9913
ENSCAFG00000011559	HCLS1	hematopoietic cell-specific Lyn substrate 1 [Source:HGNC Symbol;Acc:HGNC:4844]	0.00963	0.03724	-0.4764
ENSCAFG00000011570	MID1	midline 1 [Source:HGNC Symbol;Acc:HGNC:7095]	0.008091	0.03273	-0.6695
ENSCAFG00000011584	GRAMD1B	GRAM domain containing 1B [Source:HGNC Symbol;Acc:HGNC:29214]	6.889e-05	0.0008021	-0.9792
ENSCAFG00000011587	NGEF	neuronal guanine nucleotide exchange factor [Source:HGNC Symbol;Acc:HGNC:7807]	3.11e-10	2.266e-08	-2.527
ENSCAFG00000011655	SSH3	slingshot protein phosphatase 3 [Source:HGNC Symbol;Acc:HGNC:30581]	0.003422	0.01725	-0.6835
ENSCAFG00000011656			9.564e-10	6.13e-08	-1.417
ENSCAFG00000011706	MNDA	myeloid cell nuclear differentiation antigen [Source:HGNC Symbol;Acc:HGNC:7183]	0.009241	0.0361	-0.4154
ENSCAFG00000011720	ASPHD2	aspartate beta-hydroxylase domain containing 2 [Source:HGNC Symbol;Acc:HGNC:30437]	0.003587	0.01787	-1.804
ENSCAFG00000011727	MILR1	mast cell immunoglobulin like receptor 1 [Source:HGNC Symbol;Acc:HGNC:27570]	0.006994	0.02929	-0.8475
ENSCAFG00000011742	PLEKHO1	pleckstrin homology domain containing O1 [Source:HGNC Symbol;Acc:HGNC:24310]	1.83e-07	5.782e-06	-0.825
ENSCAFG00000011744	LAMB2	laminin subunit beta 2 [Source:HGNC Symbol;Acc:HGNC:6487]	0.0008573	0.005931	-0.7283
ENSCAFG00000011751	CD86	T-lymphocyte activation antigen CD86 precursor [Source:RefSeq peptide;Acc:NP_001003146]	4.508e-05	0.0005664	-1.294
ENSCAFG00000011755	FCER1A	Fc fragment of IgE receptor Ia [Source:HGNC Symbol;Acc:HGNC:3609]	0.004072	0.01967	-2.28
ENSCAFG00000011799	GPM6B	glycoprotein M6B [Source:HGNC Symbol;Acc:HGNC:4461]	0.0001461	0.001458	-2.112
ENSCAFG00000011803	CCDC172	coiled-coil domain containing 172 [Source:HGNC Symbol;Acc:HGNC:30524]	0.002686	0.01433	-2.315
ENSCAFG00000011808	TSHZ2	teashirt zinc finger homeobox 2 [Source:HGNC Symbol;Acc:HGNC:13010]	0.001603	0.009518	-0.6176
ENSCAFG00000011809	CRYBA4	crystallin beta A4 [Source:HGNC Symbol;Acc:HGNC:2396]	0.0007446	0.005297	-1.268
ENSCAFG00000011814	RHOD	ras homolog family member D [Source:HGNC Symbol;Acc:HGNC:670]	2.541e-06	5.221e-05	-0.9837
ENSCAFG00000011816	DGKD	diacylglycerol kinase delta [Source:HGNC Symbol;Acc:HGNC:2851]	0.004121	0.01987	-0.7573
ENSCAFG00000011821	TAGLN2	transgelin 2 [Source:HGNC Symbol;Acc:HGNC:11554]	5.567e-05	0.0006766	-1.007
ENSCAFG00000011851	LRFN4	leucine rich repeat and fibronectin type III domain containing 4 [Source:HGNC Symbol;Acc:HGNC:28456]	0.0002722	0.0024	-1.868
ENSCAFG00000011857	SLAMF9	SLAM family member 9 precursor [Source:RefSeq peptide;Acc:NP_001289594]	1.963e-07	6.145e-06	-3.302
ENSCAFG00000011859	SPC25	SPC25, NDC80 kinetochore complex component [Source:HGNC Symbol;Acc:HGNC:24031]	1.61e-05	0.0002467	-1.206
ENSCAFG00000011868	PCK2	phosphoenolpyruvate carboxykinase 2, mitochondrial [Source:HGNC Symbol;Acc:HGNC:8725]	0.001056	0.006955	-0.924
ENSCAFG00000011890	FAM162A	family with sequence similarity 162 member A [Source:HGNC Symbol;Acc:HGNC:17865]	0.001914	0.01093	-0.4135
ENSCAFG00000011898	SLC19A1	solute carrier family 19 member 1 [Source:HGNC Symbol;Acc:HGNC:10937]	0.00107	0.007022	-1.079
ENSCAFG00000011899	HJURP	Holliday junction recognition protein [Source:HGNC Symbol;Acc:HGNC:25444]	0.00159	0.009457	-1.221
ENSCAFG00000011911	COL6A1	collagen type VI alpha 1 chain [Source:HGNC Symbol;Acc:HGNC:2211]	1.108e-06	2.597e-05	-1.849
ENSCAFG00000011928	HSCB	HscB mitochondrial iron-sulfur cluster cochaperone [Source:HGNC Symbol;Acc:HGNC:28913]	2.906e-08	1.167e-06	-0.779
ENSCAFG00000011933	IMPDH2	inosine monophosphate dehydrogenase 2 [Source:HGNC Symbol;Acc:HGNC:6053]	0.0009141	0.006228	-0.6928
ENSCAFG00000011945	VEGFD	vascular endothelial growth factor D [Source:HGNC Symbol;Acc:HGNC:3708]	0.0001309	0.001333	-1.483
ENSCAFG00000011946	RTFDC1	replication termination factor 2 domain containing 1 [Source:HGNC Symbol;Acc:HGNC:15890]	0.007948	0.03235	-0.4317
ENSCAFG00000011954			0.0009697	0.006519	-0.5351
ENSCAFG00000011969	DALRD3	DALR anticodon binding domain containing 3 [Source:HGNC Symbol;Acc:HGNC:25536]	0.001035	0.006854	-0.9124
ENSCAFG00000011984	SPP2	secreted phosphoprotein 2 [Source:HGNC Symbol;Acc:HGNC:11256]	1.21e-08	5.68e-07	-5.535
ENSCAFG00000011995	THEMIS2	thymocyte selection associated family member 2 [Source:HGNC Symbol;Acc:HGNC:16839]	1.737e-08	7.643e-07	-2.447
ENSCAFG00000012001	ARL4C	ADP ribosylation factor like GTPase 4C [Source:HGNC Symbol;Acc:HGNC:698]	6.245e-06	0.0001104	-2.833
ENSCAFG00000012012	NECTIN1	nectin cell adhesion molecule 1 [Source:HGNC Symbol;Acc:HGNC:9706]	0.0001117	0.001165	-1.019
ENSCAFG00000012013	ANPEP	alanyl aminopeptidase, membrane [Source:HGNC Symbol;Acc:HGNC:500]	1.64e-06	3.639e-05	-1.697
ENSCAFG00000012014	SH3BP4	SH3 domain binding protein 4 [Source:HGNC Symbol;Acc:HGNC:10826]	1.995e-06	4.27e-05	-1.212
ENSCAFG00000012022			4.015e-05	0.0005207	-0.9727
ENSCAFG00000012028	DHRS9	dehydrogenase/reductase 9 [Source:HGNC Symbol;Acc:HGNC:16888]	0.00517	0.02351	-1.917
ENSCAFG00000012044	ADAMTSL4	ADAMTS like 4 [Source:HGNC Symbol;Acc:HGNC:19706]	0.002318	0.01277	-1.02
ENSCAFG00000012046	IFI6	interferon alpha inducible protein 6 [Source:HGNC Symbol;Acc:HGNC:4054]	0.008874	0.03499	-1.515
ENSCAFG00000012051	PDIA5	protein disulfide isomerase family A member 5 [Source:HGNC Symbol;Acc:HGNC:24811]	0.0005772	0.004367	-0.5908
ENSCAFG00000012054	ENSA	endosulfine alpha [Source:HGNC Symbol;Acc:HGNC:3360]	0.005067	0.02311	-0.4303
ENSCAFG00000012084	ADCY5	adenylate cyclase 5 [Source:HGNC Symbol;Acc:HGNC:236]	4.904e-05	0.0006065	-1.14
ENSCAFG00000012086	CTSS	cathepsin S [Source:HGNC Symbol;Acc:HGNC:2545]	0.0005001	0.003927	-1.003
ENSCAFG00000012093	CTSK	cathepsin K [Source:HGNC Symbol;Acc:HGNC:2536]	1.934e-05	0.0002877	-0.8882
ENSCAFG00000012105	GALNT2	polypeptide N-acetylgalactosaminyltransferase 2 [Source:HGNC Symbol;Acc:HGNC:4124]	0.007793	0.03185	-0.4402
ENSCAFG00000012106	EMID1	EMI domain containing 1 [Source:HGNC Symbol;Acc:HGNC:18036]	0.0009308	0.006312	-1.488
ENSCAFG00000012128	LRP2	LDL receptor related protein 2 [Source:HGNC Symbol;Acc:HGNC:6694]	5.963e-09	3.13e-07	-6.652
ENSCAFG00000012135	CD164L2	CD164 molecule like 2 [Source:HGNC Symbol;Acc:HGNC:32043]	3.673e-06	7.135e-05	-2.304
ENSCAFG00000012136	NEK2	NIMA related kinase 2 [Source:HGNC Symbol;Acc:HGNC:7745]	0.002334	0.01283	-1.119
ENSCAFG00000012140	PRC1	protein regulator of cytokinesis 1 [Source:HGNC Symbol;Acc:HGNC:9341]	0.002434	0.01327	-0.9222
ENSCAFG00000012156	arsj	arylsulfatase family member J [Source:HGNC Symbol;Acc:HGNC:26286]	1.876e-05	0.0002817	-1.151
ENSCAFG00000012173	UGT8	UDP glycosyltransferase 8 [Source:HGNC Symbol;Acc:HGNC:12555]	0.001266	0.007994	-1.812
ENSCAFG00000012183	CTSZ	cathepsin Z [Source:HGNC Symbol;Acc:HGNC:2547]	0.00931	0.03628	-0.8094
ENSCAFG00000012186	ZNRD1	zinc ribbon domain containing 1 [Source:HGNC Symbol;Acc:HGNC:13182]	0.003727	0.01836	-0.8405
ENSCAFG00000012234	RPS27	ribosomal protein S27 [Source:HGNC Symbol;Acc:HGNC:10416]	0.007489	0.03087	-0.8306
ENSCAFG00000012237	PRMT2	protein arginine methyltransferase 2 [Source:HGNC Symbol;Acc:HGNC:5186]	0.009498	0.03683	-0.5847
ENSCAFG00000012261	NR0B2	nuclear receptor subfamily 0 group B member 2 [Source:HGNC Symbol;Acc:HGNC:7961]	2.272e-08	9.55e-07	-2.646
ENSCAFG00000012294	IGFBP3	insulin like growth factor binding protein 3 [Source:HGNC Symbol;Acc:HGNC:5472]	3.17e-09	1.822e-07	-2.761
ENSCAFG00000012329	UQCRC1	ubiquinol-cytochrome c reductase core protein I [Source:HGNC Symbol;Acc:HGNC:12585]	0.0001019	0.001086	-0.8308
ENSCAFG00000012367			0.007561	0.03111	-0.7439
ENSCAFG00000012395			0.0002214	0.002033	-0.7393
ENSCAFG00000012396	PHYHIPL	phytanoyl-CoA 2-hydroxylase interacting protein like [Source:HGNC Symbol;Acc:HGNC:29378]	0.003414	0.01723	-2.049
ENSCAFG00000012408	RPS6KA1	ribosomal protein S6 kinase A1 [Source:HGNC Symbol;Acc:HGNC:10430]	0.0001307	0.001333	-0.6797
ENSCAFG00000012417	FOXR1	forkhead box R1 [Source:HGNC Symbol;Acc:HGNC:29980]	0.000157	0.001536	-3.407
ENSCAFG00000012444	ALG3	ALG3, alpha-1,3- mannosyltransferase [Source:HGNC Symbol;Acc:HGNC:23056]	0.002091	0.01173	-0.572
ENSCAFG00000012462	FABP2	fatty acid binding protein 2 [Source:HGNC Symbol;Acc:HGNC:3556]	1.252e-05	0.0002001	-4.853
ENSCAFG00000012477	ITGB5	integrin subunit beta 5 [Source:HGNC Symbol;Acc:HGNC:6160]	7.071e-05	0.000819	-0.7366
ENSCAFG00000012528	PSMA7	proteasome subunit alpha 7 [Source:HGNC Symbol;Acc:HGNC:9536]	0.00031	0.002663	-0.6293
ENSCAFG00000012576	ZDHHC24	zinc finger DHHC-type containing 24 [Source:HGNC Symbol;Acc:HGNC:27387]	0.009752	0.03761	-1.516
ENSCAFG00000012598	SLAMF7	SLAM family member 7 [Source:HGNC Symbol;Acc:HGNC:21394]	6.858e-07	1.722e-05	-1.921
ENSCAFG00000012609	CUZD1	CUB and zona pellucida like domains 1 [Source:HGNC Symbol;Acc:HGNC:17937]	2.315e-10	1.76e-08	-3.674
ENSCAFG00000012623	STX1A	syntaxin 1A [Source:HGNC Symbol;Acc:HGNC:11433]	1.205e-08	5.678e-07	-1.48
ENSCAFG00000012651	FAM110D	family with sequence similarity 110 member D [Source:HGNC Symbol;Acc:HGNC:25860]	0.001001	0.006688	-1.192
ENSCAFG00000012671	TRIM63	tripartite motif containing 63 [Source:HGNC Symbol;Acc:HGNC:16007]	0.003457	0.01738	-1.672
ENSCAFG00000012676	RPS21	ribosomal protein S21 [Source:HGNC Symbol;Acc:HGNC:10409]	0.0006688	0.004891	-1.542
ENSCAFG00000012707	PSMB4	proteasome subunit beta 4 [Source:HGNC Symbol;Acc:HGNC:9541]	0.003693	0.01824	-0.4876
ENSCAFG00000012716	ARHGAP30	Rho GTPase activating protein 30 [Source:HGNC Symbol;Acc:HGNC:27414]	3.5e-05	0.0004652	-1.371
ENSCAFG00000012717	QSOX1	quiescin sulfhydryl oxidase 1 [Source:HGNC Symbol;Acc:HGNC:9756]	5.465e-08	2.065e-06	-0.9964
ENSCAFG00000012725	RPL35A	ribosomal protein L35a [Source:HGNC Symbol;Acc:HGNC:10345]	3.75e-05	0.0004916	-0.8486
ENSCAFG00000012733	PFDN2	prefoldin subunit 2 [Source:HGNC Symbol;Acc:HGNC:8867]	5.147e-05	0.0006337	-0.6358
ENSCAFG00000012759	SLC17A9	solute carrier family 17 member 9 [Source:HGNC Symbol;Acc:HGNC:16192]	0.0005052	0.003955	-1.947
ENSCAFG00000012769	MAN1C1	mannosidase alpha class 1C member 1 [Source:HGNC Symbol;Acc:HGNC:19080]	0.002708	0.01443	-0.485
ENSCAFG00000012784	BRMS1	breast cancer metastasis suppressor 1 [Source:HGNC Symbol;Acc:HGNC:17262]	0.000274	0.002411	-0.6288
ENSCAFG00000012789	PTPRO	protein tyrosine phosphatase, receptor type O [Source:HGNC Symbol;Acc:HGNC:9678]	0.00283	0.01494	-1.006
ENSCAFG00000012826	KIAA1614	KIAA1614 [Source:HGNC Symbol;Acc:HGNC:29327]	0.006701	0.02831	-0.962
ENSCAFG00000012827	TCN2	transcobalamin 2 [Source:HGNC Symbol;Acc:HGNC:11653]	2.607e-08	1.06e-06	-1.154
ENSCAFG00000012844	IL10RA	interleukin 10 receptor subunit alpha [Source:HGNC Symbol;Acc:HGNC:5964]	0.009137	0.03577	-0.9875
ENSCAFG00000012850	NDUFS2	NADH:ubiquinone oxidoreductase core subunit S2 [Source:HGNC Symbol;Acc:HGNC:7708]	0.004255	0.02031	-0.4587
ENSCAFG00000012862	CHRD	chordin [Source:HGNC Symbol;Acc:HGNC:1949]	5.404e-06	9.762e-05	-1.833
ENSCAFG00000012873	BCCIP	BRCA2 and CDKN1A interacting protein [Source:HGNC Symbol;Acc:HGNC:978]	0.006272	0.02699	-0.3092
ENSCAFG00000012878	FCER1G	Fc fragment of IgE receptor Ig [Source:HGNC Symbol;Acc:HGNC:3611]	7.794e-07	1.935e-05	-1.172
ENSCAFG00000012904	CDK1	cyclin dependent kinase 1 [Source:HGNC Symbol;Acc:HGNC:1722]	3.525e-05	0.000468	-1.053
ENSCAFG00000012928	LIMD2	LIM domain containing 2 [Source:HGNC Symbol;Acc:HGNC:28142]	0.0003326	0.00283	-0.9259
ENSCAFG00000012931	KCNQ2	potassium voltage-gated channel subfamily Q member 2 [Source:HGNC Symbol;Acc:HGNC:6296]	0.002021	0.01144	-1.78
ENSCAFG00000012932	RHOBTB1	Rho related BTB domain containing 1 [Source:HGNC Symbol;Acc:HGNC:18738]	0.006325	0.02716	-0.4244
ENSCAFG00000012963			1.43e-12	2.072e-10	-1.519
ENSCAFG00000012986	ADAM12	ADAM metallopeptidase domain 12 [Source:HGNC Symbol;Acc:HGNC:190]	0.0004015	0.003284	-0.8496
ENSCAFG00000013005	EPHB3	EPH receptor B3 [Source:HGNC Symbol;Acc:HGNC:3394]	0.004441	0.02095	-0.9344
ENSCAFG00000013015			0.0001246	0.001276	-1.256
ENSCAFG00000013032	STK25	serine/threonine kinase 25 [Source:HGNC Symbol;Acc:HGNC:11404]	0.007351	0.03049	-0.8661
ENSCAFG00000013035			1.861e-09	1.128e-07	-2.366
ENSCAFG00000013040			0.00296	0.01546	-0.7277
ENSCAFG00000013048	FCRLA	Fc receptor like A [Source:HGNC Symbol;Acc:HGNC:18504]	1.494e-06	3.377e-05	-4.482
ENSCAFG00000013053	RPS17	Canis lupus familiaris ribosomal protein S17 (RPS17), mRNA. [Source:RefSeq mRNA;Acc:NM_001003099]	3.929e-05	0.0005111	-0.9409
ENSCAFG00000013064			0.005155	0.02346	-0.8454
ENSCAFG00000013077	PIK3IP1	phosphoinositide-3-kinase interacting protein 1 [Source:HGNC Symbol;Acc:HGNC:24942]	4.246e-05	0.0005407	-1.108
ENSCAFG00000013079	OLFML2B	olfactomedin like 2B [Source:HGNC Symbol;Acc:HGNC:24558]	4.778e-17	2.45e-14	-2.313
ENSCAFG00000013083	BANF1	barrier to autointegration factor 1 [Source:HGNC Symbol;Acc:HGNC:17397]	0.001379	0.008502	-0.7807
ENSCAFG00000013112	METRNL	meteorin like, glial cell differentiation regulator [Source:HGNC Symbol;Acc:HGNC:27584]	5.407e-07	1.427e-05	-2.718
ENSCAFG00000013132	FOSL1	FOS like 1, AP-1 transcription factor subunit [Source:HGNC Symbol;Acc:HGNC:13718]	7.616e-05	0.0008649	-2.491
ENSCAFG00000013156	CSPG5	chondroitin sulfate proteoglycan 5 [Source:HGNC Symbol;Acc:HGNC:2467]	3.862e-05	0.0005033	-1.009
ENSCAFG00000013162	TAGLN	transgelin [Source:HGNC Symbol;Acc:HGNC:11553]	4.166e-05	0.0005335	-1.53
ENSCAFG00000013195	EFEMP2	EGF containing fibulin like extracellular matrix protein 2 [Source:HGNC Symbol;Acc:HGNC:3219]	2.46e-07	7.455e-06	-1.729
ENSCAFG00000013202	SIDT2	SID1 transmembrane family member 2 [Source:HGNC Symbol;Acc:HGNC:24272]	4.783e-06	8.843e-05	-1.014
ENSCAFG00000013209	HEBP1	heme binding protein 1 [Source:HGNC Symbol;Acc:HGNC:17176]	0.0008392	0.005824	-0.5705
ENSCAFG00000013216	MUS81	MUS81 structure-specific endonuclease subunit [Source:HGNC Symbol;Acc:HGNC:29814]	0.0006964	0.005052	-0.7346
ENSCAFG00000013217	GPRC5A	G protein-coupled receptor class C group 5 member A [Source:HGNC Symbol;Acc:HGNC:9836]	0.001304	0.008173	-1.163
ENSCAFG00000013232	RPL11	60S ribosomal protein L11 isoform 2 [Source:RefSeq peptide;Acc:NP_001240836]	1.16e-05	0.0001882	-0.9627
ENSCAFG00000013246	LIPH	lipase H [Source:HGNC Symbol;Acc:HGNC:18483]	8.017e-05	0.0009035	-2.025
ENSCAFG00000013249			5.384e-05	0.0006574	-4.153
ENSCAFG00000013259	NUF2	NUF2, NDC80 kinetochore complex component [Source:HGNC Symbol;Acc:HGNC:14621]	5.373e-08	2.041e-06	-3.123
ENSCAFG00000013269	ID3	DNA-binding protein inhibitor ID-3 [Source:RefSeq peptide;Acc:NP_001003025]	0.001065	0.006992	-1.868
ENSCAFG00000013278			0.0001013	0.001082	-1.079
ENSCAFG00000013289	PBX1	PBX homeobox 1 [Source:HGNC Symbol;Acc:HGNC:8632]	0.004954	0.02276	-0.5667
ENSCAFG00000013314	ncf2	neutrophil cytosolic factor 2 [Source:HGNC Symbol;Acc:HGNC:7661]	0.004455	0.02099	-0.8754
ENSCAFG00000013325	PHEX	phosphate regulating endopeptidase homolog, X-linked [Source:HGNC Symbol;Acc:HGNC:8918]	2.706e-14	5.913e-12	-2.939
ENSCAFG00000013326	HTR1D	5-hydroxytryptamine receptor 1D [Source:HGNC Symbol;Acc:HGNC:5289]	0.0005017	0.003935	-1.91
ENSCAFG00000013369	PRDX4	peroxiredoxin 4 [Source:HGNC Symbol;Acc:HGNC:17169]	0.0007889	0.005541	-0.6473
ENSCAFG00000013382	PPM1J	protein phosphatase, Mg2+/Mn2+ dependent 1J [Source:HGNC Symbol;Acc:HGNC:20785]	1.298e-11	1.407e-09	-1.739
ENSCAFG00000013396	CCL24	C-C motif chemokine 24 [Source:UniProtKB/Swiss-Prot;Acc:Q68Y86]	4.572e-07	1.249e-05	-3.093
ENSCAFG00000013401	YBX3	Y-box binding protein 3 [Source:HGNC Symbol;Acc:HGNC:2428]	0.001303	0.008171	-0.603
ENSCAFG00000013411	ECHS1	enoyl-CoA hydratase, short chain 1 [Source:HGNC Symbol;Acc:HGNC:3151]	0.008373	0.03356	-0.4886
ENSCAFG00000013432			0.004349	0.02064	-0.6192
ENSCAFG00000013440	ADAM8	ADAM metallopeptidase domain 8 [Source:HGNC Symbol;Acc:HGNC:215]	0.0006012	0.0045	-2.264
ENSCAFG00000013460	C1orf21	chromosome 1 open reading frame 21 [Source:HGNC Symbol;Acc:HGNC:15494]	0.003692	0.01824	-0.8292
ENSCAFG00000013467	POR	cytochrome p450 oxidoreductase [Source:HGNC Symbol;Acc:HGNC:9208]	1.121e-05	0.0001832	-1.356
ENSCAFG00000013483	TMEM120A	transmembrane protein 120A [Source:HGNC Symbol;Acc:HGNC:21697]	0.001922	0.01095	-0.5998
ENSCAFG00000013489	UCK2	uridine-cytidine kinase 2 [Source:HGNC Symbol;Acc:HGNC:12562]	0.003625	0.018	-0.4565
ENSCAFG00000013504	CLEC7A	C-type lectin domain containing 7A [Source:HGNC Symbol;Acc:HGNC:14558]	0.0002396	0.00217	-1.844
ENSCAFG00000013515			4.319e-06	8.11e-05	-0.932
ENSCAFG00000013596	CD69	CD69 molecule [Source:HGNC Symbol;Acc:HGNC:1694]	0.001793	0.01038	-1.467
ENSCAFG00000013600	PTH1R	Parathyroid hormone/parathyroid hormone-related peptide receptor [Source:UniProtKB/Swiss-Prot;Acc:Q9TU31]	3.403e-05	0.0004564	-1.202
ENSCAFG00000013648	ZP3	zona pellucida sperm-binding protein 3 precursor [Source:RefSeq peptide;Acc:NP_001003224]	0.004778	0.02217	-3.938
ENSCAFG00000013668			3.993e-07	1.114e-05	-1.51
ENSCAFG00000013673	CXorf21	chromosome X open reading frame 21 [Source:HGNC Symbol;Acc:HGNC:25667]	0.001544	0.00925	-1.235
ENSCAFG00000013683			0.00657	0.02789	-0.5274
ENSCAFG00000013693	DUOX2	dual oxidase 2 [Source:HGNC Symbol;Acc:HGNC:13273]	0.004902	0.02256	-1.698
ENSCAFG00000013707	DUOXA1	dual oxidase maturation factor 1 [Source:HGNC Symbol;Acc:HGNC:26507]	0.003234	0.01653	-1.226
ENSCAFG00000013712	ALKBH4	alkB homolog 4, lysine demethylase [Source:HGNC Symbol;Acc:HGNC:21900]	0.004564	0.02137	-0.9747
ENSCAFG00000013723			0.003597	0.01791	-1.169
ENSCAFG00000013762	PTGS2	prostaglandin-endoperoxide synthase 2 [Source:HGNC Symbol;Acc:HGNC:9605]	8.249e-10	5.444e-08	-3.196
ENSCAFG00000013781			1.959e-08	8.509e-07	-2.484
ENSCAFG00000013783	CCR5	C-C chemokine receptor type 5 [Source:UniProtKB/Swiss-Prot;Acc:Q5ECR9]	6.196e-08	2.317e-06	-1.748
ENSCAFG00000013786	CCR2	C-C motif chemokine receptor 2 [Source:HGNC Symbol;Acc:HGNC:1603]	3.878e-06	7.428e-05	-2.324
ENSCAFG00000013794	CCR3	C-C motif chemokine receptor 3 [Source:HGNC Symbol;Acc:HGNC:1604]	1.879e-08	8.189e-07	-3.01
ENSCAFG00000013810	ZNHIT1	zinc finger HIT-type containing 1 [Source:HGNC Symbol;Acc:HGNC:21688]	0.004791	0.02221	-1.089
ENSCAFG00000013819	FMNL1	formin like 1 [Source:HGNC Symbol;Acc:HGNC:1212]	0.001282	0.008069	-1.149
ENSCAFG00000013852	MATN2	matrilin 2 [Source:HGNC Symbol;Acc:HGNC:6908]	0.001487	0.009009	-0.8546
ENSCAFG00000013855			0.004224	0.02019	-0.8462
ENSCAFG00000013860	PLOD3	procollagen-lysine,2-oxoglutarate 5-dioxygenase 3 [Source:HGNC Symbol;Acc:HGNC:9083]	5.854e-05	0.0007032	-0.9687
ENSCAFG00000013863	CEMIP	cell migration inducing hyaluronan binding protein [Source:HGNC Symbol;Acc:HGNC:29213]	7.564e-07	1.885e-05	-2.772
ENSCAFG00000013867	LRRC75B	leucine rich repeat containing 75B [Source:HGNC Symbol;Acc:HGNC:33155]	0.001491	0.009028	-1.071
ENSCAFG00000013899			0.001119	0.007282	-1.2
ENSCAFG00000013918	SLC2A3		0.004859	0.02242	-1.02
ENSCAFG00000013923	SUSD2	sushi domain containing 2 [Source:HGNC Symbol;Acc:HGNC:30667]	0.001476	0.008962	-1.607
ENSCAFG00000013929	TOR3A	torsin family 3 member A [Source:HGNC Symbol;Acc:HGNC:11997]	0.003088	0.01595	-0.5851
ENSCAFG00000013933	Nox2	cytochrome b-245 beta chain [Source:HGNC Symbol;Acc:HGNC:2578]	0.001427	0.00874	-0.971
ENSCAFG00000013934	FAU	FAU, ubiquitin like and ribosomal protein S30 fusion [Source:HGNC Symbol;Acc:HGNC:3597]	0.001207	0.007719	-1.065
ENSCAFG00000013954	KIF18B	kinesin family member 18B [Source:HGNC Symbol;Acc:HGNC:27102]	0.00012	0.001237	-1.45
ENSCAFG00000013957	TSPAN15	tetraspanin 15 [Source:HGNC Symbol;Acc:HGNC:23298]	0.005836	0.02571	-0.9508
ENSCAFG00000013980	CDCA5	cell division cycle associated 5 [Source:HGNC Symbol;Acc:HGNC:14626]	0.00024	0.002172	-1.22
ENSCAFG00000014014	AIFM2	apoptosis inducing factor, mitochondria associated 2 [Source:HGNC Symbol;Acc:HGNC:21411]	0.004151	0.01996	-0.8243
ENSCAFG00000014052	NODAL	nodal growth differentiation factor [Source:HGNC Symbol;Acc:HGNC:7865]	0.0003	0.00259	-2.813
ENSCAFG00000014076	CTSH	cathepsin H [Source:HGNC Symbol;Acc:HGNC:2535]	4.528e-19	3.773e-16	-1.755
ENSCAFG00000014083	ADAMTS14	ADAM metallopeptidase with thrombospondin type 1 motif 14 [Source:HGNC Symbol;Acc:HGNC:14899]	1.177e-09	7.44e-08	-2.132
ENSCAFG00000014112	KIF15	kinesin family member 15 [Source:HGNC Symbol;Acc:HGNC:17273]	0.004282	0.02042	-0.9711
ENSCAFG00000014117	MMP11	matrix metallopeptidase 11 [Source:HGNC Symbol;Acc:HGNC:7157]	8.998e-06	0.0001513	-1.681
ENSCAFG00000014131	C7orf57	chromosome 7 open reading frame 57 [Source:HGNC Symbol;Acc:HGNC:22247]	0.001164	0.007521	-0.6159
ENSCAFG00000014134	FZD2	frizzled class receptor 2 [Source:HGNC Symbol;Acc:HGNC:4040]	1.133e-10	9.778e-09	-3.597
ENSCAFG00000014151			0.003353	0.01701	-0.9703
ENSCAFG00000014154			0.0055	0.02458	-0.7833
ENSCAFG00000014165	GRN	granulin precursor [Source:HGNC Symbol;Acc:HGNC:4601]	0.002036	0.01151	-1.172
ENSCAFG00000014170	GMIP	GEM interacting protein [Source:HGNC Symbol;Acc:HGNC:24852]	0.0001182	0.00122	-0.8855
ENSCAFG00000014178	RANBP1	RAN binding protein 1 [Source:HGNC Symbol;Acc:HGNC:9847]	0.0009673	0.00651	-0.5569
ENSCAFG00000014180			0.000988	0.006609	-0.917
ENSCAFG00000014220	C1R	complement C1r [Source:HGNC Symbol;Acc:HGNC:1246]	1.601e-05	0.000246	-1.258
ENSCAFG00000014264	BARD1	BRCA1 associated RING domain 1 [Source:HGNC Symbol;Acc:HGNC:952]	0.001713	0.01001	-0.7885
ENSCAFG00000014308	ALAS2	5'-aminolevulinate synthase 2 [Source:HGNC Symbol;Acc:HGNC:397]	0.0001036	0.0011	-3.534
ENSCAFG00000014322	PCOLCE	procollagen C-endopeptidase enhancer [Source:HGNC Symbol;Acc:HGNC:8738]	6.094e-11	5.682e-09	-2.155
ENSCAFG00000014323	EPHB2	EPH receptor B2 [Source:HGNC Symbol;Acc:HGNC:3393]	0.004664	0.02174	-1.391
ENSCAFG00000014333	S100P	S100 calcium binding protein P [Source:HGNC Symbol;Acc:HGNC:10504]	2.372e-07	7.221e-06	-2.826
ENSCAFG00000014346	C1S	complement C1s [Source:HGNC Symbol;Acc:HGNC:1247]	1.426e-05	0.0002226	-1.061
ENSCAFG00000014357	TADA2B	transcriptional adaptor 2B [Source:HGNC Symbol;Acc:HGNC:30781]	0.008049	0.03262	-0.9479
ENSCAFG00000014364	GRPEL1	GrpE like 1, mitochondrial [Source:HGNC Symbol;Acc:HGNC:19696]	0.001363	0.008444	-0.5119
ENSCAFG00000014369	TMEM161A	transmembrane protein 161A [Source:HGNC Symbol;Acc:HGNC:26020]	0.0003078	0.002651	-0.9981
ENSCAFG00000014374	NYAP1	neuronal tyrosine phosphorylated phosphoinositide-3-kinase adaptor 1 [Source:HGNC Symbol;Acc:HGNC:22009]	3.428e-06	6.734e-05	-2.119
ENSCAFG00000014403	SORCS2	sortilin related VPS10 domain containing receptor 2 [Source:HGNC Symbol;Acc:HGNC:16698]	0.0003209	0.002746	-1.668
ENSCAFG00000014404	ARMC6	armadillo repeat containing 6 [Source:HGNC Symbol;Acc:HGNC:25049]	0.0001039	0.001103	-0.8936
ENSCAFG00000014412	LPCAT3	lysophosphatidylcholine acyltransferase 3 [Source:HGNC Symbol;Acc:HGNC:30244]	0.0008158	0.005694	-0.5172
ENSCAFG00000014449	PPP1R35	protein phosphatase 1 regulatory subunit 35 [Source:HGNC Symbol;Acc:HGNC:28320]	0.00417	0.02001	-1.113
ENSCAFG00000014463	PTPN6	protein tyrosine phosphatase, non-receptor type 6 [Source:HGNC Symbol;Acc:HGNC:9658]	2.354e-05	0.0003396	-1.001
ENSCAFG00000014490	IGFBP2	insulin like growth factor binding protein 2 [Source:HGNC Symbol;Acc:HGNC:5471]	4.315e-11	4.326e-09	-3.416
ENSCAFG00000014523	ENO2	enolase 2 [Source:HGNC Symbol;Acc:HGNC:3353]	0.009841	0.03783	-0.9972
ENSCAFG00000014542	PLCB3	phospholipase C beta 3 [Source:HGNC Symbol;Acc:HGNC:9056]	0.002422	0.01323	-0.5768
ENSCAFG00000014543	SH3TC1	SH3 domain and tetratricopeptide repeats 1 [Source:HGNC Symbol;Acc:HGNC:26009]	0.002053	0.01156	-0.8349
ENSCAFG00000014551	GAL3ST4	galactose-3-O-sulfotransferase 4 [Source:HGNC Symbol;Acc:HGNC:24145]	7.496e-05	0.000852	-1.363
ENSCAFG00000014553	TPI1	triosephosphate isomerase [Source:RefSeq peptide;Acc:NP_001183983]	4.004e-09	2.219e-07	-1.334
ENSCAFG00000014561	LAMTOR4	late endosomal/lysosomal adaptor, MAPK and MTOR activator 4 [Source:HGNC Symbol;Acc:HGNC:33772]	0.003568	0.01781	-0.849
ENSCAFG00000014567			0.0001068	0.001126	-0.7939
ENSCAFG00000014571	CDC45	cell division cycle 45 [Source:HGNC Symbol;Acc:HGNC:1739]	0.0007245	0.005193	-1.374
ENSCAFG00000014572	FKBP2	FK506 binding protein 2 [Source:HGNC Symbol;Acc:HGNC:3718]	3.141e-06	6.25e-05	-1.131
ENSCAFG00000014573	P4HA1	prolyl 4-hydroxylase subunit alpha 1 [Source:HGNC Symbol;Acc:HGNC:8546]	0.0002973	0.002579	-0.5848
ENSCAFG00000014607	LRPAP1	LDL receptor related protein associated protein 1 [Source:HGNC Symbol;Acc:HGNC:6701]	0.004959	0.02277	-0.5818
ENSCAFG00000014609	FERMT3	fermitin family member 3 [Source:HGNC Symbol;Acc:HGNC:23151]	3.666e-10	2.605e-08	-1.612
ENSCAFG00000014611	C22orf39	chromosome 22 open reading frame 39 [Source:HGNC Symbol;Acc:HGNC:27012]	0.001433	0.008766	-1.13
ENSCAFG00000014616	COMP	cartilage oligomeric matrix protein [Source:HGNC Symbol;Acc:HGNC:2227]	6.682e-07	1.684e-05	-2.414
ENSCAFG00000014618			0.001963	0.01116	-0.3688
ENSCAFG00000014630	RPL27	ribosomal protein L27 [Source:HGNC Symbol;Acc:HGNC:10328]	3.419e-05	0.0004572	-0.7267
ENSCAFG00000014645	SLC11A1	natural resistance-associated macrophage protein 1 [Source:RefSeq peptide;Acc:NP_001013873]	0.006851	0.02882	-1.27
ENSCAFG00000014650	CDCA3	cell division cycle associated 3 [Source:HGNC Symbol;Acc:HGNC:14624]	2.056e-08	8.812e-07	-1.451
ENSCAFG00000014675	LAG3	lymphocyte activating 3 [Source:HGNC Symbol;Acc:HGNC:6476]	0.0001985	0.001862	-1.851
ENSCAFG00000014686	VIL1	villin 1 [Source:HGNC Symbol;Acc:HGNC:12690]	0.002665	0.01425	-2.216
ENSCAFG00000014687	TMEM59L	transmembrane protein 59 like [Source:HGNC Symbol;Acc:HGNC:13237]	5.735e-07	1.499e-05	-1.666
ENSCAFG00000014723	UBA52	Ubiquitin-60S ribosomal protein L40 Ubiquitin 60S ribosomal protein L40 [Source:UniProtKB/Swiss-Prot;Acc:P63050]	2.702e-05	0.0003784	-1.053
ENSCAFG00000014727	KXD1	KxDL motif containing 1 [Source:HGNC Symbol;Acc:HGNC:28420]	0.008338	0.03346	-0.7427
ENSCAFG00000014748	MCM7	minichromosome maintenance complex component 7 [Source:HGNC Symbol;Acc:HGNC:6950]	0.006363	0.02724	-0.5666
ENSCAFG00000014766			0.003483	0.01748	-1.741
ENSCAFG00000014804	DGCR14	DiGeorge syndrome critical region gene 14 [Source:HGNC Symbol;Acc:HGNC:16817]	0.005667	0.02518	-0.8129
ENSCAFG00000014812	COL3A1	collagen type III alpha 1 chain [Source:HGNC Symbol;Acc:HGNC:2201]	6.188e-06	0.0001099	-1.391
ENSCAFG00000014834	NDUFB11	NADH:ubiquinone oxidoreductase subunit B11 [Source:HGNC Symbol;Acc:HGNC:20372]	1.177e-05	0.0001907	-0.7207
ENSCAFG00000014851	CLDN11	claudin 11 [Source:HGNC Symbol;Acc:HGNC:8514]	8.202e-06	0.0001393	-2.509
ENSCAFG00000014860	CASP4	caspase-1 [Source:RefSeq peptide;Acc:NP_001003125]	0.008744	0.03465	-0.6609
ENSCAFG00000014862	SSBP4	single stranded DNA binding protein 4 [Source:HGNC Symbol;Acc:HGNC:15676]	0.008092	0.03273	-0.8755
ENSCAFG00000014866	ZFYVE28	zinc finger FYVE-type containing 28 [Source:HGNC Symbol;Acc:HGNC:29334]	0.003676	0.0182	-1.045
ENSCAFG00000014873	MXD4	MAX dimerization protein 4 [Source:HGNC Symbol;Acc:HGNC:13906]	0.0005102	0.003978	-1.166
ENSCAFG00000014879	LRRC25	leucine rich repeat containing 25 [Source:HGNC Symbol;Acc:HGNC:29806]	4.624e-10	3.228e-08	-1.628
ENSCAFG00000014880	BMP4	bone morphogenetic protein 4 precursor [Source:RefSeq peptide;Acc:NP_001274099]	1.506e-06	3.392e-05	-1.216
ENSCAFG00000014891	PGPEP1	pyroglutamyl-peptidase I [Source:HGNC Symbol;Acc:HGNC:13568]	0.0003476	0.002925	-1.073
ENSCAFG00000014897	CDKN3	cyclin dependent kinase inhibitor 3 [Source:HGNC Symbol;Acc:HGNC:1791]	0.0015	0.009065	-1.139
ENSCAFG00000014923	FGF7	Fibroblast growth factor 7 [Source:UniProtKB/Swiss-Prot;Acc:P79150]	7.156e-05	0.0008267	-2.318
ENSCAFG00000014951	NSD2	nuclear receptor binding SET domain protein 2 [Source:HGNC Symbol;Acc:HGNC:12766]	0.008433	0.03376	-0.5705
ENSCAFG00000014955	RPL22L1	ribosomal protein L22 like 1 [Source:HGNC Symbol;Acc:HGNC:27610]	3.981e-07	1.114e-05	-0.8539
ENSCAFG00000014956	IFI30	IFI30, lysosomal thiol reductase [Source:HGNC Symbol;Acc:HGNC:5398]	1.285e-15	3.798e-13	-1.288
ENSCAFG00000014961	HSD17B1	hydroxysteroid 17-beta dehydrogenase 1 [Source:HGNC Symbol;Acc:HGNC:5210]	1.131e-05	0.0001845	-3.353
ENSCAFG00000014991			0.0008694	0.005996	-1.503
ENSCAFG00000015000	TACC3	transforming acidic coiled-coil containing protein 3 [Source:HGNC Symbol;Acc:HGNC:11524]	2.338e-10	1.761e-08	-1.102
ENSCAFG00000015013	LGALS3	galectin 3 [Source:HGNC Symbol;Acc:HGNC:6563]	0.0008583	0.005932	-0.5336
ENSCAFG00000015026	DLGAP5	DLG associated protein 5 [Source:HGNC Symbol;Acc:HGNC:16864]	0.003004	0.01561	-1.478
ENSCAFG00000015041	DDOST	dolichyl-diphosphooligosaccharide--protein glycosyltransferase 48 kDa subunit precursor [Source:RefSeq peptide;Acc:NP_001003321]	0.0004847	0.003831	-0.8324
ENSCAFG00000015049	CDA	cytidine deaminase [Source:HGNC Symbol;Acc:HGNC:1712]	4.933e-07	1.329e-05	-1.819
ENSCAFG00000015053			0.0008161	0.005694	-0.6996
ENSCAFG00000015054	MMP1	matrix metallopeptidase 1 [Source:HGNC Symbol;Acc:HGNC:7155]	8.472e-05	0.0009436	-3.719
ENSCAFG00000015056	MAEA	macrophage erythroblast attacher [Source:HGNC Symbol;Acc:HGNC:13731]	0.00337	0.01708	-0.5767
ENSCAFG00000015081	ARPC1B	actin related protein 2/3 complex subunit 1B [Source:HGNC Symbol;Acc:HGNC:704]	6.237e-06	0.0001104	-1.207
ENSCAFG00000015105	BIRC3	Baculoviral IAP repeat-containing protein 3 [Source:UniProtKB/Swiss-Prot;Acc:A1E2V0]	0.005725	0.02532	-0.7036
ENSCAFG00000015122			5.656e-06	0.0001015	-1.49
ENSCAFG00000015125	KPNA7	karyopherin subunit alpha 7 [Source:HGNC Symbol;Acc:HGNC:21839]	0.001552	0.009284	-2.936
ENSCAFG00000015137			1.089e-05	0.0001791	-2.01
ENSCAFG00000015152	CAPZB	capping actin protein of muscle Z-line beta subunit [Source:HGNC Symbol;Acc:HGNC:1491]	0.006169	0.02671	-0.406
ENSCAFG00000015155	TIMP1	TIMP metallopeptidase inhibitor 1 [Source:HGNC Symbol;Acc:HGNC:11820]	2.323e-10	1.76e-08	-2.791
ENSCAFG00000015163	CFP	complement factor properdin [Source:HGNC Symbol;Acc:HGNC:8864]	0.0001215	0.00125	-1.626
ENSCAFG00000015178	ELK1	ELK1, ETS transcription factor [Source:HGNC Symbol;Acc:HGNC:3321]	0.004362	0.02069	-0.8102
ENSCAFG00000015183	UXT	ubiquitously expressed prefoldin like chaperone [Source:HGNC Symbol;Acc:HGNC:12641]	0.005648	0.02513	-0.4852
ENSCAFG00000015189			3.407e-05	0.0004564	-0.5927
ENSCAFG00000015190	PLAU	plasminogen activator, urokinase [Source:HGNC Symbol;Acc:HGNC:9052]	5.616e-05	0.0006819	-1.255
ENSCAFG00000015192	B3GNT3	UDP-GlcNAc:betaGal beta-1,3-N-acetylglucosaminyltransferase 3 [Source:HGNC Symbol;Acc:HGNC:13528]	0.008188	0.03304	-1.701
ENSCAFG00000015196	SCNN1A	sodium channel epithelial 1 alpha subunit [Source:HGNC Symbol;Acc:HGNC:10599]	0.001407	0.008638	-1.409
ENSCAFG00000015197	TNFRSF1A	TNF receptor superfamily member 1A [Source:HGNC Symbol;Acc:HGNC:11916]	7.444e-05	0.0008475	-0.5669
ENSCAFG00000015205	SAA1	Serum amyloid A protein Amyloid protein A [Source:UniProtKB/Swiss-Prot;Acc:P19708]	1.491e-08	6.832e-07	-7.25
ENSCAFG00000015206			0.002043	0.01152	-1.359
ENSCAFG00000015212	FCHO1	FCH domain only 1 [Source:HGNC Symbol;Acc:HGNC:29002]	0.001969	0.01119	-1.483
ENSCAFG00000015233	PROM1	prominin 1 [Source:HGNC Symbol;Acc:HGNC:9454]	4.366e-05	0.0005539	-1.545
ENSCAFG00000015244	PTPRN	protein tyrosine phosphatase, receptor type N [Source:HGNC Symbol;Acc:HGNC:9676]	0.007672	0.03145	-1.211
ENSCAFG00000015250	SPNS3	sphingolipid transporter 3 (putative) [Source:HGNC Symbol;Acc:HGNC:28433]	0.001347	0.00838	-2.29
ENSCAFG00000015259	DPT	dermatopontin precursor [Source:RefSeq peptide;Acc:NP_001274087]	0.00299	0.01557	-1.311
ENSCAFG00000015298	CD38	CD38 molecule [Source:HGNC Symbol;Acc:HGNC:1667]	0.0008996	0.00615	-0.907
ENSCAFG00000015309	SDF2L1	stromal cell derived factor 2 like 1 [Source:HGNC Symbol;Acc:HGNC:10676]	0.008951	0.03517	-0.9313
ENSCAFG00000015316	GPR161	G protein-coupled receptor 161 [Source:HGNC Symbol;Acc:HGNC:23694]	0.0007033	0.005092	-1.074
ENSCAFG00000015326	SLC38A5	solute carrier family 38 member 5 [Source:HGNC Symbol;Acc:HGNC:18070]	5.045e-06	9.252e-05	-1.388
ENSCAFG00000015332	MVB12A	multivesicular body subunit 12A [Source:HGNC Symbol;Acc:HGNC:25153]	0.004532	0.02127	-0.8721
ENSCAFG00000015337	PLVAP	plasmalemma vesicle associated protein [Source:HGNC Symbol;Acc:HGNC:13635]	0.009274	0.03619	-1.425
ENSCAFG00000015342	RAD51AP1	RAD51 associated protein 1 [Source:HGNC Symbol;Acc:HGNC:16956]	0.0001485	0.001474	-1.378
ENSCAFG00000015399	DNPEP	aspartyl aminopeptidase [Source:HGNC Symbol;Acc:HGNC:2981]	0.003462	0.01739	-0.9192
ENSCAFG00000015414	CREG1	cellular repressor of E1A stimulated genes 1 [Source:HGNC Symbol;Acc:HGNC:2351]	0.006458	0.02756	-0.4426
ENSCAFG00000015418	SLC22A6	solute carrier family 22 member 6 [Source:HGNC Symbol;Acc:HGNC:10970]	0.006248	0.02693	-1.273
ENSCAFG00000015430	ABHD8	abhydrolase domain containing 8 [Source:HGNC Symbol;Acc:HGNC:23759]	0.009326	0.0363	-1.015
ENSCAFG00000015441	LRMDA	leucine rich melanocyte differentiation associated [Source:HGNC Symbol;Acc:HGNC:23405]	0.004842	0.02239	-0.738
ENSCAFG00000015445			0.005488	0.02456	-1.156
ENSCAFG00000015455	ECT2	epithelial cell transforming 2 [Source:HGNC Symbol;Acc:HGNC:3155]	0.001048	0.006917	-1.049
ENSCAFG00000015464	PIMREG	PICALM interacting mitotic regulator [Source:HGNC Symbol;Acc:HGNC:25483]	3.489e-08	1.376e-06	-2.715
ENSCAFG00000015475	DES	Desmin [Source:UniProtKB/Swiss-Prot;Acc:Q5XFN2]	9.267e-13	1.471e-10	-1.792
ENSCAFG00000015491	WDR13	WD repeat domain 13 [Source:HGNC Symbol;Acc:HGNC:14352]	0.009589	0.03711	-0.7893
ENSCAFG00000015493	NLRP1	NLR family pyrin domain containing 1 [Source:HGNC Symbol;Acc:HGNC:14374]	2.546e-06	5.221e-05	-3.033
ENSCAFG00000015519	WAS	Wiskott-Aldrich syndrome [Source:HGNC Symbol;Acc:HGNC:12731]	0.0008821	0.006062	-0.9032
ENSCAFG00000015521	ZWINT	ZW10 interacting kinetochore protein [Source:HGNC Symbol;Acc:HGNC:13195]	3.013e-05	0.0004128	-1.623
ENSCAFG00000015522	TEAD4	TEA domain transcription factor 4 [Source:HGNC Symbol;Acc:HGNC:11717]	0.0002563	0.002278	-0.9047
ENSCAFG00000015536	NAALADL2	N-acetylated alpha-linked acidic dipeptidase like 2 [Source:HGNC Symbol;Acc:HGNC:23219]	0.007958	0.03237	-0.7129
ENSCAFG00000015541	GMPPA	GDP-mannose pyrophosphorylase A [Source:HGNC Symbol;Acc:HGNC:22923]	0.00219	0.01223	-0.6693
ENSCAFG00000015544	RPAIN	RPA interacting protein [Source:HGNC Symbol;Acc:HGNC:28641]	0.003964	0.01927	-0.6641
ENSCAFG00000015574	DUSP27	dual specificity phosphatase 27 (putative) [Source:HGNC Symbol;Acc:HGNC:25034]	5.502e-08	2.066e-06	-5.912
ENSCAFG00000015593			0.007156	0.02982	-1.162
ENSCAFG00000015596	MAEL	maelstrom spermatogenic transposon silencer [Source:HGNC Symbol;Acc:HGNC:25929]	0.003819	0.01871	-1.118
ENSCAFG00000015605	RPS24	40S ribosomal protein S24 isoform 3 [Source:RefSeq peptide;Acc:NP_001239248]	0.005691	0.02526	-0.4993
ENSCAFG00000015626	NWD1	NACHT and WD repeat domain containing 1 [Source:HGNC Symbol;Acc:HGNC:27619]	4.185e-05	0.0005349	-1.423
ENSCAFG00000015653	INHA	inhibin alpha subunit [Source:HGNC Symbol;Acc:HGNC:6065]	0.0003238	0.002769	-1.631
ENSCAFG00000015654	PAPSS2	3'-phosphoadenosine 5'-phosphosulfate synthase 2 [Source:HGNC Symbol;Acc:HGNC:8604]	3.188e-07	9.319e-06	-1.846
ENSCAFG00000015698	ZCCHC24	zinc finger CCHC-type containing 24 [Source:HGNC Symbol;Acc:HGNC:26911]	3.514e-07	1.012e-05	-1.333
ENSCAFG00000015703	LRRN4CL	LRRN4 C-terminal like [Source:HGNC Symbol;Acc:HGNC:33724]	4.956e-09	2.664e-07	-2.182
ENSCAFG00000015708	ACTA2	actin, alpha 2, smooth muscle, aorta [Source:HGNC Symbol;Acc:HGNC:130]	0.003	0.0156	-1.097
ENSCAFG00000015710	UBXN1	UBX domain protein 1 [Source:HGNC Symbol;Acc:HGNC:18402]	1.136e-05	0.0001851	-1.097
ENSCAFG00000015712	FAS	Fas cell surface death receptor [Source:HGNC Symbol;Acc:HGNC:11920]	0.0004959	0.003898	-0.7728
ENSCAFG00000015715	UQCC3	ubiquinol-cytochrome c reductase complex assembly factor 3 [Source:HGNC Symbol;Acc:HGNC:34399]	0.0002515	0.002245	-2.535
ENSCAFG00000015717	CH25H	cholesterol 25-hydroxylase [Source:RefSeq peptide;Acc:NP_001300756]	4.492e-05	0.0005655	-2.618
ENSCAFG00000015719			2.227e-08	9.394e-07	-1.359
ENSCAFG00000015738	EVC2	EvC ciliary complex subunit 2 [Source:HGNC Symbol;Acc:HGNC:19747]	0.004519	0.02124	-0.4192
ENSCAFG00000015743	WASHC1	WASH complex subunit 1 [Source:HGNC Symbol;Acc:HGNC:24361]	0.0006217	0.004623	-0.7042
ENSCAFG00000015752	RCC2	regulator of chromosome condensation 2 [Source:HGNC Symbol;Acc:HGNC:30297]	0.007912	0.03223	-0.5669
ENSCAFG00000015759	PADI6	protein-arginine deiminase type-6 [Source:RefSeq peptide;Acc:NP_001091016]	0.0002396	0.00217	-3.94
ENSCAFG00000015790	NINJ2	ninjurin 2 [Source:HGNC Symbol;Acc:HGNC:7825]	0.005331	0.02403	-0.9794
ENSCAFG00000015796	TPM4	tropomyosin 4 [Source:HGNC Symbol;Acc:HGNC:12013]	0.001172	0.007546	-0.4768
ENSCAFG00000015822			0.0004146	0.003366	-0.6003
ENSCAFG00000015827	PFN1	profilin 1 [Source:HGNC Symbol;Acc:HGNC:8881]	0.003582	0.01786	-0.6226
ENSCAFG00000015834			0.0008262	0.005752	-0.6071
ENSCAFG00000015838	CHRNE	cholinergic receptor nicotinic epsilon subunit [Source:HGNC Symbol;Acc:HGNC:1966]	0.004034	0.01955	-1.209
ENSCAFG00000015843	PLD2	phospholipase D2 [Source:HGNC Symbol;Acc:HGNC:9068]	7.188e-05	0.0008283	-0.6499
ENSCAFG00000015845	KIF26B	kinesin family member 26B [Source:HGNC Symbol;Acc:HGNC:25484]	0.008458	0.03379	-1.307
ENSCAFG00000015854	MFAP2	microfibrillar associated protein 2 [Source:HGNC Symbol;Acc:HGNC:7033]	0.0006828	0.004977	-1.48
ENSCAFG00000015855	PSMB6	proteasome subunit beta 6 [Source:HGNC Symbol;Acc:HGNC:9543]	0.0001457	0.001455	-0.7908
ENSCAFG00000015866	VMO1	vitelline membrane outer layer 1 homolog [Source:HGNC Symbol;Acc:HGNC:30387]	0.0004439	0.003572	-2.491
ENSCAFG00000015885	FKBP10	FK506 binding protein 10 [Source:HGNC Symbol;Acc:HGNC:18169]	1.542e-07	4.967e-06	-1.842
ENSCAFG00000015892			1.845e-25	3.514e-22	-1.637
ENSCAFG00000015894	MED11	mediator complex subunit 11 [Source:HGNC Symbol;Acc:HGNC:32687]	1.196e-05	0.0001927	-1.267
ENSCAFG00000015895	NECAP2	NECAP endocytosis associated 2 [Source:HGNC Symbol;Acc:HGNC:25528]	0.0003013	0.002598	-0.4831
ENSCAFG00000015902	P3H4	prolyl 3-hydroxylase family member 4 (non-enzymatic) [Source:HGNC Symbol;Acc:HGNC:16946]	5.3e-07	1.413e-05	-1.481
ENSCAFG00000015905	ARRB2	arrestin beta 2 [Source:HGNC Symbol;Acc:HGNC:712]	1.379e-06	3.149e-05	-1.183
ENSCAFG00000015907	SZRD1	SUZ RNA binding domain containing 1 [Source:HGNC Symbol;Acc:HGNC:30232]	0.0009337	0.006322	-0.9475
ENSCAFG00000015918	RAB3IL1	RAB3A interacting protein like 1 [Source:HGNC Symbol;Acc:HGNC:9780]	8.831e-08	3.122e-06	-0.9858
ENSCAFG00000015945	ARHGEF19	Rho guanine nucleotide exchange factor 19 [Source:HGNC Symbol;Acc:HGNC:26604]	0.002751	0.01457	-1.009
ENSCAFG00000015949	ALOX15	arachidonate 15-lipoxygenase [Source:HGNC Symbol;Acc:HGNC:433]	0.001391	0.008557	-1.184
ENSCAFG00000015963	FADS3	fatty acid desaturase 3 [Source:HGNC Symbol;Acc:HGNC:3576]	0.006218	0.02686	-0.6089
ENSCAFG00000015978	UGDH	UDP-glucose 6-dehydrogenase [Source:HGNC Symbol;Acc:HGNC:12525]	0.0005944	0.004469	-0.4908
ENSCAFG00000016008	RPL9	ribosomal protein L9 [Source:HGNC Symbol;Acc:HGNC:10369]	6.923e-05	0.000804	-0.9557
ENSCAFG00000016011	EPHA2	EPH receptor A2 [Source:HGNC Symbol;Acc:HGNC:3386]	0.0004495	0.003606	-1.085
ENSCAFG00000016023	COQ8A	coenzyme Q8A [Source:HGNC Symbol;Acc:HGNC:16812]	0.005941	0.026	-0.8652
ENSCAFG00000016060	RARA	retinoic acid receptor alpha [Source:HGNC Symbol;Acc:HGNC:9864]	0.002772	0.01467	-0.656
ENSCAFG00000016071	IGFBP4	insulin like growth factor binding protein 4 [Source:HGNC Symbol;Acc:HGNC:5473]	2.57e-08	1.057e-06	-1.848
ENSCAFG00000016072			0.0002432	0.002194	-0.7941
ENSCAFG00000016076	IL17RA	interleukin 17 receptor A [Source:HGNC Symbol;Acc:HGNC:5985]	8.91e-05	0.0009813	-1.018
ENSCAFG00000016081	HDHD5	haloacid dehalogenase like hydrolase domain containing 5 [Source:HGNC Symbol;Acc:HGNC:1843]	0.001352	0.008397	-0.6359
ENSCAFG00000016103	AP5Z1	adaptor related protein complex 5 zeta 1 subunit [Source:HGNC Symbol;Acc:HGNC:22197]	0.007624	0.0313	-0.7246
ENSCAFG00000016111	FOXK1	forkhead box K1 [Source:HGNC Symbol;Acc:HGNC:23480]	0.002785	0.01472	-0.8705
ENSCAFG00000016138	FBLIM1	filamin binding LIM protein 1 [Source:HGNC Symbol;Acc:HGNC:24686]	0.005409	0.02428	-0.5929
ENSCAFG00000016140			0.006089	0.02646	-0.6442
ENSCAFG00000016147	SYDE1	synapse defective Rho GTPase homolog 1 [Source:HGNC Symbol;Acc:HGNC:25824]	0.005324	0.02401	-1.071
ENSCAFG00000016228	SERPINE2	serpin family E member 2 [Source:HGNC Symbol;Acc:HGNC:8951]	1.001e-08	4.851e-07	-1.81
ENSCAFG00000016231	FUT8	fucosyltransferase 8 [Source:HGNC Symbol;Acc:HGNC:4019]	0.006024	0.02625	-0.4262
ENSCAFG00000016251			3.961e-07	1.114e-05	-2.718
ENSCAFG00000016284	CARD11	caspase recruitment domain family member 11 [Source:HGNC Symbol;Acc:HGNC:16393]	1.371e-05	0.0002161	-2.771
ENSCAFG00000016288	PLSCR3	phospholipid scramblase 3 [Source:HGNC Symbol;Acc:HGNC:16495]	0.006924	0.02904	-0.7483
ENSCAFG00000016314			0.004887	0.02251	-0.9916
ENSCAFG00000016339	MIEN1	migration and invasion enhancer 1 [Source:HGNC Symbol;Acc:HGNC:28230]	0.005476	0.02453	-0.7728
ENSCAFG00000016355	DDX39A	DExD-box helicase 39A [Source:HGNC Symbol;Acc:HGNC:17821]	0.001886	0.01079	-0.6516
ENSCAFG00000016363	PDPN	podoplanin [Source:HGNC Symbol;Acc:HGNC:29602]	1.31e-15	3.798e-13	-1.668
ENSCAFG00000016376	DHRS3	dehydrogenase/reductase 3 [Source:HGNC Symbol;Acc:HGNC:17693]	3.78e-05	0.0004944	-1.537
ENSCAFG00000016388	GRK6	G protein-coupled receptor kinase 6 [Source:HGNC Symbol;Acc:HGNC:4545]	0.002435	0.01327	-0.5339
ENSCAFG00000016399			0.003492	0.01751	-0.5318
ENSCAFG00000016422	TNFRSF1B	TNF receptor superfamily member 1B [Source:HGNC Symbol;Acc:HGNC:11917]	0.008422	0.03373	-1.233
ENSCAFG00000016426	SNX8	sorting nexin 8 [Source:HGNC Symbol;Acc:HGNC:14972]	0.0006185	0.004602	-0.731
ENSCAFG00000016430	LMAN2	Vesicular integral-membrane protein VIP36 [Source:UniProtKB/Swiss-Prot;Acc:P49256]	0.0001977	0.001857	-0.5919
ENSCAFG00000016431	NUDT1	nudix hydrolase 1 [Source:HGNC Symbol;Acc:HGNC:8048]	0.0003121	0.002676	-0.8791
ENSCAFG00000016447	CD5L	CD5 antigen-like precursor [Source:RefSeq peptide;Acc:NP_001295463]	2.026e-05	0.0003	-2.536
ENSCAFG00000016457	FCRL2	Fc receptor like 2 [Source:HGNC Symbol;Acc:HGNC:14875]	0.0002586	0.002297	-2.275
ENSCAFG00000016463	MAD1L1	MAD1 mitotic arrest deficient like 1 [Source:HGNC Symbol;Acc:HGNC:6762]	0.00928	0.03619	-0.7202
ENSCAFG00000016466	ALDH1A2	Canis lupus familiaris aldehyde dehydrogenase 1 family, member A2 (ALDH1A2), mRNA. [Source:RefSeq mRNA;Acc:NM_001287089]	0.001793	0.01038	-1.231
ENSCAFG00000016480	LGI2	leucine rich repeat LGI family member 2 [Source:HGNC Symbol;Acc:HGNC:18710]	0.0001098	0.001148	-1.194
ENSCAFG00000016482			9.319e-05	0.001011	-1.506
ENSCAFG00000016497	ZFP36L1	ZFP36 ring finger protein like 1 [Source:HGNC Symbol;Acc:HGNC:1107]	0.00395	0.01925	-0.8852
ENSCAFG00000016504	IL27RA	interleukin 27 receptor subunit alpha [Source:HGNC Symbol;Acc:HGNC:17290]	0.000961	0.00648	-0.6874
ENSCAFG00000016519	PPARGC1A	PPARG coactivator 1 alpha [Source:HGNC Symbol;Acc:HGNC:9237]	0.007774	0.03182	-1.14
ENSCAFG00000016522	PLOD1	Canis lupus familiaris procollagen-lysine, 2-oxoglutarate 5-dioxygenase 1 (PLOD1), mRNA. [Source:RefSeq mRNA;Acc:NM_001284442]	0.0002989	0.002585	-1.295
ENSCAFG00000016534	ACTN1	actinin alpha 1 [Source:HGNC Symbol;Acc:HGNC:163]	0.002246	0.01243	-0.6195
ENSCAFG00000016576	2001-09-01	septin 1 [Source:HGNC Symbol;Acc:HGNC:2879]	0.0006656	0.00487	-1.731
ENSCAFG00000016587	PSMB3		0.004373	0.02073	-0.6222
ENSCAFG00000016591	ZNF771	zinc finger protein 771 [Source:HGNC Symbol;Acc:HGNC:29653]	0.00204	0.01152	-0.9359
ENSCAFG00000016594			0.007043	0.02946	-1.24
ENSCAFG00000016600		G2/mitotic-specific cyclin-B2 [Source:RefSeq peptide;Acc:NP_001300739]	1.871e-05	0.0002812	-1.193
ENSCAFG00000016603	ITGAL	integrin subunit alpha L [Source:HGNC Symbol;Acc:HGNC:6148]	0.006891	0.02894	-0.9439
ENSCAFG00000016604	ZSWIM4	zinc finger SWIM-type containing 4 [Source:HGNC Symbol;Acc:HGNC:25704]	0.001313	0.008216	-1.431
ENSCAFG00000016616	IQGAP3	IQ motif containing GTPase activating protein 3 [Source:HGNC Symbol;Acc:HGNC:20669]	0.004526	0.02125	-1.252
ENSCAFG00000016618	TNFSF12	tumor necrosis factor superfamily member 12 [Source:HGNC Symbol;Acc:HGNC:11927]	4.424e-07	1.224e-05	-1.098
ENSCAFG00000016628			0.0005427	0.004165	-0.4088
ENSCAFG00000016632	EIF4A1	eukaryotic initiation factor 4A-I [Source:RefSeq peptide;Acc:NP_001238871]	2.372e-05	0.0003408	-0.5634
ENSCAFG00000016639			0.0005631	0.00428	-0.4234
ENSCAFG00000016641	CD68	CD68 molecule [Source:HGNC Symbol;Acc:HGNC:1693]	0.0007303	0.005212	-1.864
ENSCAFG00000016665	GTF2A2	general transcription factor IIA subunit 2 [Source:HGNC Symbol;Acc:HGNC:4647]	0.007339	0.03046	-0.3677
ENSCAFG00000016677	NCAPG	non-SMC condensin I complex subunit G [Source:HGNC Symbol;Acc:HGNC:24304]	0.0005082	0.003967	-1.207
ENSCAFG00000016708	DGKQ	diacylglycerol kinase theta [Source:HGNC Symbol;Acc:HGNC:2856]	0.0002602	0.002306	-1.732
ENSCAFG00000016715	BCL7C	BCL tumor suppressor 7C [Source:HGNC Symbol;Acc:HGNC:1006]	0.001312	0.008209	-1.419
ENSCAFG00000016718	HRH2	histamine receptor H2 [Source:HGNC Symbol;Acc:HGNC:5183]	0.0009687	0.006516	-1.75
ENSCAFG00000016722	WRAP53	WD repeat containing antisense to TP53 [Source:HGNC Symbol;Acc:HGNC:25522]	5.192e-13	8.546e-11	-1.336
ENSCAFG00000016755	CRABP2	cellular retinoic acid binding protein 2 [Source:HGNC Symbol;Acc:HGNC:2339]	0.0009265	0.006292	-1.236
ENSCAFG00000016762	PCGF3	polycomb group ring finger 3 [Source:HGNC Symbol;Acc:HGNC:10066]	0.003552	0.01775	-0.404
ENSCAFG00000016764	MFSD7	major facilitator superfamily domain containing 7 [Source:HGNC Symbol;Acc:HGNC:26177]	4.285e-06	8.068e-05	-1.759
ENSCAFG00000016770	HSD3B7	hydroxy-delta-5-steroid dehydrogenase, 3 beta- and steroid delta-isomerase 7 [Source:HGNC Symbol;Acc:HGNC:18324]	0.0008284	0.005764	-0.9346
ENSCAFG00000016782	PDE6B	Rod cGMP-specific 3',5'-cyclic phosphodiesterase subunit beta [Source:UniProtKB/Swiss-Prot;Acc:P33726]	7.149e-09	3.638e-07	-2.401
ENSCAFG00000016799			1.184e-05	0.0001911	-1.092
ENSCAFG00000016800	MRPL10	mitochondrial ribosomal protein L10 [Source:HGNC Symbol;Acc:HGNC:14055]	0.004421	0.02091	-0.5626
ENSCAFG00000016813	ERGIC1	endoplasmic reticulum-golgi intermediate compartment 1 [Source:HGNC Symbol;Acc:HGNC:29205]	0.002243	0.01242	-0.5823
ENSCAFG00000016828	COPZ2	coatomer protein complex subunit zeta 2 [Source:HGNC Symbol;Acc:HGNC:19356]	0.001303	0.008171	-0.6114
ENSCAFG00000016865			1.581e-09	9.713e-08	-1.994
ENSCAFG00000016880	ATP5G1	ATP synthase, H+ transporting, mitochondrial Fo complex subunit C1 (subunit 9) [Source:HGNC Symbol;Acc:HGNC:841]	0.0008366	0.005809	-0.7863
ENSCAFG00000016882	SSR2	translocon-associated protein subunit beta precursor [Source:RefSeq peptide;Acc:NP_001003269]	6.688e-05	0.0007863	-0.9842
ENSCAFG00000016883	ITGAX	integrin subunit alpha X [Source:HGNC Symbol;Acc:HGNC:6152]	8.813e-07	2.152e-05	-1.685
ENSCAFG00000016887	COX6A2	cytochrome c oxidase subunit 6A2 [Source:HGNC Symbol;Acc:HGNC:2279]	0.001588	0.009451	-2.11
ENSCAFG00000016912	NPM1		0.0002529	0.002252	-0.4654
ENSCAFG00000016926	PHB	prohibitin [Source:RefSeq peptide;Acc:NP_001103649]	0.003825	0.01873	-0.5088
ENSCAFG00000016949	ALOXE3	arachidonate lipoxygenase 3 [Source:HGNC Symbol;Acc:HGNC:13743]	1.911e-09	1.153e-07	-3.334
ENSCAFG00000016951	KCNIP1	potassium voltage-gated channel interacting protein 1 [Source:HGNC Symbol;Acc:HGNC:15521]	6.331e-07	1.605e-05	-2.837
ENSCAFG00000016956	KCNMB1	potassium calcium-activated channel subfamily M regulatory beta subunit 1 [Source:HGNC Symbol;Acc:HGNC:6285]	0.0007676	0.00543	-0.8015
ENSCAFG00000016958	KIF22	kinesin family member 22 [Source:HGNC Symbol;Acc:HGNC:6391]	5.558e-09	2.952e-07	-1.473
ENSCAFG00000016966	TPM1	tropomyosin 1 (alpha) [Source:HGNC Symbol;Acc:HGNC:12010]	0.003798	0.01864	-0.4151
ENSCAFG00000016970	MVP	major vault protein [Source:HGNC Symbol;Acc:HGNC:7531]	0.003408	0.01721	-0.7569
ENSCAFG00000017002	TMEM107	transmembrane protein 107 [Source:HGNC Symbol;Acc:HGNC:28128]	0.003853	0.01884	-0.6244
ENSCAFG00000017008	AURKB	aurora kinase B [Source:HGNC Symbol;Acc:HGNC:11390]	3.22e-07	9.372e-06	-1.432
ENSCAFG00000017014	KCTD13	potassium channel tetramerization domain containing 13 [Source:HGNC Symbol;Acc:HGNC:22234]	0.005942	0.026	-0.6015
ENSCAFG00000017018	COL1A1	collagen alpha-1(I) chain precursor [Source:RefSeq peptide;Acc:NP_001003090]	2.88e-05	0.0003979	-1.856
ENSCAFG00000017027	SLIT3	slit guidance ligand 3 [Source:HGNC Symbol;Acc:HGNC:11087]	0.002344	0.01287	-0.9041
ENSCAFG00000017030	RANGRF	RAN guanine nucleotide release factor [Source:HGNC Symbol;Acc:HGNC:17679]	0.0001521	0.001498	-0.9905
ENSCAFG00000017033	EME1	essential meiotic structure-specific endonuclease 1 [Source:HGNC Symbol;Acc:HGNC:24965]	0.007359	0.0305	-0.8534
ENSCAFG00000017034	TMED10	transmembrane p24 trafficking protein 10 [Source:HGNC Symbol;Acc:HGNC:16998]	2.424e-08	1.007e-06	-0.5051
ENSCAFG00000017036	LRRC59	leucine rich repeat containing 59 [Source:HGNC Symbol;Acc:HGNC:28817]	0.004499	0.02116	-0.8305
ENSCAFG00000017042	JDP2	Jun dimerization protein 2 [Source:HGNC Symbol;Acc:HGNC:17546]	0.001883	0.01079	-0.8866
ENSCAFG00000017044	BATF	basic leucine zipper ATF-like transcription factor [Source:HGNC Symbol;Acc:HGNC:958]	1.217e-08	5.691e-07	-2.426
ENSCAFG00000017053	PPIB	peptidylprolyl isomerase B [Source:HGNC Symbol;Acc:HGNC:9255]	3.735e-12	4.654e-10	-1.268
ENSCAFG00000017066	RPL26		1.512e-06	3.4e-05	-0.6684
ENSCAFG00000017070	TRMT1	tRNA methyltransferase 1 [Source:HGNC Symbol;Acc:HGNC:25980]	0.003506	0.01755	-0.9141
ENSCAFG00000017076	GADD45GIP1	GADD45G interacting protein 1 [Source:HGNC Symbol;Acc:HGNC:29996]	0.007802	0.03187	-1.145
ENSCAFG00000017095	YPEL3	yippee like 3 [Source:HGNC Symbol;Acc:HGNC:18327]	1.406e-05	0.0002204	-1.104
ENSCAFG00000017101	TGFB3	transforming growth factor beta 3 [Source:HGNC Symbol;Acc:HGNC:11769]	0.004824	0.02231	-0.8043
ENSCAFG00000017110	CORO1A	coronin 1A [Source:HGNC Symbol;Acc:HGNC:2252]	0.0002979	0.002582	-1.488
ENSCAFG00000017115	DNASE2	deoxyribonuclease 2, lysosomal [Source:HGNC Symbol;Acc:HGNC:2960]	1.693e-08	7.493e-07	-1.164
ENSCAFG00000017116	IFT43	intraflagellar transport 43 [Source:HGNC Symbol;Acc:HGNC:29669]	0.00888	0.03499	-0.4612
ENSCAFG00000017130	NUPR1	nuclear protein 1, transcriptional regulator [Source:HGNC Symbol;Acc:HGNC:29990]	0.0002514	0.002245	-1.101
ENSCAFG00000017151	RPS4X	ribosomal protein S4, X-linked [Source:HGNC Symbol;Acc:HGNC:10424]	0.001289	0.008107	-0.6166
ENSCAFG00000017158	IRF2BPL	interferon regulatory factor 2 binding protein like [Source:HGNC Symbol;Acc:HGNC:14282]	0.000367	0.003064	-0.8725
ENSCAFG00000017163	PRDX2	peroxiredoxin 2 [Source:HGNC Symbol;Acc:HGNC:9353]	4.497e-06	8.397e-05	-1.343
ENSCAFG00000017184	IL6R	interleukin 6 receptor [Source:HGNC Symbol;Acc:HGNC:6019]	0.003244	0.01655	-0.5758
ENSCAFG00000017216	TUFM	Tu translation elongation factor, mitochondrial [Source:HGNC Symbol;Acc:HGNC:12420]	0.0008831	0.006066	-0.6906
ENSCAFG00000017251	GABRB2	gamma-aminobutyric acid type A receptor beta2 subunit [Source:HGNC Symbol;Acc:HGNC:4082]	0.004194	0.02009	-2.675
ENSCAFG00000017257			0.00252	0.01363	-0.6086
ENSCAFG00000017264			2.505e-12	3.308e-10	-2.897
ENSCAFG00000017319	ACP5	tartrate-resistant acid phosphatase type 5 precursor [Source:RefSeq peptide;Acc:NP_001271372]	0.0009345	0.006323	-1.143
ENSCAFG00000017325			0.005847	0.02573	-0.5501
ENSCAFG00000017326			0.002489	0.0135	-1.308
ENSCAFG00000017329	FLRT2	fibronectin leucine rich transmembrane protein 2 [Source:HGNC Symbol;Acc:HGNC:3761]	0.006961	0.02918	-0.5386
ENSCAFG00000017334	ECSIT	ECSIT signalling integrator [Source:HGNC Symbol;Acc:HGNC:29548]	0.0009295	0.00631	-0.7649
ENSCAFG00000017342	GPR65	G protein-coupled receptor 65 [Source:HGNC Symbol;Acc:HGNC:4517]	0.001043	0.006893	-1.21
ENSCAFG00000017357	ADAM19	ADAM metallopeptidase domain 19 [Source:HGNC Symbol;Acc:HGNC:197]	0.002991	0.01557	-0.6582
ENSCAFG00000017365	TMEM100	transmembrane protein 100 [Source:HGNC Symbol;Acc:HGNC:25607]	4.423e-05	0.0005583	-1.109
ENSCAFG00000017386	RPS27	ribosomal protein S27 [Source:HGNC Symbol;Acc:HGNC:10416]	0.0004329	0.003493	-0.7961
ENSCAFG00000017387	PIK3R5	phosphoinositide-3-kinase regulatory subunit 5 [Source:HGNC Symbol;Acc:HGNC:30035]	0.004138	0.01993	-0.9492
ENSCAFG00000017425	CUEDC1	CUE domain containing 1 [Source:HGNC Symbol;Acc:HGNC:31350]	0.001847	0.01063	-0.7072
ENSCAFG00000017428	SWSAP1	SWIM-type zinc finger 7 associated protein 1 [Source:HGNC Symbol;Acc:HGNC:26638]	0.0006418	0.004735	-1.299
ENSCAFG00000017438	RAB3D	RAB3D, member RAS oncogene family [Source:HGNC Symbol;Acc:HGNC:9779]	6.067e-06	0.000108	-1.318
ENSCAFG00000017524	SUPT4H1	SPT4 homolog, DSIF elongation factor subunit [Source:HGNC Symbol;Acc:HGNC:11467]	0.0002135	0.001973	-0.5805
ENSCAFG00000017538	SPC24	SPC24, NDC80 kinetochore complex component [Source:HGNC Symbol;Acc:HGNC:26913]	5.07e-07	1.36e-05	-1.629
ENSCAFG00000017542	S100A13	S100 calcium binding protein A13 [Source:HGNC Symbol;Acc:HGNC:10490]	0.004448	0.02097	-0.6248
ENSCAFG00000017550	S100A4	Protein S100-A4 [Source:UniProtKB/Swiss-Prot;Acc:Q9TV56]	0.0004761	0.00378	-1.344
ENSCAFG00000017553	S100A6	S100 calcium binding protein A6 [Source:HGNC Symbol;Acc:HGNC:10496]	1.726e-10	1.412e-08	-1.86
ENSCAFG00000017589	TLE3	transducin like enhancer of split 3 [Source:HGNC Symbol;Acc:HGNC:11839]	6.827e-06	0.0001191	-1.022
ENSCAFG00000017592	SGCD	sarcoglycan delta [Source:HGNC Symbol;Acc:HGNC:10807]	0.001823	0.01051	-1.345
ENSCAFG00000017605	MRPL22	mitochondrial ribosomal protein L22 [Source:HGNC Symbol;Acc:HGNC:14480]	0.005705	0.02529	-0.3072
ENSCAFG00000017616	LARP6	La ribonucleoprotein domain family member 6 [Source:HGNC Symbol;Acc:HGNC:24012]	0.0007073	0.005108	-0.9929
ENSCAFG00000017628	C19orf38	chromosome 19 open reading frame 38 [Source:HGNC Symbol;Acc:HGNC:34073]	1.636e-07	5.242e-06	-2.468
ENSCAFG00000017634	THSD4	thrombospondin type 1 domain containing 4 [Source:HGNC Symbol;Acc:HGNC:25835]	0.005132	0.02338	-0.8365
ENSCAFG00000017658	PLK1	polo like kinase 1 [Source:HGNC Symbol;Acc:HGNC:9077]	0.0001074	0.001131	-0.9867
ENSCAFG00000017669	BTK	Bruton tyrosine kinase [Source:HGNC Symbol;Acc:HGNC:1133]	0.000137	0.001381	-1.228
ENSCAFG00000017675	SERPINA3	serpin family A member 3 [Source:HGNC Symbol;Acc:HGNC:16]	3.852e-05	0.000503	-4.85
ENSCAFG00000017680	RPL7A	60S ribosomal protein L7a [Source:RefSeq peptide;Acc:NP_001273868]	0.002076	0.01166	-0.9043
ENSCAFG00000017685	RIT2	Ras like without CAAX 2 [Source:HGNC Symbol;Acc:HGNC:10017]	2.103e-05	0.0003095	-2.167
ENSCAFG00000017687	SCNN1B	Amiloride-sensitive sodium channel subunit beta [Source:UniProtKB/Swiss-Prot;Acc:Q95165]	0.0005988	0.00449	-1.758
ENSCAFG00000017688			3.088e-06	6.181e-05	-0.7563
ENSCAFG00000017692	GLA	galactosidase alpha [Source:HGNC Symbol;Acc:HGNC:4296]	0.0003336	0.002837	-0.5461
ENSCAFG00000017714	SYNE3	spectrin repeat containing nuclear envelope family member 3 [Source:HGNC Symbol;Acc:HGNC:19861]	0.000721	0.00518	-1.032
ENSCAFG00000017727	ADPGK	ADP dependent glucokinase [Source:HGNC Symbol;Acc:HGNC:25250]	3.561e-05	0.000471	-0.5066
ENSCAFG00000017786	FHOD3	formin homology 2 domain containing 3 [Source:HGNC Symbol;Acc:HGNC:26178]	8.792e-08	3.122e-06	-1.102
ENSCAFG00000017798	MORF4L2	mortality factor 4 like 2 [Source:HGNC Symbol;Acc:HGNC:16849]	0.002404	0.01314	-0.9141
ENSCAFG00000017820	CD276	CD276 molecule [Source:HGNC Symbol;Acc:HGNC:19137]	0.000409	0.003327	-0.69
ENSCAFG00000017846	ATOX1	Copper transport protein ATOX1 [Source:UniProtKB/Swiss-Prot;Acc:Q9TT99]	1.258e-12	1.863e-10	-1.958
ENSCAFG00000017874	ICAM4	intercellular adhesion molecule 4 (Landsteiner-Wiener blood group) [Source:HGNC Symbol;Acc:HGNC:5347]	0.0001086	0.001138	-2.209
ENSCAFG00000017885	SERPINA7	serpin family A member 7 [Source:HGNC Symbol;Acc:HGNC:11583]	2.459e-06	5.09e-05	-3.776
ENSCAFG00000017889	EVL	Enah/Vasp-like [Source:HGNC Symbol;Acc:HGNC:20234]	0.001415	0.008684	-0.6458
ENSCAFG00000017908	EIF3G	eukaryotic translation initiation factor 3 subunit G [Source:HGNC Symbol;Acc:HGNC:3274]	0.006617	0.02807	-0.8524
ENSCAFG00000017913	PMP22	peripheral myelin protein 22 [Source:HGNC Symbol;Acc:HGNC:9118]	1.943e-05	0.0002889	-0.9376
ENSCAFG00000017921	C19orf66	chromosome 19 open reading frame 66 [Source:HGNC Symbol;Acc:HGNC:25649]	0.0004078	0.003319	-1.347
ENSCAFG00000017922	UBL7	ubiquitin like 7 [Source:HGNC Symbol;Acc:HGNC:28221]	0.004743	0.02204	-0.4583
ENSCAFG00000017933			0.008055	0.03263	-0.4975
ENSCAFG00000017967	PIN1	peptidylprolyl cis/trans isomerase, NIMA-interacting 1 [Source:HGNC Symbol;Acc:HGNC:8988]	2.237e-07	6.873e-06	-1.263
ENSCAFG00000017977	COX5A	cytochrome c oxidase subunit 5A, mitochondrial [Source:RefSeq peptide;Acc:NP_001274020]	7.284e-05	0.000835	-0.8407
ENSCAFG00000018001	NEIL1	nei like DNA glycosylase 1 [Source:HGNC Symbol;Acc:HGNC:18448]	0.007612	0.03129	-1.494
ENSCAFG00000018012	TRPV2	transient receptor potential cation channel subfamily V member 2 [Source:HGNC Symbol;Acc:HGNC:18082]	0.006454	0.02756	-0.8709
ENSCAFG00000018019	CENPV	centromere protein V [Source:HGNC Symbol;Acc:HGNC:29920]	0.003308	0.01683	-0.7046
ENSCAFG00000018059	ANKRD9	ankyrin repeat domain 9 [Source:HGNC Symbol;Acc:HGNC:20096]	0.0008867	0.006083	-1.604
ENSCAFG00000018073	PSTPIP1	proline-serine-threonine phosphatase interacting protein 1 [Source:HGNC Symbol;Acc:HGNC:9580]	0.001172	0.007546	-1.757
ENSCAFG00000018079	ADORA2B	adenosine A2b receptor [Source:HGNC Symbol;Acc:HGNC:264]	4.898e-08	1.882e-06	-1.816
ENSCAFG00000018081	SPECC1	sperm antigen with calponin homology and coiled-coil domains 1 [Source:HGNC Symbol;Acc:HGNC:30615]	0.006199	0.0268	-0.4093
ENSCAFG00000018094	RPS14	40S ribosomal protein S14 [Source:RefSeq peptide;Acc:NP_001274035]	2.776e-05	0.0003867	-1.063
ENSCAFG00000018115	CDH2	cadherin-2 precursor [Source:RefSeq peptide;Acc:NP_001274085]	3.582e-07	1.025e-05	-1.014
ENSCAFG00000018152	TMEM266	transmembrane protein 266 [Source:HGNC Symbol;Acc:HGNC:26763]	0.000135	0.001367	-1.817
ENSCAFG00000018164	CCL4	C-C motif chemokine 4 [Source:UniProtKB/Swiss-Prot;Acc:Q68AZ0]	0.001366	0.008454	-1.683
ENSCAFG00000018167	CCL3		0.00126	0.007971	-2.127
ENSCAFG00000018168	TTC39C	tetratricopeptide repeat domain 39C [Source:HGNC Symbol;Acc:HGNC:26595]	1.345e-05	0.0002129	-0.9514
ENSCAFG00000018171	CCL5	C-C motif chemokine ligand 5 [Source:HGNC Symbol;Acc:HGNC:10632]	0.004155	0.01997	-1.037
ENSCAFG00000018174	RPS15A		0.005807	0.02562	-0.4979
ENSCAFG00000018182	MMP28	matrix metallopeptidase 28 [Source:HGNC Symbol;Acc:HGNC:14366]	3.12e-06	6.218e-05	-1.627
ENSCAFG00000018206			0.0005574	0.004246	-0.8364
ENSCAFG00000018247	SNRPD1	small nuclear ribonucleoprotein Sm D1 [Source:RefSeq peptide;Acc:NP_001274086]	0.0005846	0.004404	-0.5829
ENSCAFG00000018253	SHMT1	serine hydroxymethyltransferase 1 [Source:HGNC Symbol;Acc:HGNC:10850]	0.0002897	0.002521	-0.7541
ENSCAFG00000018264	AGTR2	angiotensin II receptor type 2 [Source:HGNC Symbol;Acc:HGNC:338]	7.298e-05	0.0008359	-1.249
ENSCAFG00000018277	CKB	Creatine kinase B-type [Source:UniProtKB/Swiss-Prot;Acc:P05124]	8.711e-05	0.0009646	-1.351
ENSCAFG00000018284	UNC45B	unc-45 myosin chaperone B [Source:HGNC Symbol;Acc:HGNC:14304]	0.0001401	0.001408	-1.128
ENSCAFG00000018289	NLE1	notchless homolog 1 [Source:HGNC Symbol;Acc:HGNC:19889]	6.594e-05	0.0007766	-1.043
ENSCAFG00000018306	STXBP2	Syntaxin-binding protein 2 [Source:UniProtKB/Swiss-Prot;Acc:Q28288]	0.002307	0.01273	-0.5312
ENSCAFG00000018314		CD209 antigen [Source:RefSeq peptide;Acc:NP_001124304]	0.0001766	0.001693	-1.912
ENSCAFG00000018343	TMEM132E	transmembrane protein 132E [Source:HGNC Symbol;Acc:HGNC:26991]	5.978e-07	1.551e-05	-2.104
ENSCAFG00000018346	TIMM44	translocase of inner mitochondrial membrane 44 [Source:HGNC Symbol;Acc:HGNC:17316]	5.105e-05	0.000629	-0.6899
ENSCAFG00000018349	CCL2	C-C motif chemokine ligand 2 [Source:HGNC Symbol;Acc:HGNC:10618]	0.0001052	0.001114	-1.105
ENSCAFG00000018354	AKT1	AKT serine/threonine kinase 1 [Source:HGNC Symbol;Acc:HGNC:391]	0.004308	0.02051	-0.954
ENSCAFG00000018359	IL13RA1	interleukin 13 receptor subunit alpha 1 [Source:HGNC Symbol;Acc:HGNC:5974]	6.133e-05	0.0007307	-0.7515
ENSCAFG00000018361	TMEM98	transmembrane protein 98 [Source:HGNC Symbol;Acc:HGNC:24529]	0.003562	0.01779	-0.6405
ENSCAFG00000018384	SLC25A5	solute carrier family 25 member 5 [Source:HGNC Symbol;Acc:HGNC:10991]	0.001268	0.008004	-0.3868
ENSCAFG00000018398	CDCA4	cell division cycle associated 4 [Source:HGNC Symbol;Acc:HGNC:14625]	0.002976	0.01552	-1.251
ENSCAFG00000018405	FST	follistatin [Source:HGNC Symbol;Acc:HGNC:3971]	0.0001772	0.001697	-2.258
ENSCAFG00000018419	2006-09-01	septin 6 [Source:HGNC Symbol;Acc:HGNC:15848]	0.0003917	0.003222	-0.6201
ENSCAFG00000018428	MTA1	metastasis associated 1 [Source:HGNC Symbol;Acc:HGNC:7410]	0.005615	0.02503	-0.6477
ENSCAFG00000018430			0.0006994	0.005067	-0.6512
ENSCAFG00000018438	CRIP2	cysteine rich protein 2 [Source:HGNC Symbol;Acc:HGNC:2361]	8.714e-08	3.106e-06	-2.24
ENSCAFG00000018440			1.281e-10	1.081e-08	-3.076
ENSCAFG00000018482	CERS4	ceramide synthase 4 [Source:HGNC Symbol;Acc:HGNC:23747]	0.0002394	0.00217	-0.9967
ENSCAFG00000018506	ANGPTL4	angiopoietin like 4 [Source:HGNC Symbol;Acc:HGNC:16039]	0.005655	0.02514	-1.198
ENSCAFG00000018526	TMEM11	transmembrane protein 11 [Source:HGNC Symbol;Acc:HGNC:16823]	0.0001001	0.001073	-0.7277
ENSCAFG00000018540	MYO1F	myosin IF [Source:HGNC Symbol;Acc:HGNC:7600]	0.0005968	0.004482	-1.206
ENSCAFG00000018568			2.146e-10	1.664e-08	-3.025
ENSCAFG00000018590	VAV1	vav guanine nucleotide exchange factor 1 [Source:HGNC Symbol;Acc:HGNC:12657]	0.0007263	0.005197	-0.927
ENSCAFG00000018598	C6	complement C6 [Source:HGNC Symbol;Acc:HGNC:1339]	7.389e-09	3.731e-07	-1.314
ENSCAFG00000018610	TRIP10	thyroid hormone receptor interactor 10 [Source:HGNC Symbol;Acc:HGNC:12304]	0.001225	0.007808	-0.5017
ENSCAFG00000018619	PTGER4	prostaglandin E receptor 4 [Source:HGNC Symbol;Acc:HGNC:9596]	7.907e-16	2.451e-13	-1.456
ENSCAFG00000018620	GPR108	G protein-coupled receptor 108 [Source:HGNC Symbol;Acc:HGNC:17829]	4.344e-05	0.0005516	-0.8488
ENSCAFG00000018625	C3	complement C3 [Source:HGNC Symbol;Acc:HGNC:1318]	2.543e-10	1.894e-08	-2.479
ENSCAFG00000018636	DENND1C	DENN domain containing 1C [Source:HGNC Symbol;Acc:HGNC:26225]	0.0001517	0.001496	-1.186
ENSCAFG00000018648	OSMR	oncostatin M receptor [Source:HGNC Symbol;Acc:HGNC:8507]	3.269e-05	0.000442	-1.146
ENSCAFG00000018700	XPNPEP2	X-prolyl aminopeptidase 2 [Source:HGNC Symbol;Acc:HGNC:12823]	6.177e-05	0.0007344	-2.506
ENSCAFG00000018701			0.001054	0.006947	-0.9477
ENSCAFG00000018703	SASH3	SAM and SH3 domain containing 3 [Source:HGNC Symbol;Acc:HGNC:15975]	9.534e-06	0.0001591	-0.9758
ENSCAFG00000018724			2.479e-05	0.0003535	-1.409
ENSCAFG00000018725	SKP2	S-phase kinase associated protein 2 [Source:HGNC Symbol;Acc:HGNC:10901]	0.0001195	0.001232	-1.121
ENSCAFG00000018727	RAB31	RAB31, member RAS oncogene family [Source:HGNC Symbol;Acc:HGNC:9771]	0.008483	0.03385	-0.5885
ENSCAFG00000018744	C16orf45	chromosome 16 open reading frame 45 [Source:HGNC Symbol;Acc:HGNC:19213]	0.0002886	0.002515	-1.859
ENSCAFG00000018752	IL7R	interleukin 7 receptor [Source:HGNC Symbol;Acc:HGNC:6024]	0.0005802	0.004381	-2.338
ENSCAFG00000018762			0.00434	0.0206	-1.308
ENSCAFG00000018784			0.0002383	0.002166	-0.5681
ENSCAFG00000018793	HSD11B1L	hydroxysteroid 11-beta dehydrogenase 1 like [Source:HGNC Symbol;Acc:HGNC:30419]	0.008047	0.03262	-1.505
ENSCAFG00000018796	C19orf70	chromosome 19 open reading frame 70 [Source:HGNC Symbol;Acc:HGNC:33702]	0.003233	0.01653	-1.243
ENSCAFG00000018832	TUBB6	tubulin beta 6 class V [Source:HGNC Symbol;Acc:HGNC:20776]	0.003063	0.01586	-1.366
ENSCAFG00000018862	PTPN2	protein tyrosine phosphatase, non-receptor type 2 [Source:HGNC Symbol;Acc:HGNC:9650]	0.004489	0.02112	-0.4916
ENSCAFG00000018864	GPC3	glypican 3 [Source:HGNC Symbol;Acc:HGNC:4451]	1.198e-05	0.0001929	-1.436
ENSCAFG00000018871	CYP2J2	cytochrome P450 family 2 subfamily J member 2 [Source:HGNC Symbol;Acc:HGNC:2634]	0.009846	0.03783	-0.7509
ENSCAFG00000018879			0.004093	0.01977	-0.5161
ENSCAFG00000018934	UHRF1	ubiquitin like with PHD and ring finger domains 1 [Source:HGNC Symbol;Acc:HGNC:12556]	1.398e-05	0.0002195	-1.259
ENSCAFG00000018942	PLIN3	perilipin 3 [Source:HGNC Symbol;Acc:HGNC:16893]	0.0005233	0.004059	-1.109
ENSCAFG00000018951	CDH6	cadherin 6 [Source:HGNC Symbol;Acc:HGNC:1765]	9.277e-05	0.001008	-1.26
ENSCAFG00000019008	MYDGF	myeloid derived growth factor [Source:HGNC Symbol;Acc:HGNC:16948]	1.702e-05	0.0002597	-1.119
ENSCAFG00000019044			9.202e-07	2.243e-05	-1.38
ENSCAFG00000019088	GLIS1	GLIS family zinc finger 1 [Source:HGNC Symbol;Acc:HGNC:29525]	0.004546	0.0213	-1.466
ENSCAFG00000019092			0.005906	0.0259	-0.7439
ENSCAFG00000019117	MRM3	mitochondrial rRNA methyltransferase 3 [Source:HGNC Symbol;Acc:HGNC:18485]	0.001229	0.007819	-0.5345
ENSCAFG00000019122	NAGPA	N-acetylglucosamine-1-phosphodiester alpha-N-acetylglucosaminidase [Source:HGNC Symbol;Acc:HGNC:17378]	1.107e-05	0.0001813	-1.063
ENSCAFG00000019126	CREB3L3	cAMP responsive element binding protein 3 like 3 [Source:HGNC Symbol;Acc:HGNC:18855]	7.951e-07	1.97e-05	-1.592
ENSCAFG00000019158	EEF2	eukaryotic translation elongation factor 2 [Source:HGNC Symbol;Acc:HGNC:3214]	0.00984	0.03783	-0.6441
ENSCAFG00000019167	DAPK3	death associated protein kinase 3 [Source:HGNC Symbol;Acc:HGNC:2676]	4.793e-06	8.843e-05	-1.222
ENSCAFG00000019183	PODN	podocan [Source:HGNC Symbol;Acc:HGNC:23174]	0.003238	0.01653	-0.7638
ENSCAFG00000019189	BGN	biglycan precursor [Source:RefSeq peptide;Acc:NP_001003229]	0.003161	0.01626	-1.067
ENSCAFG00000019207	HMOX2	heme oxygenase 2 [Source:HGNC Symbol;Acc:HGNC:5014]	0.006895	0.02895	-0.4558
ENSCAFG00000019210			0.001651	0.009765	-1.089
ENSCAFG00000019215	HMG20B	high mobility group 20B [Source:HGNC Symbol;Acc:HGNC:5002]	0.0006965	0.005052	-0.7817
ENSCAFG00000019220			4.702e-05	0.000587	-1.413
ENSCAFG00000019226	PAM16	presequence translocase-associated motor 16 homolog (S. cerevisiae) [Source:HGNC Symbol;Acc:HGNC:29679]	0.002221	0.01236	-0.8676
ENSCAFG00000019227	GLIS2	GLIS family zinc finger 2 [Source:HGNC Symbol;Acc:HGNC:29450]	0.002321	0.01278	-1.09
ENSCAFG00000019238	MMP23B	matrix metallopeptidase 23B [Source:HGNC Symbol;Acc:HGNC:7171]	2.396e-07	7.275e-06	-1.843
ENSCAFG00000019269	MXRA8	matrix remodeling associated 8 [Source:HGNC Symbol;Acc:HGNC:7542]	2.98e-06	5.986e-05	-1.49
ENSCAFG00000019279	GNA15	G protein subunit alpha 15 [Source:HGNC Symbol;Acc:HGNC:4383]	4.022e-05	0.0005207	-1.301
ENSCAFG00000019288	SSR4	signal sequence receptor subunit 4 [Source:HGNC Symbol;Acc:HGNC:11326]	0.0001487	0.001474	-0.9236
ENSCAFG00000019323	SDF4	stromal cell derived factor 4 [Source:HGNC Symbol;Acc:HGNC:24188]	0.0001442	0.001444	-0.6324
ENSCAFG00000019333	C1orf159	chromosome 1 open reading frame 159 [Source:HGNC Symbol;Acc:HGNC:26062]	0.001918	0.01094	-1.072
ENSCAFG00000019347	TAX1BP3	Tax1 binding protein 3 [Source:HGNC Symbol;Acc:HGNC:30684]	4.881e-05	0.0006053	-0.6634
ENSCAFG00000019349	EMC6	ER membrane protein complex subunit 6 [Source:HGNC Symbol;Acc:HGNC:28430]	0.008706	0.03456	-0.5752
ENSCAFG00000019362	L1CAM	L1 cell adhesion molecule [Source:HGNC Symbol;Acc:HGNC:6470]	3.024e-13	5.305e-11	-3.631
ENSCAFG00000019367	ITGAE	integrin subunit alpha E [Source:HGNC Symbol;Acc:HGNC:6147]	0.008872	0.03499	-0.6937
ENSCAFG00000019368			0.0004458	0.00358	-1.109
ENSCAFG00000019370	GSG2	germ cell associated 2, haspin [Source:HGNC Symbol;Acc:HGNC:19682]	0.0001468	0.001461	-1.222
ENSCAFG00000019372	CCNF	cyclin F [Source:HGNC Symbol;Acc:HGNC:1591]	2.583e-08	1.06e-06	-2.253
ENSCAFG00000019378	THOP1	thimet oligopeptidase 1 [Source:HGNC Symbol;Acc:HGNC:11793]	0.002964	0.01547	-0.6179
ENSCAFG00000019386	GADD45B	growth arrest and DNA damage inducible beta [Source:HGNC Symbol;Acc:HGNC:4096]	1.154e-05	0.0001873	-1.557
ENSCAFG00000019408	ARHGAP4	Rho GTPase activating protein 4 [Source:HGNC Symbol;Acc:HGNC:674]	0.0005224	0.004054	-1.364
ENSCAFG00000019409	LSM7	U6 snRNA-associated Sm-like protein LSm7 [Source:RefSeq peptide;Acc:NP_001274010]	0.0002604	0.002306	-1.277
ENSCAFG00000019415	NAA10	N(alpha)-acetyltransferase 10, NatA catalytic subunit [Source:HGNC Symbol;Acc:HGNC:18704]	0.0002739	0.002411	-0.9994
ENSCAFG00000019419	RENBP	renin binding protein [Source:HGNC Symbol;Acc:HGNC:9959]	5.223e-08	1.995e-06	-1.704
ENSCAFG00000019422	TNFRSF14	tumor necrosis factor receptor superfamily member 14 precursor [Source:RefSeq peptide;Acc:NP_001271383]	9.485e-06	0.0001586	-1.468
ENSCAFG00000019427	MOB3A	MOB kinase activator 3A [Source:HGNC Symbol;Acc:HGNC:29802]	8.95e-05	0.000982	-1.142
ENSCAFG00000019461			0.006624	0.02809	-0.7969
ENSCAFG00000019472			0.00432	0.02054	-0.761
ENSCAFG00000019475	NDOR1	NADPH dependent diflavin oxidoreductase 1 [Source:HGNC Symbol;Acc:HGNC:29838]	6.282e-05	0.0007443	-1.013
ENSCAFG00000019501			0.001454	0.008861	-1.404
ENSCAFG00000019514	NPHP4	nephrocystin 4 [Source:HGNC Symbol;Acc:HGNC:19104]	0.008059	0.03264	-0.6298
ENSCAFG00000019526	FUT7	fucosyltransferase 7 [Source:HGNC Symbol;Acc:HGNC:4018]	0.0001556	0.001525	-2.469
ENSCAFG00000019533	PTGDS	Prostaglandin-H2 D-isomerase [Source:UniProtKB/Swiss-Prot;Acc:Q9XS65]	0.002837	0.01497	-1.667
ENSCAFG00000019536	ATP5D	ATP synthase, H+ transporting, mitochondrial F1 complex, delta subunit [Source:HGNC Symbol;Acc:HGNC:837]	0.008821	0.03486	-1.018
ENSCAFG00000019543	SBNO2	strawberry notch homolog 2 [Source:HGNC Symbol;Acc:HGNC:29158]	9.148e-05	0.0009973	-1.362
ENSCAFG00000019546	POLR2E	RNA polymerase II subunit E [Source:HGNC Symbol;Acc:HGNC:9192]	0.0003504	0.002943	-0.9278
ENSCAFG00000019552	ARHGAP45	Rho GTPase activating protein 45 [Source:HGNC Symbol;Acc:HGNC:17102]	0.006813	0.02867	-1.438
ENSCAFG00000019555	DNASE1L1	deoxyribonuclease 1 like 1 [Source:HGNC Symbol;Acc:HGNC:2957]	0.007078	0.02956	-0.6567
ENSCAFG00000019568	TAZ	tafazzin [Source:HGNC Symbol;Acc:HGNC:11577]	0.003992	0.01939	-0.5558
ENSCAFG00000019586	FAM50A	family with sequence similarity 50 member A [Source:HGNC Symbol;Acc:HGNC:18786]	0.001373	0.008481	-0.7315
ENSCAFG00000019590	UBL4A	ubiquitin like 4A [Source:HGNC Symbol;Acc:HGNC:12505]	0.0002141	0.001977	-1.065
ENSCAFG00000019591	SLC10A3	solute carrier family 10 member 3 [Source:HGNC Symbol;Acc:HGNC:22979]	0.004426	0.02091	-0.9277
ENSCAFG00000019606	HAGHL	hydroxyacylglutathione hydrolase-like [Source:HGNC Symbol;Acc:HGNC:14177]	0.001431	0.008757	-1.65
ENSCAFG00000019611	CHTF18	chromosome transmission fidelity factor 18 [Source:HGNC Symbol;Acc:HGNC:18435]	0.002158	0.01207	-2.107
ENSCAFG00000019627	MPP1	membrane palmitoylated protein 1 [Source:HGNC Symbol;Acc:HGNC:7219]	0.0002465	0.002214	-0.6712
ENSCAFG00000019644			1.16e-08	5.484e-07	-1.9
ENSCAFG00000019654	WDR90	WD repeat domain 90 [Source:HGNC Symbol;Acc:HGNC:26960]	0.007907	0.03222	-1.027
ENSCAFG00000019681	SLC45A1	solute carrier family 45 member 1 [Source:HGNC Symbol;Acc:HGNC:17939]	6.376e-06	0.0001124	-2.25
ENSCAFG00000019686	DNLZ	DNL-type zinc finger [Source:HGNC Symbol;Acc:HGNC:33879]	0.0007819	0.005502	-1.233
ENSCAFG00000019687			0.002125	0.01191	-1.026
ENSCAFG00000019697			3.478e-07	1.004e-05	-1.127
ENSCAFG00000019700	MPG	N-methylpurine DNA glycosylase [Source:HGNC Symbol;Acc:HGNC:7211]	0.00522	0.02367	-1.127
ENSCAFG00000019715	POLR3K	RNA polymerase III subunit K [Source:HGNC Symbol;Acc:HGNC:14121]	0.008468	0.03382	-0.6373
ENSCAFG00000019716	HCN2	hyperpolarization activated cyclic nucleotide gated potassium channel 2 [Source:HGNC Symbol;Acc:HGNC:4846]	0.001258	0.00796	-1.415
ENSCAFG00000019729	MIER2	MIER family member 2 [Source:HGNC Symbol;Acc:HGNC:29210]	0.008904	0.03503	-0.7442
ENSCAFG00000019732	SPSB1	splA/ryanodine receptor domain and SOCS box containing 1 [Source:HGNC Symbol;Acc:HGNC:30628]	1.013e-14	2.548e-12	-1.441
ENSCAFG00000019735	PIK3CD	phosphatidylinositol-4,5-bisphosphate 3-kinase catalytic subunit delta [Source:HGNC Symbol;Acc:HGNC:8977]	2.13e-06	4.508e-05	-1.047
ENSCAFG00000019744	CTNNBIP1	catenin beta interacting protein 1 [Source:HGNC Symbol;Acc:HGNC:16913]	0.002553	0.01378	-1.19
ENSCAFG00000019757	ABO	histo-blood group ABO system transferase [Source:RefSeq peptide;Acc:NP_001271365]	0.001416	0.008685	-1.619
ENSCAFG00000019764	DENND2D	DENN domain containing 2D [Source:HGNC Symbol;Acc:HGNC:26192]	0.001698	0.009953	-0.7938
ENSCAFG00000019772	CD53	CD53 molecule [Source:HGNC Symbol;Acc:HGNC:1686]	3.063e-07	9.015e-06	-1.051
ENSCAFG00000019790	KCNC4	potassium voltage-gated channel subfamily C member 4 [Source:HGNC Symbol;Acc:HGNC:6236]	0.002072	0.01165	-0.9809
ENSCAFG00000019798	CSF1	colony stimulating factor 1 [Source:HGNC Symbol;Acc:HGNC:2432]	0.00636	0.02724	-0.5184
ENSCAFG00000019807	TUBB3	tubulin beta 3 class III [Source:HGNC Symbol;Acc:HGNC:20772]	1.945e-09	1.168e-07	-3.296
ENSCAFG00000019834	CPNE7	copine 7 [Source:HGNC Symbol;Acc:HGNC:2320]	8.795e-05	0.0009722	-0.9076
ENSCAFG00000019840			4.165e-05	0.0005335	-1.059
ENSCAFG00000019848	COL5A1	collagen type V alpha 1 chain [Source:HGNC Symbol;Acc:HGNC:2209]	0.002443	0.01331	-1.093
ENSCAFG00000019861	GALNS	galactosamine (N-acetyl)-6-sulfatase [Source:HGNC Symbol;Acc:HGNC:4122]	5.401e-06	9.762e-05	-1.038
ENSCAFG00000019862	MRPS2	mitochondrial ribosomal protein S2 [Source:HGNC Symbol;Acc:HGNC:14495]	0.00249	0.0135	-0.9438
ENSCAFG00000019865	APRT	adenine phosphoribosyltransferase [Source:HGNC Symbol;Acc:HGNC:626]	0.0002498	0.002238	-1.263
ENSCAFG00000019866	CDT1	chromatin licensing and DNA replication factor 1 [Source:HGNC Symbol;Acc:HGNC:24576]	0.001532	0.00921	-1.911
ENSCAFG00000019870	PIEZO1	piezo type mechanosensitive ion channel component 1 [Source:HGNC Symbol;Acc:HGNC:28993]	0.0004382	0.003532	-0.6928
ENSCAFG00000019875	RNF166	ring finger protein 166 [Source:HGNC Symbol;Acc:HGNC:28856]	0.00743	0.03072	-0.8126
ENSCAFG00000019911	PLPP7	phospholipid phosphatase 7 (inactive) [Source:HGNC Symbol;Acc:HGNC:28174]	0.0005107	0.00398	-1.234
ENSCAFG00000019919	IRF8	interferon regulatory factor 8 [Source:HGNC Symbol;Acc:HGNC:5358]	4.077e-07	1.135e-05	-1.648
ENSCAFG00000019921	COX4I1	cytochrome c oxidase subunit 4I1 [Source:HGNC Symbol;Acc:HGNC:2265]	0.008457	0.03379	-0.3677
ENSCAFG00000019922	EMC8	ER membrane protein complex subunit 8 [Source:HGNC Symbol;Acc:HGNC:7864]	0.007145	0.0298	-0.4405
ENSCAFG00000019923	C16orf74	chromosome 16 open reading frame 74 [Source:HGNC Symbol;Acc:HGNC:23362]	0.0001498	0.001481	-2.102
ENSCAFG00000019924	GINS2	GINS complex subunit 2 [Source:HGNC Symbol;Acc:HGNC:24575]	6.127e-05	0.0007307	-1.417
ENSCAFG00000019933	HENMT1	HEN1 methyltransferase homolog 1 [Source:HGNC Symbol;Acc:HGNC:26400]	0.00076	0.005392	-2.075
ENSCAFG00000019941	EXOSC2	exosome component 2 [Source:HGNC Symbol;Acc:HGNC:17097]	0.004142	0.01994	-0.5449
ENSCAFG00000019944			0.00175	0.01017	-1.557
ENSCAFG00000019950	HMCN2	hemicentin 2 [Source:HGNC Symbol;Acc:HGNC:21293]	0.0003755	0.003119	-3.402
ENSCAFG00000019952	ATP2C2	ATPase secretory pathway Ca2+ transporting 2 [Source:HGNC Symbol;Acc:HGNC:29103]	0.007478	0.03085	-1.141
ENSCAFG00000019970	OSGIN1	oxidative stress induced growth inhibitor 1 [Source:HGNC Symbol;Acc:HGNC:30093]	7.299e-07	1.826e-05	-2.44
ENSCAFG00000019973	HSBP1	heat shock factor binding protein 1 [Source:HGNC Symbol;Acc:HGNC:5203]	0.008638	0.03433	-0.4183
ENSCAFG00000019985	COL11A1	collagen type XI alpha 1 chain [Source:HGNC Symbol;Acc:HGNC:2186]	0.001127	0.007326	-1.599
ENSCAFG00000019995	DPH5	diphthamide biosynthesis 5 [Source:HGNC Symbol;Acc:HGNC:24270]	0.008449	0.03379	-0.3247
ENSCAFG00000020004	VCAM1	vascular cell adhesion molecule 1 [Source:HGNC Symbol;Acc:HGNC:12663]	3.304e-06	6.517e-05	-1.358
ENSCAFG00000020045	PKN3	protein kinase N3 [Source:HGNC Symbol;Acc:HGNC:17999]	0.008528	0.03399	-0.6172
ENSCAFG00000020095	DPM2	dolichyl-phosphate mannosyltransferase subunit 2, regulatory [Source:HGNC Symbol;Acc:HGNC:3006]	0.001698	0.009953	-0.5701
ENSCAFG00000020101	ST6GALNAC4	ST6 N-acetylgalactosaminide alpha-2,6-sialyltransferase 4 [Source:HGNC Symbol;Acc:HGNC:17846]	0.006347	0.0272	-0.8488
ENSCAFG00000020105	AK1	adenylate kinase 1 [Source:HGNC Symbol;Acc:HGNC:361]	0.009486	0.0368	-0.7961
ENSCAFG00000020110	TF	coagulation factor III, tissue factor [Source:HGNC Symbol;Acc:HGNC:3541]	6.785e-05	0.0007955	-1.41
ENSCAFG00000020111	FPGS	folylpolyglutamate synthase [Source:HGNC Symbol;Acc:HGNC:3824]	0.002946	0.0154	-0.6397
ENSCAFG00000020123	PTRH1	peptidyl-tRNA hydrolase 1 homolog [Source:HGNC Symbol;Acc:HGNC:27039]	0.006033	0.02628	-1.123
ENSCAFG00000020136	RPL12	60S ribosomal protein L12 [Source:UniProtKB/Swiss-Prot;Acc:E2RR58]	0.0001795	0.001713	-0.9317
ENSCAFG00000020140	SLC2A8	solute carrier family 2 member 8 [Source:HGNC Symbol;Acc:HGNC:13812]	0.009967	0.03817	-0.7427
ENSCAFG00000020152	IL34	interleukin 34 [Source:HGNC Symbol;Acc:HGNC:28529]	0.0001589	0.001551	-1.021
ENSCAFG00000020166	ANGPTL2	angiopoietin like 2 [Source:HGNC Symbol;Acc:HGNC:490]	0.0002198	0.002022	-0.8596
ENSCAFG00000020177	CALB2	calbindin 2 [Source:HGNC Symbol;Acc:HGNC:1435]	2.657e-06	5.433e-05	-3.483
ENSCAFG00000020182	CDC7	cell division cycle 7 [Source:HGNC Symbol;Acc:HGNC:1745]	0.001988	0.01128	-0.9768
ENSCAFG00000020212	RPL35	ribosomal protein L35 [Source:HGNC Symbol;Acc:HGNC:10344]	4.776e-05	0.0005947	-0.8775
ENSCAFG00000020219			0.0004638	0.003701	-1.618
ENSCAFG00000020224	PSMB7	Canis lupus familiaris proteasome (prosome, macropain) subunit, beta type, 7 (PSMB7), mRNA. [Source:RefSeq mRNA;Acc:NM_001284453]	0.0001425	0.001429	-0.4214
ENSCAFG00000020244	CLCA4	chloride channel accessory 4 [Source:HGNC Symbol;Acc:HGNC:2018]	8.462e-08	3.033e-06	-5.248
ENSCAFG00000020270	COL24A1	collagen type XXIV alpha 1 chain [Source:HGNC Symbol;Acc:HGNC:20821]	0.0001494	0.001478	-1.767
ENSCAFG00000020300	LPAR3	lysophosphatidic acid receptor 3 [Source:HGNC Symbol;Acc:HGNC:14298]	1.184e-05	0.0001911	-2.546
ENSCAFG00000020318	PLA2G15	Group XV phospholipase A2 [Source:UniProtKB/Swiss-Prot;Acc:Q6XPZ3]	0.0007704	0.005443	-0.671
ENSCAFG00000020395	RRAD	RRAD, Ras related glycolysis inhibitor and calcium channel regulator [Source:HGNC Symbol;Acc:HGNC:10446]	6.294e-06	0.0001111	-1.277
ENSCAFG00000020397	CDH16	cadherin 16 [Source:HGNC Symbol;Acc:HGNC:1755]	0.006101	0.0265	-1.445
ENSCAFG00000020416	CMTM3	CKLF like MARVEL transmembrane domain containing 3 [Source:HGNC Symbol;Acc:HGNC:19174]	9.506e-14	1.864e-11	-1.909
ENSCAFG00000020425	CDH11	cadherin 11 [Source:HGNC Symbol;Acc:HGNC:1750]	5.606e-07	1.468e-05	-1.426
ENSCAFG00000020429	DEPDC1	DEP domain containing 1 [Source:HGNC Symbol;Acc:HGNC:22949]	0.0002752	0.00242	-1.561
ENSCAFG00000023016	FBXL12	F-box and leucine rich repeat protein 12 [Source:HGNC Symbol;Acc:HGNC:13611]	0.00206	0.01159	-0.6963
ENSCAFG00000023022			0.0004805	0.003811	-1.636
ENSCAFG00000023057			0.001143	0.007415	-1.084
ENSCAFG00000023066			0.006462	0.02756	-0.3968
ENSCAFG00000023072	POC1A	POC1 centriolar protein A [Source:HGNC Symbol;Acc:HGNC:24488]	0.003472	0.01743	-1.032
ENSCAFG00000023119	TTLL2	tubulin tyrosine ligase like 2 [Source:HGNC Symbol;Acc:HGNC:21211]	2.55e-07	7.691e-06	-3.713
ENSCAFG00000023134	TNFRSF12A	tumor necrosis factor receptor superfamily member 12A precursor [Source:RefSeq peptide;Acc:NP_001180228]	2.103e-07	6.521e-06	-1.948
ENSCAFG00000023151			1.225e-05	0.0001963	-0.8291
ENSCAFG00000023168	HMGN2	Non-histone chromosomal protein HMG-17 [Source:UniProtKB/Swiss-Prot;Acc:Q711A6]	0.0005939	0.004469	-0.5886
ENSCAFG00000023205			1.701e-13	3.193e-11	-1.224
ENSCAFG00000023237	SPN	sialophorin [Source:HGNC Symbol;Acc:HGNC:11249]	0.002493	0.01351	-1.469
ENSCAFG00000023246	PLA2G5	phospholipase A2 group V [Source:HGNC Symbol;Acc:HGNC:9038]	0.005127	0.02336	-1.758
ENSCAFG00000023247	RPS15	ribosomal protein S15 [Source:HGNC Symbol;Acc:HGNC:10388]	0.0003771	0.003125	-1.682
ENSCAFG00000023272	FSTL3	follistatin like 3 [Source:HGNC Symbol;Acc:HGNC:3973]	1.126e-19	1.072e-16	-3.642
ENSCAFG00000023309	TWF2	twinfilin actin binding protein 2 [Source:HGNC Symbol;Acc:HGNC:9621]	0.0008426	0.005842	-0.9576
ENSCAFG00000023363	CNDP2	carnosine dipeptidase 2 [Source:HGNC Symbol;Acc:HGNC:24437]	0.0009141	0.006228	-1.141
ENSCAFG00000023427	KCNE4	potassium voltage-gated channel subfamily E regulatory subunit 4 [Source:HGNC Symbol;Acc:HGNC:6244]	4.913e-08	1.882e-06	-2.688
ENSCAFG00000023445	MED31	mediator complex subunit 31 [Source:HGNC Symbol;Acc:HGNC:24260]	0.005235	0.02373	-0.5871
ENSCAFG00000023471	RPS27A	ribosomal protein S27a [Source:HGNC Symbol;Acc:HGNC:10417]	0.001188	0.007624	-0.6973
ENSCAFG00000023493	GLRX5	glutaredoxin 5 [Source:HGNC Symbol;Acc:HGNC:20134]	0.0003848	0.003175	-0.7179
ENSCAFG00000023527			0.00567	0.02519	-1.564
ENSCAFG00000023582	SERPINB10	serpin family B member 10 [Source:HGNC Symbol;Acc:HGNC:8942]	1.213e-11	1.336e-09	-2.603
ENSCAFG00000023615	MMP12	matrix metallopeptidase 12 [Source:HGNC Symbol;Acc:HGNC:7158]	3.006e-07	8.866e-06	-3.526
ENSCAFG00000023628	NME1	Nucleoside diphosphate kinase A [Source:UniProtKB/Swiss-Prot;Acc:Q50KA9]	0.00017	0.001632	-0.5545
ENSCAFG00000023671	GMNC	geminin coiled-coil domain containing [Source:HGNC Symbol;Acc:HGNC:40049]	0.001471	0.008945	-3.848
ENSCAFG00000023677			0.0001138	0.001182	-4.587
ENSCAFG00000023690	ERCC6L	ERCC excision repair 6 like, spindle assembly checkpoint helicase [Source:HGNC Symbol;Acc:HGNC:20794]	5.905e-05	0.000708	-1.435
ENSCAFG00000023691			1.159e-08	5.484e-07	-2.07
ENSCAFG00000023729	TSPYL1	TSPY like 1 [Source:HGNC Symbol;Acc:HGNC:12382]	0.003394	0.01716	-0.9153
ENSCAFG00000023735			2.087e-12	2.868e-10	-4.411
ENSCAFG00000023742	PTPRR	protein tyrosine phosphatase, receptor type R [Source:HGNC Symbol;Acc:HGNC:9680]	2.517e-13	4.474e-11	-2.586
ENSCAFG00000023757	ADAMTSL2	ADAMTS like 2 [Source:HGNC Symbol;Acc:HGNC:14631]	3.772e-06	7.289e-05	-2.804
ENSCAFG00000023759	MT2A	Metallothionein-2 [Source:UniProtKB/Swiss-Prot;Acc:Q9XST5]	1.846e-16	7.238e-14	-3.286
ENSCAFG00000023783	ZBP1	Z-DNA binding protein 1 [Source:HGNC Symbol;Acc:HGNC:16176]	0.005374	0.02416	-1.745
ENSCAFG00000023837	PTGFRN	prostaglandin F2 receptor inhibitor [Source:HGNC Symbol;Acc:HGNC:9601]	0.001902	0.01086	-0.5919
ENSCAFG00000023910	LOXL1	lysyl oxidase like 1 [Source:HGNC Symbol;Acc:HGNC:6665]	0.0004055	0.003307	-0.9321
ENSCAFG00000023928	CCL8	C-C motif chemokine 8 [Source:UniProtKB/Swiss-Prot;Acc:Q68AY9]	8.111e-05	0.0009116	-2.047
ENSCAFG00000023981			0.0003954	0.003242	-2.274
ENSCAFG00000023994			0.001362	0.008443	-1.587
ENSCAFG00000024197	NLRP8	NLR family pyrin domain containing 8 [Source:HGNC Symbol;Acc:HGNC:22940]	0.003585	0.01787	-3.806
ENSCAFG00000024198			0.0004023	0.003289	-1.655
ENSCAFG00000024205	CCL13	Canis lupus familiaris chemokine (C-C motif) ligand 13 (CCL13), mRNA. [Source:RefSeq mRNA;Acc:NM_001003966]	1.155e-08	5.484e-07	-3.965
ENSCAFG00000024219	RBFA	ribosome binding factor A (putative) [Source:HGNC Symbol;Acc:HGNC:26120]	0.004882	0.0225	-0.744
ENSCAFG00000024288	TRABD2B	TraB domain containing 2B [Source:HGNC Symbol;Acc:HGNC:44200]	0.0001301	0.001328	-1.593
ENSCAFG00000024310	FBXO27	F-box protein 27 [Source:HGNC Symbol;Acc:HGNC:18753]	0.0003615	0.003023	-2.068
ENSCAFG00000024320	FXYD5	FXYD domain containing ion transport regulator 5 [Source:HGNC Symbol;Acc:HGNC:4029]	0.0005051	0.003955	-0.969
ENSCAFG00000024350	CENPP	centromere protein P [Source:HGNC Symbol;Acc:HGNC:32933]	1.494e-06	3.377e-05	-1.27
ENSCAFG00000024456			0.001394	0.008573	-0.5212
ENSCAFG00000024578	GPR182	G protein-coupled receptor 182 [Source:HGNC Symbol;Acc:HGNC:13708]	0.001653	0.009766	-2.109
ENSCAFG00000024645	BNIP3	BCL2/adenovirus E1B 19kDa interacting protein 3 [Source:HGNC Symbol;Acc:HGNC:1084]	0.001813	0.01047	-0.7522
ENSCAFG00000024695	TNFAIP8L2	TNF alpha induced protein 8 like 2 [Source:HGNC Symbol;Acc:HGNC:26277]	3.358e-05	0.0004513	-1.542
ENSCAFG00000024748	CD55	CD55 molecule (Cromer blood group) [Source:HGNC Symbol;Acc:HGNC:2665]	1.648e-08	7.372e-07	-2.688
ENSCAFG00000024758	ADAMTS5	ADAM metallopeptidase with thrombospondin type 1 motif 5 [Source:HGNC Symbol;Acc:HGNC:221]	0.007804	0.03187	-1.042
ENSCAFG00000024792			9.257e-15	2.42e-12	-2.368
ENSCAFG00000024796	RNH1	ribonuclease/angiogenin inhibitor 1 [Source:HGNC Symbol;Acc:HGNC:10074]	0.004038	0.01955	-1.309
ENSCAFG00000024817			0.0008995	0.00615	-1.208
ENSCAFG00000024818	RACK1	receptor for activated C kinase 1 [Source:HGNC Symbol;Acc:HGNC:4399]	0.002426	0.01324	-0.6991
ENSCAFG00000024839	KIF21B	kinesin family member 21B [Source:HGNC Symbol;Acc:HGNC:29442]	0.002069	0.01164	-1.212
ENSCAFG00000024858			0.001236	0.00784	-0.7613
ENSCAFG00000024864	CHGA	chromogranin A [Source:HGNC Symbol;Acc:HGNC:1929]	0.0004205	0.003406	-0.8037
ENSCAFG00000024869	ADAMDEC1	ADAM like decysin 1 [Source:HGNC Symbol;Acc:HGNC:16299]	6.963e-11	6.315e-09	-2.836
ENSCAFG00000024903			1.809e-06	3.929e-05	-1.473
ENSCAFG00000024955			0.001242	0.007873	-0.4835
ENSCAFG00000025002	DPP4	dipeptidyl peptidase 4 [Source:HGNC Symbol;Acc:HGNC:3009]	0.0001667	0.001608	-1.416
ENSCAFG00000025016			0.002212	0.01232	-1.712
ENSCAFG00000025031			0.0006491	0.004773	-2.642
ENSCAFG00000025115			7.648e-05	0.0008671	-1.104
ENSCAFG00000025202	CA2	carbonic anhydrase 2 [Source:HGNC Symbol;Acc:HGNC:1373]	0.000285	0.00249	-2.528
ENSCAFG00000025206	ZCCHC3	zinc finger CCHC-type containing 3 [Source:HGNC Symbol;Acc:HGNC:16230]	0.006246	0.02693	-1.128
ENSCAFG00000025220	ACVRL1	activin A receptor like type 1 [Source:HGNC Symbol;Acc:HGNC:175]	2.36e-05	0.00034	-1.109
ENSCAFG00000025281		Canis lupus familiaris CD1a8 protein (CD1A8), mRNA. [Source:RefSeq mRNA;Acc:NM_001128838]	1.612e-08	7.234e-07	-5.087
ENSCAFG00000025332			3.19e-06	6.328e-05	-1.702
ENSCAFG00000025347	SPCS3	signal peptidase complex subunit 3 [Source:HGNC Symbol;Acc:HGNC:26212]	0.001503	0.009079	-0.6477
ENSCAFG00000025365	ACKR1	atypical chemokine receptor 1 (Duffy blood group) [Source:HGNC Symbol;Acc:HGNC:4035]	5.559e-06	0.0001	-1.807
ENSCAFG00000025373	SLC25A28	solute carrier family 25 member 28 [Source:HGNC Symbol;Acc:HGNC:23472]	9.132e-05	0.0009973	-0.6242
ENSCAFG00000025512	SERPINB6	serpin family B member 6 [Source:HGNC Symbol;Acc:HGNC:8950]	1.386e-05	0.0002179	-0.8309
ENSCAFG00000025532	NT5C	5', 3'-nucleotidase, cytosolic [Source:HGNC Symbol;Acc:HGNC:17144]	0.0007678	0.00543	-0.9313
ENSCAFG00000025533	ITIH4	inter-alpha-trypsin inhibitor heavy chain family member 4 [Source:HGNC Symbol;Acc:HGNC:6169]	1.214e-19	1.079e-16	-4.631
ENSCAFG00000025567	A2M	alpha-2-macroglobulin [Source:HGNC Symbol;Acc:HGNC:7]	3.529e-05	0.0004681	-0.9904
ENSCAFG00000028459	MT3	metallothionein 3 [Source:HGNC Symbol;Acc:HGNC:7408]	0.0007702	0.005443	-1.105
ENSCAFG00000028461	LOX	lysyl oxidase [Source:HGNC Symbol;Acc:HGNC:6664]	0.004236	0.02024	-1.321
ENSCAFG00000028473			0.00274	0.01454	-1.626
ENSCAFG00000028485			1.104e-05	0.0001811	-1.254
ENSCAFG00000028511			0.002052	0.01156	-1.784
ENSCAFG00000028553	PDLIM1	PDZ and LIM domain 1 [Source:HGNC Symbol;Acc:HGNC:2067]	1.102e-06	2.592e-05	-0.8028
ENSCAFG00000028589			0.0005218	0.004052	-0.6003
ENSCAFG00000028600			0.005716	0.0253	-3.207
ENSCAFG00000028603			6.006e-14	1.213e-11	-2.268
ENSCAFG00000028607	GMFG	glia maturation factor gamma [Source:HGNC Symbol;Acc:HGNC:4374]	0.0003736	0.003107	-0.8087
ENSCAFG00000028613			0.0003315	0.002826	-0.9161
ENSCAFG00000028639	SMIM1	small integral membrane protein 1 (Vel blood group) [Source:HGNC Symbol;Acc:HGNC:44204]	0.0006318	0.004675	-2.208
ENSCAFG00000028654	GNG12	G protein subunit gamma 12 [Source:HGNC Symbol;Acc:HGNC:19663]	9.395e-07	2.277e-05	-0.7668
ENSCAFG00000028715	HMGB3	high mobility group box 3 [Source:HGNC Symbol;Acc:HGNC:5004]	0.006397	0.02735	-0.6689
ENSCAFG00000028751	C10orf71	chromosome 10 open reading frame 71 [Source:HGNC Symbol;Acc:HGNC:26973]	0.004177	0.02004	-1.093
ENSCAFG00000028752	OVCA2	OVCA2 serine hydrolase domain containing [Source:HGNC Symbol;Acc:HGNC:24203]	0.006535	0.02779	-0.6252
ENSCAFG00000028762	KLRG1	killer cell lectin like receptor G1 [Source:HGNC Symbol;Acc:HGNC:6380]	7.343e-06	0.0001275	-1.235
ENSCAFG00000028779	MRPS6	mitochondrial ribosomal protein S6 [Source:HGNC Symbol;Acc:HGNC:14051]	0.0001352	0.001368	-0.7294
ENSCAFG00000028797	ADM5	adrenomedullin 5 (putative) [Source:HGNC Symbol;Acc:HGNC:27293]	6.425e-26	1.428e-22	-2.997
ENSCAFG00000028834	FAM104A	family with sequence similarity 104 member A [Source:HGNC Symbol;Acc:HGNC:25918]	0.007851	0.03204	-0.7433
ENSCAFG00000028873			0.0017	0.009955	-2.158
ENSCAFG00000028905	CDKN2C	cyclin dependent kinase inhibitor 2C [Source:HGNC Symbol;Acc:HGNC:1789]	2.878e-26	7.675e-23	-1.943
ENSCAFG00000028912			2.918e-05	0.0004025	-1.473
ENSCAFG00000028930			1.102e-05	0.0001809	-1.587
ENSCAFG00000028933	IGSF8	immunoglobulin superfamily member 8 [Source:HGNC Symbol;Acc:HGNC:17813]	0.0001395	0.001404	-2.186
ENSCAFG00000028947	ELN	elastin [Source:HGNC Symbol;Acc:HGNC:3327]	5.309e-06	9.656e-05	-1.998
ENSCAFG00000028955	RPL23		6.869e-05	0.0008014	-0.8183
ENSCAFG00000028957	GLT1D1	glycosyltransferase 1 domain containing 1 [Source:HGNC Symbol;Acc:HGNC:26483]	0.0001012	0.001082	-1.045
ENSCAFG00000028978	IL2RG	Cytokine receptor common subunit gamma [Source:UniProtKB/Swiss-Prot;Acc:P40321]	0.001441	0.008802	-1.4
ENSCAFG00000028982			0.0001153	0.001195	-1.044
ENSCAFG00000028989			0.008237	0.03321	-1.158
ENSCAFG00000029022			1.648e-06	3.651e-05	-2.129
ENSCAFG00000029034	PDLIM3	PDZ and LIM domain 3 [Source:HGNC Symbol;Acc:HGNC:20767]	4.147e-05	0.0005321	-1.616
ENSCAFG00000029072			0.001058	0.006961	-1.791
ENSCAFG00000029121	FAM78A	family with sequence similarity 78 member A [Source:HGNC Symbol;Acc:HGNC:25465]	1.745e-05	0.0002647	-1.132
ENSCAFG00000029191	STMN1	stathmin 1 [Source:HGNC Symbol;Acc:HGNC:6510]	0.0001684	0.001623	-0.8769
ENSCAFG00000029215	TXNDC12	thioredoxin domain containing 12 [Source:HGNC Symbol;Acc:HGNC:24626]	0.002867	0.01509	-0.3094
ENSCAFG00000029265	THY1	thy-1 membrane glycoprotein precursor [Source:RefSeq peptide;Acc:NP_001274058]	4.566e-07	1.249e-05	-1.207
ENSCAFG00000029297	ANKRD22	ankyrin repeat domain 22 [Source:HGNC Symbol;Acc:HGNC:28321]	0.001242	0.007871	-1.81
ENSCAFG00000029313	CLDN1	claudin 1 [Source:HGNC Symbol;Acc:HGNC:2032]	3.828e-07	1.083e-05	-1.372
ENSCAFG00000029358	FAAP24	Fanconi anemia core complex associated protein 24 [Source:HGNC Symbol;Acc:HGNC:28467]	0.008093	0.03273	-0.4212
ENSCAFG00000029396	BASP1	brain abundant membrane attached signal protein 1 [Source:HGNC Symbol;Acc:HGNC:957]	2.672e-07	7.97e-06	-2.218
ENSCAFG00000029427			0.004396	0.02081	-1.489
ENSCAFG00000029434			0.003153	0.01624	-1.426
ENSCAFG00000029471	CLIC2	chloride intracellular channel 2 [Source:HGNC Symbol;Acc:HGNC:2063]	0.00343	0.01728	-0.6078
ENSCAFG00000029474	GADD45A	growth arrest and DNA damage inducible alpha [Source:HGNC Symbol;Acc:HGNC:4095]	2.591e-05	0.0003675	-0.9683
ENSCAFG00000029552			0.0007241	0.005193	-1.108
ENSCAFG00000029553			9.492e-06	0.0001586	-2.25
ENSCAFG00000029558	BMF	Bcl2 modifying factor [Source:HGNC Symbol;Acc:HGNC:24132]	0.0001463	0.001458	-0.8203
ENSCAFG00000029563	DIO3	type III iodothyronine deiodinase [Source:RefSeq peptide;Acc:NP_001157660]	1.202e-10	1.021e-08	-6.315
ENSCAFG00000029614	FBXO6	F-box protein 6 [Source:HGNC Symbol;Acc:HGNC:13585]	0.008865	0.03499	-0.9242
ENSCAFG00000029635			0.001316	0.008224	-0.5707
ENSCAFG00000029758			0.001325	0.008276	-1.291
ENSCAFG00000029786	Bdkrb2	bradykinin receptor B2 [Source:HGNC Symbol;Acc:HGNC:1030]	0.005244	0.02376	-0.7978
ENSCAFG00000029799	RASSF5	Ras association domain family member 5 [Source:HGNC Symbol;Acc:HGNC:17609]	0.001804	0.01043	-0.9517
ENSCAFG00000029801	DUSP26	dual specificity phosphatase 26 [Source:HGNC Symbol;Acc:HGNC:28161]	0.005707	0.02529	-1.011
ENSCAFG00000029836	CENPW	centromere protein W [Source:HGNC Symbol;Acc:HGNC:21488]	1.36e-05	0.0002148	-1.279
ENSCAFG00000029884			1.837e-05	0.0002768	-0.8658
ENSCAFG00000029892	RPL13A	ribosomal protein L13a [Source:HGNC Symbol;Acc:HGNC:10304]	0.0005568	0.004244	-0.9649
ENSCAFG00000029901	C1QTNF2	C1q and TNF related 2 [Source:HGNC Symbol;Acc:HGNC:14325]	0.004394	0.02081	-0.6632
ENSCAFG00000029904			4.667e-10	3.241e-08	-4.169
ENSCAFG00000029919	CLIC3	chloride intracellular channel 3 [Source:HGNC Symbol;Acc:HGNC:2064]	1.575e-08	7.096e-07	-2.332
ENSCAFG00000029950	PKIB	cAMP-dependent protein kinase inhibitor beta [Source:HGNC Symbol;Acc:HGNC:9018]	0.0001078	0.001132	-1.367
ENSCAFG00000029954			0.008005	0.03252	-1.006
ENSCAFG00000029969	RGS4	regulator of G protein signaling 4 [Source:HGNC Symbol;Acc:HGNC:10000]	0.003962	0.01927	-0.9115
ENSCAFG00000029972	TRIM62	tripartite motif containing 62 [Source:HGNC Symbol;Acc:HGNC:25574]	8.926e-05	0.0009813	-0.9517
ENSCAFG00000030033	ERP29	endoplasmic reticulum protein 29 [Source:HGNC Symbol;Acc:HGNC:13799]	6.166e-12	7.275e-10	-0.9438
ENSCAFG00000030068	PLAC8	placenta specific 8 [Source:HGNC Symbol;Acc:HGNC:19254]	1.428e-07	4.622e-06	-1.258
ENSCAFG00000030080			2.662e-06	5.434e-05	-1.019
ENSCAFG00000030082	XKRX	XK related, X-linked [Source:HGNC Symbol;Acc:HGNC:29845]	5.454e-07	1.434e-05	-3.153
ENSCAFG00000030087			2.659e-05	0.0003748	-1.294
ENSCAFG00000030095			0.009448	0.0367	-0.8048
ENSCAFG00000030097			0.001453	0.008859	-0.4717
ENSCAFG00000030102		two-pore calcium channel 3 [Source:RefSeq peptide;Acc:NP_001184074]	4.174e-05	0.0005341	-0.6062
ENSCAFG00000030152	NDUFS6	NADH:ubiquinone oxidoreductase subunit S6 [Source:HGNC Symbol;Acc:HGNC:7713]	0.0005754	0.004359	-0.6323
ENSCAFG00000030159			0.008175	0.033	-1.222
ENSCAFG00000030164	TXN	thioredoxin [Source:HGNC Symbol;Acc:HGNC:12435]	8.596e-10	5.618e-08	-1.759
ENSCAFG00000030211	SDC4	syndecan 4 [Source:HGNC Symbol;Acc:HGNC:10661]	7.354e-08	2.664e-06	-1.584
ENSCAFG00000030234	C6orf52	chromosome 6 open reading frame 52 [Source:HGNC Symbol;Acc:HGNC:20881]	0.0001365	0.001379	-1.961
ENSCAFG00000030269	MFAP4	microfibrillar associated protein 4 [Source:HGNC Symbol;Acc:HGNC:7035]	9.888e-07	2.384e-05	-3.438
ENSCAFG00000030271	UBE2QL1	ubiquitin conjugating enzyme E2 Q family like 1 [Source:HGNC Symbol;Acc:HGNC:37269]	1.23e-05	0.0001969	-1.135
ENSCAFG00000030300	CCR7	C-C motif chemokine receptor 7 [Source:HGNC Symbol;Acc:HGNC:1608]	1.845e-05	0.0002777	-1.808
ENSCAFG00000030305			0.007348	0.03049	-2.84
ENSCAFG00000030317			0.0009574	0.006459	-0.6331
ENSCAFG00000030320	SHISA2	shisa family member 2 [Source:HGNC Symbol;Acc:HGNC:20366]	0.0005951	0.004473	-1.426
ENSCAFG00000030359			0.001058	0.006961	-0.4563
ENSCAFG00000030372	TSPAN4	tetraspanin 4 [Source:HGNC Symbol;Acc:HGNC:11859]	1.775e-06	3.872e-05	-1.657
ENSCAFG00000030390	MRPS15	mitochondrial ribosomal protein S15 [Source:HGNC Symbol;Acc:HGNC:14504]	9.455e-05	0.001023	-0.3812
ENSCAFG00000030400	TNFSF9	TNF superfamily member 9 [Source:HGNC Symbol;Acc:HGNC:11939]	0.007413	0.03069	-1.271
ENSCAFG00000030416	RGS16	regulator of G protein signaling 16 [Source:HGNC Symbol;Acc:HGNC:9997]	0.003506	0.01755	-1.086
ENSCAFG00000030426	ZNHIT2	zinc finger HIT-type containing 2 [Source:HGNC Symbol;Acc:HGNC:1177]	0.001051	0.006934	-1.733
ENSCAFG00000030466			0.0008122	0.005687	-0.6453
ENSCAFG00000030475	NAGK	N-acetylglucosamine kinase [Source:HGNC Symbol;Acc:HGNC:17174]	0.0001856	0.001761	-0.6625
ENSCAFG00000030508			8.658e-09	4.259e-07	-0.9312
ENSCAFG00000030509			0.003169	0.01628	-1.034
ENSCAFG00000030521	RPS19BP1	ribosomal protein S19 binding protein 1 [Source:HGNC Symbol;Acc:HGNC:28749]	0.005878	0.02581	-0.6525
ENSCAFG00000030535	C12orf73	chromosome 12 open reading frame 73 [Source:HGNC Symbol;Acc:HGNC:34450]	7.673e-05	0.0008684	-0.9581
ENSCAFG00000030542	FEN1	flap structure-specific endonuclease 1 [Source:HGNC Symbol;Acc:HGNC:3650]	0.0005497	0.004206	-0.9516
ENSCAFG00000030547	C19orf43	chromosome 19 open reading frame 43 [Source:HGNC Symbol;Acc:HGNC:28424]	0.0003844	0.003173	-0.5677
ENSCAFG00000030613	C7orf43	chromosome 7 open reading frame 43 [Source:HGNC Symbol;Acc:HGNC:25604]	0.006859	0.02884	-0.5181
ENSCAFG00000030617	NXPH3	neurexophilin 3 [Source:HGNC Symbol;Acc:HGNC:8077]	5.172e-07	1.385e-05	-2.252
ENSCAFG00000030630			9.768e-15	2.504e-12	-4.883
ENSCAFG00000030640	PID1	phosphotyrosine interaction domain containing 1 [Source:HGNC Symbol;Acc:HGNC:26084]	0.008239	0.03321	-0.7189
ENSCAFG00000030686	GLIPR2	GLI pathogenesis related 2 [Source:HGNC Symbol;Acc:HGNC:18007]	1.967e-06	4.23e-05	-0.9293
ENSCAFG00000030694	TMEM38A	transmembrane protein 38A [Source:HGNC Symbol;Acc:HGNC:28462]	7.88e-08	2.837e-06	-2.46
ENSCAFG00000030699	ZNF593	zinc finger protein 593 [Source:HGNC Symbol;Acc:HGNC:30943]	0.009981	0.0382	-0.884
ENSCAFG00000030725	PSMB9	proteasome subunit beta 9 [Source:HGNC Symbol;Acc:HGNC:9546]	2.57e-08	1.057e-06	-0.8562
ENSCAFG00000030747	RGS19	regulator of G protein signaling 19 [Source:HGNC Symbol;Acc:HGNC:13735]	1.479e-07	4.776e-06	-1.448
ENSCAFG00000030792	CA13	carbonic anhydrase 13 [Source:HGNC Symbol;Acc:HGNC:14914]	0.003187	0.01633	-0.8962
ENSCAFG00000030804	RNLS	renalase, FAD dependent amine oxidase [Source:HGNC Symbol;Acc:HGNC:25641]	0.001373	0.008481	-0.6533
ENSCAFG00000030838	PTGES	Prostaglandin E synthase [Source:UniProtKB/Swiss-Prot;Acc:A0SYQ0]	7.906e-09	3.933e-07	-1.636
ENSCAFG00000030847	PXDC1	PX domain containing 1 [Source:HGNC Symbol;Acc:HGNC:21361]	0.0017	0.009955	-0.8848
ENSCAFG00000030896	RPS23	ribosomal protein S23 [Source:HGNC Symbol;Acc:HGNC:10410]	4.026e-06	7.668e-05	-0.9742
ENSCAFG00000030931	LIF	LIF, interleukin 6 family cytokine [Source:HGNC Symbol;Acc:HGNC:6596]	0.001535	0.009221	-1.459
ENSCAFG00000031003			0.00889	0.035	-0.988
ENSCAFG00000031014	FAM180A	family with sequence similarity 180 member A [Source:HGNC Symbol;Acc:HGNC:33773]	1.955e-05	0.00029	-1.2
ENSCAFG00000031029	HRAS	HRas proto-oncogene, GTPase [Source:HGNC Symbol;Acc:HGNC:5173]	0.0007943	0.005574	-1.335
ENSCAFG00000031101	CD48	CD48 molecule [Source:HGNC Symbol;Acc:HGNC:1683]	2.912e-14	6.262e-12	-1.644
ENSCAFG00000031110	COA1	cytochrome c oxidase assembly factor 1 homolog [Source:HGNC Symbol;Acc:HGNC:21868]	0.004826	0.02232	-0.4189
ENSCAFG00000031132	TIMM8B	translocase of inner mitochondrial membrane 8 homolog B [Source:HGNC Symbol;Acc:HGNC:11818]	0.001289	0.008107	-0.6551
ENSCAFG00000031152	PIM3	Pim-3 proto-oncogene, serine/threonine kinase [Source:HGNC Symbol;Acc:HGNC:19310]	0.0001797	0.001713	-1.724
ENSCAFG00000031158			0.0001367	0.00138	-0.886
ENSCAFG00000031172	CADM4	cell adhesion molecule 4 [Source:HGNC Symbol;Acc:HGNC:30825]	3.575e-06	6.959e-05	-1.025
ENSCAFG00000031192	EFNB3	ephrin B3 [Source:HGNC Symbol;Acc:HGNC:3228]	0.0008201	0.005716	-1.617
ENSCAFG00000031198			5.292e-05	0.0006484	-1.121
ENSCAFG00000031204	RGS10	regulator of G protein signaling 10 [Source:HGNC Symbol;Acc:HGNC:9992]	3.453e-05	0.00046	-1.28
ENSCAFG00000031218			0.002424	0.01324	-0.6225
ENSCAFG00000031269			0.008497	0.03388	-1.387
ENSCAFG00000031270	UQCC2	ubiquinol-cytochrome c reductase complex assembly factor 2 [Source:HGNC Symbol;Acc:HGNC:21237]	0.0003433	0.002896	-0.6622
ENSCAFG00000031290	C1QA	complement C1q A chain [Source:HGNC Symbol;Acc:HGNC:1241]	0.00117	0.007546	-1.484
ENSCAFG00000031339	TMEM86A	transmembrane protein 86A [Source:HGNC Symbol;Acc:HGNC:26890]	1.478e-06	3.357e-05	-1.002
ENSCAFG00000031420	NOP10	NOP10 ribonucleoprotein [Source:HGNC Symbol;Acc:HGNC:14378]	0.006226	0.02687	-0.6977
ENSCAFG00000031423			0.0003587	0.003004	-0.7677
ENSCAFG00000031460	ICAM1	intercellular adhesion molecule 1 [Source:HGNC Symbol;Acc:HGNC:5344]	6.662e-05	0.0007839	-1.268
ENSCAFG00000031526			0.0004947	0.003894	-0.8191
ENSCAFG00000031529	CLEC2D	C-type lectin domain family 2 member D [Source:HGNC Symbol;Acc:HGNC:14351]	0.0002323	0.002117	-1.613
ENSCAFG00000031547	TMED3	transmembrane p24 trafficking protein 3 [Source:HGNC Symbol;Acc:HGNC:28889]	0.008322	0.03345	-0.66
ENSCAFG00000031666	CLSTN3	calsyntenin 3 [Source:HGNC Symbol;Acc:HGNC:18371]	0.0006043	0.004516	-1.423
ENSCAFG00000031669	CNRIP1	cannabinoid receptor interacting protein 1 [Source:HGNC Symbol;Acc:HGNC:24546]	0.00148	0.00898	-1.141
ENSCAFG00000031672	C14orf79	chromosome 14 open reading frame 79 [Source:HGNC Symbol;Acc:HGNC:20126]	0.0007717	0.005449	-0.8858
ENSCAFG00000031693			0.001083	0.007092	-1.316
ENSCAFG00000031706			8.216e-05	0.0009197	-1.323
ENSCAFG00000031712	ZNF653	zinc finger protein 653 [Source:HGNC Symbol;Acc:HGNC:25196]	0.001812	0.01047	-0.7483
ENSCAFG00000031721	CPNE1	copine 1 [Source:HGNC Symbol;Acc:HGNC:2314]	0.0005259	0.004072	-0.2924
ENSCAFG00000031724	CACNG5	calcium voltage-gated channel auxiliary subunit gamma 5 [Source:HGNC Symbol;Acc:HGNC:1409]	0.006073	0.02642	-1.694
ENSCAFG00000031733			2.293e-05	0.0003323	-4.039
ENSCAFG00000031738	COLGALT1	collagen beta(1-O)galactosyltransferase 1 [Source:HGNC Symbol;Acc:HGNC:26182]	9.473e-05	0.001024	-0.7686
ENSCAFG00000031746			1.97e-10	1.583e-08	-7.466
ENSCAFG00000031753			0.0001029	0.001096	-1.827
ENSCAFG00000031793	RPS6KA4	ribosomal protein S6 kinase A4 [Source:HGNC Symbol;Acc:HGNC:10433]	0.0002402	0.002172	-0.8939
ENSCAFG00000031841			1.14e-06	2.657e-05	-2.65
ENSCAFG00000031851	CBX8	chromobox 8 [Source:HGNC Symbol;Acc:HGNC:15962]	0.008765	0.03471	-0.5736
ENSCAFG00000031854	MRAP2	melanocortin 2 receptor accessory protein 2 [Source:HGNC Symbol;Acc:HGNC:21232]	5.022e-05	0.0006206	-1.085
ENSCAFG00000031859	FKBP7	FK506 binding protein 7 [Source:HGNC Symbol;Acc:HGNC:3723]	0.002648	0.01417	-0.5611
ENSCAFG00000031869			4.842e-05	0.0006011	-1.468
ENSCAFG00000031882			0.004806	0.02225	-1.011
ENSCAFG00000031894	FAM46A	family with sequence similarity 46 member A [Source:HGNC Symbol;Acc:HGNC:18345]	1.448e-12	2.075e-10	-1.783
ENSCAFG00000031912			0.00366	0.01814	-2.199
ENSCAFG00000031939		Tryptase [Source:UniProtKB/Swiss-Prot;Acc:P15944]	0.0001556	0.001525	-4.178
ENSCAFG00000031952			7.219e-05	0.0008297	-0.6943
ENSCAFG00000031955			3.257e-06	6.443e-05	-1.753
ENSCAFG00000031961	PPIC	peptidylprolyl isomerase C [Source:HGNC Symbol;Acc:HGNC:9256]	0.00763	0.03132	-0.5642
ENSCAFG00000031973			0.002394	0.0131	-1.184
ENSCAFG00000031981	ZAR1L	zygote arrest 1 like [Source:HGNC Symbol;Acc:HGNC:37116]	0.0003434	0.002896	-3.025
ENSCAFG00000031995			0.002459	0.01339	-0.9983
ENSCAFG00000032070	SAP18	Sin3A associated protein 18 [Source:HGNC Symbol;Acc:HGNC:10530]	0.001573	0.009375	-0.3375
ENSCAFG00000032092			0.008555	0.03408	-2.749
ENSCAFG00000032108	GON7	GON7, KEOPS complex subunit homolog [Source:HGNC Symbol;Acc:HGNC:20356]	0.006264	0.02697	-0.6455
ENSCAFG00000032114	RCE1	Ras converting CAAX endopeptidase 1 [Source:HGNC Symbol;Acc:HGNC:13721]	0.0003357	0.002852	-0.828
ENSCAFG00000032120	C1QTNF6	C1q and TNF related 6 [Source:HGNC Symbol;Acc:HGNC:14343]	2.203e-07	6.783e-06	-1.203
ENSCAFG00000032146	MESDC2	mesoderm development candidate 2 [Source:HGNC Symbol;Acc:HGNC:13520]	0.0002554	0.002272	-0.5091
ENSCAFG00000032152			0.003259	0.01661	-0.4731
ENSCAFG00000032162			6.785e-08	2.478e-06	-2.272
ENSCAFG00000032222		MHC class I DLA-12 precursor [Source:RefSeq peptide;Acc:NP_001014401]	0.006374	0.02728	-0.8779
ENSCAFG00000032227	OLFM1	olfactomedin 1 [Source:HGNC Symbol;Acc:HGNC:17187]	3.183e-06	6.325e-05	-1.436
ENSCAFG00000032243			0.0001087	0.001138	-1.993
ENSCAFG00000032274	CINP	cyclin dependent kinase 2 interacting protein [Source:HGNC Symbol;Acc:HGNC:23789]	0.007074	0.02956	-0.4876
ENSCAFG00000032281	XKR8	XK related 8 [Source:HGNC Symbol;Acc:HGNC:25508]	0.003183	0.01632	-0.6586
ENSCAFG00000032287	CCL22	C-C motif chemokine ligand 22 [Source:HGNC Symbol;Acc:HGNC:10621]	6.408e-06	0.0001127	-4.755
ENSCAFG00000032367	MPV17	MPV17, mitochondrial inner membrane protein [Source:HGNC Symbol;Acc:HGNC:7224]	0.00181	0.01046	-0.6761
ENSCAFG00000032377	EVA1A	eva-1 homolog A, regulator of programmed cell death [Source:HGNC Symbol;Acc:HGNC:25816]	0.008709	0.03456	-0.8564
ENSCAFG00000032379	PEG10	Canis lupus familiaris paternally expressed 10 (PEG10), transcript variant 1, mRNA. [Source:RefSeq mRNA;Acc:NM_001172543]	0.002205	0.0123	-1.079
ENSCAFG00000032389	ERH	enhancer of rudimentary homolog (Drosophila) [Source:HGNC Symbol;Acc:HGNC:3447]	0.003229	0.01651	-0.4194
ENSCAFG00000032422			8.975e-05	0.0009832	-1.51
ENSCAFG00000032449			0.001481	0.00898	-2.373
ENSCAFG00000032454	COL8A2	collagen type VIII alpha 2 chain [Source:HGNC Symbol;Acc:HGNC:2216]	1.883e-05	0.0002823	-2.101
ENSCAFG00000032458	ATPIF1	ATPase inhibitory factor 1 [Source:HGNC Symbol;Acc:HGNC:871]	0.007168	0.02986	-0.5093
ENSCAFG00000032480	MCFD2	multiple coagulation factor deficiency 2 [Source:HGNC Symbol;Acc:HGNC:18451]	0.004428	0.02091	-0.7254
ENSCAFG00000032495	SF3B5	splicing factor 3b subunit 5 [Source:HGNC Symbol;Acc:HGNC:21083]	0.003058	0.01584	-1.125
ENSCAFG00000032508	VGLL3	vestigial like family member 3 [Source:HGNC Symbol;Acc:HGNC:24327]	0.003957	0.01927	-0.6005
ENSCAFG00000032518			0.00314	0.01618	-1.209
ENSCAFG00000032520	PTPRN2	protein tyrosine phosphatase, receptor type N2 [Source:HGNC Symbol;Acc:HGNC:9677]	0.0001098	0.001148	-0.9179
ENSCAFG00000032530	RGS18	regulator of G protein signaling 18 [Source:HGNC Symbol;Acc:HGNC:14261]	0.009843	0.03783	-1.209
ENSCAFG00000032545	PROKR2	prokineticin receptor 2 [Source:HGNC Symbol;Acc:HGNC:15836]	5.328e-07	1.415e-05	-4.089
ENSCAFG00000032573	CCL26	C-C motif chemokine 26 [Source:UniProtKB/Swiss-Prot;Acc:Q64H35]	0.0003294	0.002811	-1.865
ENSCAFG00000032595	SNRPG	small nuclear ribonucleoprotein polypeptide G [Source:HGNC Symbol;Acc:HGNC:11163]	1.506e-05	0.0002345	-0.8318
ENSCAFG00000032596		prothymosin alpha [Source:RefSeq peptide;Acc:NP_001239127]	0.0004044	0.0033	-0.604
ENSCAFG00000032611	C4orf48	chromosome 4 open reading frame 48 [Source:HGNC Symbol;Acc:HGNC:34437]	0.001607	0.009532	-1.731
ENSCAFG00000032615			6.755e-12	7.9e-10	-4.011
ENSCAFG00000032625			0.001315	0.008224	-0.9869
ENSCAFG00000032626	SRM	spermidine synthase [Source:HGNC Symbol;Acc:HGNC:11296]	9.44e-05	0.001022	-1.307
ENSCAFG00000032630	UBL5	ubiquitin like 5 [Source:HGNC Symbol;Acc:HGNC:13736]	0.006228	0.02687	-0.5255
ENSCAFG00000032631			0.0001964	0.001847	-0.935
ENSCAFG00000032685	C1QTNF5	C1q and TNF related 5 [Source:HGNC Symbol;Acc:HGNC:14344]	2.724e-06	5.545e-05	-1.334
ENSCAFG00000032693	AIF1	allograft inflammatory factor 1 [Source:HGNC Symbol;Acc:HGNC:352]	2.281e-09	1.358e-07	-1.354
ENSCAFG00000032695	FGF10	fibroblast growth factor 10 [Source:HGNC Symbol;Acc:HGNC:3666]	0.001454	0.008861	-1.28
ENSCAFG00000032717			0.005214	0.02366	-1.631
ENSCAFG00000032722	PRIMA1	proline rich membrane anchor 1 [Source:HGNC Symbol;Acc:HGNC:18319]	2.085e-05	0.0003074	-3.121
ENSCAFG00000032723	H2AFV	H2A histone family member V [Source:HGNC Symbol;Acc:HGNC:20664]	0.0009034	0.006167	-0.4258
ENSCAFG00000032731			1.1e-06	2.592e-05	-2.319
ENSCAFG00000032732			0.007242	0.03011	-2.283
ENSCAFG00000032734	KCNK13	potassium two pore domain channel subfamily K member 13 [Source:HGNC Symbol;Acc:HGNC:6275]	4.38e-05	0.0005545	-2.715
ENSCAFG00000032736	SVIP	small VCP interacting protein [Source:HGNC Symbol;Acc:HGNC:25238]	0.001172	0.007546	-1.368
ENSCAFG00000032763	GDF3	growth differentiation factor 3 [Source:HGNC Symbol;Acc:HGNC:4218]	7.35e-05	0.0008397	-2.765
