# Supplementary material for: Global Transcriptomic Analysis of the Canine corpus luteum (CL) During the First Half of Diestrus and Changes Induced by in vivo Inhibition of Prostaglandin Synthase 2 (PTGS2/COX2)
Source: Front Endocrinol (Lausanne). 2019 Nov 13;10:715. doi: 10.3389/fendo.2019.00715 (PMC6863809; doi:10.3389/fendo.2019.00715)
Supplement: Supplemental Table 2 — List of differentially expressed genes (DEGs) found in the contrasts “day 5 treated over day 5 control,” “day 10 treated over day 10 control,” “day 20 treated over day 20 control,” and “day 30 treated over day 30 control.” All genes listed passed the criteria of P < 0.01 and FDR < 0.1 (False Discovery Rate, adjusted P-value). [file Table_2.xlsx]

## Sheet: Day 5 Upregulated
Supplemental Table 2: List of UPREGULATED DEGs found in the contrast "Day 5 treated over day 5 control" (P<0.01; FDR<0.1)
Ensembl gene ID	Gene name	Gene description	P-Value	FDR	log2 Ratio
ENSCAFG00000000033			5.663e-06	0.007194	2.463
ENSCAFG00000000281	ABRACL	ABRA C-terminal like [Source:HGNC Symbol;Acc:HGNC:21230]	0.0003855	0.0813	0.8298
ENSCAFG00000001433	PLEC	plectin [Source:HGNC Symbol;Acc:HGNC:9069]	1.655e-06	0.003733	0.797
ENSCAFG00000004095	EHD2	EH domain containing 2 [Source:HGNC Symbol;Acc:HGNC:3243]	0.0003211	0.0784	0.635
ENSCAFG00000005331	CAMK1	calcium/calmodulin dependent protein kinase I [Source:HGNC Symbol;Acc:HGNC:1459]	0.0002086	0.05902	0.8894
ENSCAFG00000005748	IDO2	indoleamine 2,3-dioxygenase 2 [Source:HGNC Symbol;Acc:HGNC:27269]	0.0001612	0.0492	0.9556
ENSCAFG00000005750	IDO1	indoleamine 2,3-dioxygenase 1 [Source:HGNC Symbol;Acc:HGNC:6059]	4.058e-05	0.02369	2.56
ENSCAFG00000006655	ADGRD1	adhesion G protein-coupled receptor D1 [Source:HGNC Symbol;Acc:HGNC:19893]	0.0001352	0.04776	0.5924
ENSCAFG00000007306	MAPRE1	microtubule associated protein RP/EB family member 1 [Source:HGNC Symbol;Acc:HGNC:6890]	5.979e-05	0.02867	0.6998
ENSCAFG00000007490	RALY	RALY heterogeneous nuclear ribonucleoprotein [Source:HGNC Symbol;Acc:HGNC:15921]	0.0003612	0.07952	1.176
ENSCAFG00000008253	ACTA1	actin, alpha 1, skeletal muscle [Source:HGNC Symbol;Acc:HGNC:129]	0.0004354	0.08598	2.565
ENSCAFG00000008540	MYL9	myosin light chain 9 [Source:HGNC Symbol;Acc:HGNC:15754]	0.0001405	0.04838	1.264
ENSCAFG00000008756	ACTG2	actin, gamma 2, smooth muscle, enteric [Source:HGNC Symbol;Acc:HGNC:145]	1.543e-09	2.072e-05	3.187
ENSCAFG00000010657	HYAL2	hyaluronoglucosaminidase 2 [Source:HGNC Symbol;Acc:HGNC:5321]	5.227e-06	0.007194	0.7237
ENSCAFG00000010892	KCTD10	potassium channel tetramerization domain containing 10 [Source:HGNC Symbol;Acc:HGNC:23236]	0.0003478	0.07952	0.5359
ENSCAFG00000010928	ACSL5	acyl-CoA synthetase long-chain family member 5 [Source:HGNC Symbol;Acc:HGNC:16526]	0.0001299	0.04714	0.7286
ENSCAFG00000011056	ITPK1	inositol-tetrakisphosphate 1-kinase [Source:HGNC Symbol;Acc:HGNC:6177]	0.0004581	0.08725	0.5454
ENSCAFG00000011555	MFGE8	milk fat globule-EGF factor 8 protein [Source:HGNC Symbol;Acc:HGNC:7036]	9.766e-05	0.03643	1.066
ENSCAFG00000012052	IDH2	isocitrate dehydrogenase (NADP(+)) 2, mitochondrial [Source:HGNC Symbol;Acc:HGNC:5383]	0.0005399	0.09798	1.1
ENSCAFG00000012883	ARHGDIB	Rho GDP dissociation inhibitor beta [Source:HGNC Symbol;Acc:HGNC:679]	6.33e-05	0.02931	1.242
ENSCAFG00000014074	CRYAB	crystallin alpha B [Source:HGNC Symbol;Acc:HGNC:2389]	1.599e-05	0.0113	2.23
ENSCAFG00000014128	EHD1	EH domain containing 1 [Source:HGNC Symbol;Acc:HGNC:3242]	0.0004678	0.08725	0.6214
ENSCAFG00000014773	HSPG2	heparan sulfate proteoglycan 2 [Source:HGNC Symbol;Acc:HGNC:5273]	9.323e-06	0.007824	0.7842
ENSCAFG00000014787			0.0004108	0.08358	5.059
ENSCAFG00000015708	ACTA2	actin, alpha 2, smooth muscle, aorta [Source:HGNC Symbol;Acc:HGNC:130]	6.42e-06	0.007194	1.786
ENSCAFG00000016333			5.253e-05	0.02713	0.7918
ENSCAFG00000016447	CD5L	CD5 antigen-like precursor [Source:RefSeq peptide;Acc:NP_001295463]	6.595e-05	0.02952	2.764
ENSCAFG00000016607	MSN	moesin [Source:HGNC Symbol;Acc:HGNC:7373]	0.0003744	0.08109	0.6536
ENSCAFG00000016863	LMNA	prelamin-A/C [Source:RefSeq peptide;Acc:NP_001274080]	0.000192	0.05729	0.9144
ENSCAFG00000017326	CNN1	calponin 1 [Source:NCBI gene;Acc:484937]	1.279e-06	0.003733	3.072
ENSCAFG00000017527	SRPX2	sushi repeat containing protein, X-linked 2 [Source:HGNC Symbol;Acc:HGNC:30668]	5.013e-05	0.02713	1.429
ENSCAFG00000017656	PSTPIP2	proline-serine-threonine phosphatase interacting protein 2 [Source:HGNC Symbol;Acc:HGNC:9581]	5.809e-05	0.02867	0.835
ENSCAFG00000018277	CKB	Creatine kinase B-type [Source:UniProtKB/Swiss-Prot;Acc:P05124]	0.0001506	0.0492	1.095
ENSCAFG00000019169	MYO1C	myosin IC [Source:HGNC Symbol;Acc:HGNC:7597]	6.321e-07	0.002829	0.737
ENSCAFG00000019242	PNCK	pregnancy up-regulated nonubiquitous CaM kinase [Source:VGNC Symbol;Acc:VGNC:44740]	0.0003574	0.07952	3.463
ENSCAFG00000019258	VWA1	von Willebrand factor A domain containing 1 [Source:HGNC Symbol;Acc:HGNC:30910]	7.817e-05	0.03386	1.087
ENSCAFG00000019521	FLNA	filamin A [Source:HGNC Symbol;Acc:HGNC:3754]	2.646e-06	0.005076	1.182
ENSCAFG00000019945	ASS1	argininosuccinate synthase 1 [Source:HGNC Symbol;Acc:HGNC:758]	0.0002991	0.07439	1.812
ENSCAFG00000024320	FXYD5	FXYD domain containing ion transport regulator 5 [Source:HGNC Symbol;Acc:HGNC:4029]	5.066e-09	3.401e-05	1.018
ENSCAFG00000028511			0.0002882	0.07302	1.612
ENSCAFG00000028879	CAVIN1	caveolae associated protein 1 [Source:HGNC Symbol;Acc:HGNC:9688]	0.0003531	0.07952	0.8916
ENSCAFG00000029134	MYL12A	myosin regulatory light polypeptide 9 [Source:NCBI gene;Acc:607207]	3.529e-05	0.02257	0.5851
ENSCAFG00000029227	CSRP1	cysteine and glycine rich protein 1 [Source:HGNC Symbol;Acc:HGNC:2469]	9.136e-06	0.007824	1.279
ENSCAFG00000029265	THY1	thy-1 membrane glycoprotein precursor [Source:RefSeq peptide;Acc:NP_001274058]	0.000211	0.05902	0.7153
ENSCAFG00000030440	NOV	nephroblastoma overexpressed [Source:HGNC Symbol;Acc:HGNC:7885]	1.668e-06	0.003733	3.735
ENSCAFG00000030859			0.0001605	0.0492	1.609
ENSCAFG00000031033	EMP1	epithelial membrane protein 1 [Source:HGNC Symbol;Acc:HGNC:3333]	1.436e-05	0.0113	0.9829

## Sheet: Day 5 Downregulated
Supplemental Table 2: List of DOWNREGULATED DEGs found in the contrast "Day 5 treated over day 5 control" (P<0.01; FDR<0.1)
Ensembl gene ID	Gene name	Gene description	P-Value	FDR	log2 Ratio
ENSCAFG00000000248	CLK4	CDC like kinase 4 [Source:HGNC Symbol;Acc:HGNC:13659]	0.0003304	0.07923	-0.8803
ENSCAFG00000000339	AVPR1A	arginine vasopressin receptor 1A [Source:HGNC Symbol;Acc:HGNC:895]	7.211e-06	0.007194	-1.61
ENSCAFG00000001191	LEMD2	LEM domain containing 2 [Source:HGNC Symbol;Acc:HGNC:21244]	0.0002801	0.07297	-0.5953
ENSCAFG00000002695	LHCGR	luteinizing hormone/choriogonadotropin receptor [Source:VGNC Symbol;Acc:VGNC:54524]	0.0002092	0.05902	-0.9
ENSCAFG00000003074	NOD1	nucleotide binding oligomerization domain containing 1 [Source:HGNC Symbol;Acc:HGNC:16390]	0.0002488	0.06681	-0.8337
ENSCAFG00000003966	ANKRD50	ankyrin repeat domain 50 [Source:HGNC Symbol;Acc:HGNC:29223]	0.0002826	0.07297	-0.4589
ENSCAFG00000006744	STK35	serine/threonine kinase 35 [Source:HGNC Symbol;Acc:HGNC:16254]	0.0004487	0.08725	-0.4414
ENSCAFG00000006816	USP12	ubiquitin specific peptidase 12 [Source:HGNC Symbol;Acc:HGNC:20485]	8.354e-05	0.03493	-0.9491
ENSCAFG00000007141	CA8	carbonic anhydrase 8 [Source:HGNC Symbol;Acc:HGNC:1382]	7.5e-06	0.007194	-1.077
ENSCAFG00000007897	PLS1	plastin 1 [Source:HGNC Symbol;Acc:HGNC:9090]	9.242e-05	0.03643	-1.08
ENSCAFG00000008056	RYR3	ryanodine receptor 3 [Source:HGNC Symbol;Acc:HGNC:10485]	0.0001598	0.0492	-0.982
ENSCAFG00000008418	NCAM2	neural cell adhesion molecule 2 [Source:HGNC Symbol;Acc:HGNC:7657]	1.563e-05	0.0113	-1.47
ENSCAFG00000008795	FKBP11	FK506 binding protein 11 [Source:HGNC Symbol;Acc:HGNC:18624]	5.2e-05	0.02713	-0.696
ENSCAFG00000009418	TP53INP1	tumor protein p53 inducible nuclear protein 1 [Source:HGNC Symbol;Acc:HGNC:18022]	0.0004015	0.08295	-1.657
ENSCAFG00000010383	CAPN3	calpain 3 [Source:HGNC Symbol;Acc:HGNC:1480]	0.0005311	0.0977	-1.426
ENSCAFG00000011929	CLK1	CDC like kinase 1 [Source:HGNC Symbol;Acc:HGNC:2068]	0.0003385	0.07952	-1.298
ENSCAFG00000015378	GTPBP3	GTP binding protein 3 (mitochondrial) [Source:HGNC Symbol;Acc:HGNC:14880]	0.0004667	0.08725	-0.677
ENSCAFG00000016293	FAM193B	family with sequence similarity 193 member B [Source:HGNC Symbol;Acc:HGNC:25524]	0.0002467	0.06681	-1.024
ENSCAFG00000016484	ARHGEF11	Rho guanine nucleotide exchange factor 11 [Source:HGNC Symbol;Acc:HGNC:14580]	8.584e-05	0.03493	-0.5562
ENSCAFG00000017774	ARMCX5	armadillo repeat containing, X-linked 5 [Source:HGNC Symbol;Acc:HGNC:25772]	0.000424	0.08498	-0.7462
ENSCAFG00000017975			0.0003875	0.0813	-0.8399
ENSCAFG00000019971			1.928e-05	0.01294	-0.6569
ENSCAFG00000020167	HYDIN	HYDIN, axonemal central pair apparatus protein [Source:HGNC Symbol;Acc:HGNC:19368]	4.118e-06	0.006912	-2.253
ENSCAFG00000020269			3.823e-05	0.02333	-1.044
ENSCAFG00000020330	ADGRL2	adhesion G protein-coupled receptor L2 [Source:HGNC Symbol;Acc:HGNC:18582]	0.0001486	0.0492	-0.5775
ENSCAFG00000030830	AOC2	amine oxidase, copper containing 2 [Source:HGNC Symbol;Acc:HGNC:549]	9.642e-05	0.03643	-1.593
ENSCAFG00000032625			7.167e-06	0.007194	-1.595

## Sheet: Day 10 Upregulated
Supplemental Table 2: List of UPREGULATED DEGs found in the contrast "Day 10 treated over day 10 control" (P<0.01; FDR<0.1)
Ensembl gene ID	Gene name	Gene description	P-Value	FDR	log2 Ratio
ENSCAFG00000011417		60S ribosomal protein L4-like	5.87e-07	0.007796	1.646

## Sheet: Day 10 Downregulated
Supplemental Table 2: List of DOWNREGULATED DEGs found in the contrast "Day 10 treated over day 10 control" (P<0.01; FDR<0.1)
Ensembl gene ID	Gene name	Gene description	P-Value	FDR	log2 Ratio
ENSCAFG00000029439	TMA7	translation machinery associated 7 homolog [Source:HGNC Symbol;Acc:HGNC:26932]	1.156e-05	0.07678	-2.486

## Sheet: Day 20 Upregulated
Supplemental Table 2: List of UPREGULATED DEGs found in the contrast "Day 20 treated over day 20 control" (P<0.01; FDR<0.1)
Ensembl gene ID	Gene name	Gene description	P-Value	FDR	log2 Ratio
ENSCAFG00000000032	CBLN2	cerebellin 2 precursor [Source:HGNC Symbol;Acc:HGNC:1544]	8.96e-06	0.0004559	3.828
ENSCAFG00000000037	RTTN	rotatin [Source:HGNC Symbol;Acc:HGNC:18654]	0.0002127	0.005102	0.9615
ENSCAFG00000000052	CDH19	cadherin 19 [Source:HGNC Symbol;Acc:HGNC:1758]	2.34e-07	2.76e-05	4.221
ENSCAFG00000000082	CDK2	cyclin dependent kinase 2 [Source:HGNC Symbol;Acc:HGNC:1771]	0.009621	0.07552	1.161
ENSCAFG00000000102	PA2G4	proliferation-associated 2G4 [Source:HGNC Symbol;Acc:HGNC:8550]	0.009115	0.07281	1.448
ENSCAFG00000000159	NEMP1	nuclear envelope integral membrane protein 1 [Source:HGNC Symbol;Acc:HGNC:29001]	0.002271	0.02844	0.8864
ENSCAFG00000000160	NAB2	NGFI-A binding protein 2 [Source:HGNC Symbol;Acc:HGNC:7627]	0.008314	0.06873	0.9563
ENSCAFG00000000184	MOXD1	monooxygenase DBH like 1 [Source:HGNC Symbol;Acc:HGNC:21063]	8.33e-06	0.000435	2.261
ENSCAFG00000000190	RPS12	ribosomal protein S12 [Source:HGNC Symbol;Acc:HGNC:10385]	4.81e-06	0.0002903	1.294
ENSCAFG00000000205	TCF21	transcription factor 21 [Source:HGNC Symbol;Acc:HGNC:11632]	8.18e-07	7.16e-05	2.977
ENSCAFG00000000217	SGK1	serum/glucocorticoid regulated kinase 1 [Source:HGNC Symbol;Acc:HGNC:10810]	5.5e-08	8.24e-06	1.631
ENSCAFG00000000223	GLI1	GLI family zinc finger 1 [Source:HGNC Symbol;Acc:HGNC:4317]	7.45e-07	6.78e-05	2.163
ENSCAFG00000000244	MTFR2	mitochondrial fission regulator 2 [Source:HGNC Symbol;Acc:HGNC:21115]	0.0004004	0.008352	1.154
ENSCAFG00000000267	TNFAIP3	TNF alpha induced protein 3 [Source:HGNC Symbol;Acc:HGNC:11896]	0.0007738	0.0133	2.062
ENSCAFG00000000279	REPS1	RALBP1 associated Eps domain containing 1 [Source:VGNC Symbol;Acc:VGNC:53759]	0.001008	0.01623	1.239
ENSCAFG00000000280	CDK4	cyclin dependent kinase 4 [Source:HGNC Symbol;Acc:HGNC:1773]	0.002127	0.02733	0.8933
ENSCAFG00000000281	ABRACL	ABRA C-terminal like [Source:HGNC Symbol;Acc:HGNC:21230]	0.002186	0.02773	1.938
ENSCAFG00000000318	PLAGL1	PLAG1 like zinc finger 1 [Source:HGNC Symbol;Acc:HGNC:9046]	0.009563	0.07524	0.9428
ENSCAFG00000000364	WIF1	WNT inhibitory factor 1 [Source:HGNC Symbol;Acc:HGNC:18081]	0.002025	0.02634	3.356
ENSCAFG00000000406	PPP1R10	protein phosphatase 1 regulatory subunit 10 [Source:HGNC Symbol;Acc:HGNC:9284]	0.003574	0.03893	0.8671
ENSCAFG00000000430	ESR1	estrogen receptor 1 [Source:HGNC Symbol;Acc:HGNC:3467]	0.00145	0.02084	1.791
ENSCAFG00000000443	TUBB	tubulin beta class I [Source:HGNC Symbol;Acc:HGNC:20778]	0.0005122	0.009876	1.074
ENSCAFG00000000450	TSPAN8	tetraspanin 8 [Source:HGNC Symbol;Acc:HGNC:11855]	0.007475	0.06429	1.936
ENSCAFG00000000480	NIPAL2	NIPA like domain containing 2 [Source:HGNC Symbol;Acc:HGNC:25854]	0.005493	0.05228	1.398
ENSCAFG00000000493	OSR2	odd-skipped related transciption factor 2 [Source:HGNC Symbol;Acc:HGNC:15830]	5.4e-07	5.23e-05	3.347
ENSCAFG00000000498			0.0001552	0.004022	1.229
ENSCAFG00000000502	IFGGC1	interferon-inducible GTPase 1-like [Source:RefSeq peptide;Acc:NP_001300732]	9.16e-06	0.0004623	2.795
ENSCAFG00000000522	SNCAIP	synuclein alpha interacting protein [Source:HGNC Symbol;Acc:HGNC:11139]	7.97e-06	0.0004213	1.594
ENSCAFG00000000547	FBXO5	F-box protein 5 [Source:HGNC Symbol;Acc:HGNC:13584]	0.001221	0.01861	1.346
ENSCAFG00000000561	MIOX	myo-inositol oxygenase [Source:HGNC Symbol;Acc:HGNC:14522]	3.32e-06	0.0002154	4.904
ENSCAFG00000000562			0.0002875	0.006468	0.8388
ENSCAFG00000000593	LMNB1	lamin B1 [Source:HGNC Symbol;Acc:HGNC:6637]	0.0009089	0.01496	0.9037
ENSCAFG00000000603	NCAPH2	non-SMC condensin II complex subunit H2 [Source:HGNC Symbol;Acc:HGNC:25071]	0.0002493	0.005813	1.06
ENSCAFG00000000640			0.004387	0.04526	1.254
ENSCAFG00000000659	SYTL3	synaptotagmin like 3 [Source:HGNC Symbol;Acc:HGNC:15587]	0.00257	0.03118	1.864
ENSCAFG00000000674	ZBTB12	zinc finger and BTB domain containing 12 [Source:HGNC Symbol;Acc:HGNC:19066]	0.008275	0.06859	1.053
ENSCAFG00000000678	ZFPM2	zinc finger protein, FOG family member 2 [Source:HGNC Symbol;Acc:HGNC:16700]	0.003498	0.03852	1.422
ENSCAFG00000000696	RSPO2	R-spondin 2 [Source:HGNC Symbol;Acc:HGNC:28583]	3.17e-11	1.42e-08	5.473
ENSCAFG00000000700	MOV10L1	Mov10 RISC complex RNA helicase like 1 [Source:HGNC Symbol;Acc:HGNC:7201]	0.002639	0.03169	4.789
ENSCAFG00000000740	PNLDC1	PARN like, ribonuclease domain containing 1 [Source:HGNC Symbol;Acc:HGNC:21185]	2.69e-20	7.26e-17	4.982
ENSCAFG00000000804	FBLN1	fibulin 1 [Source:HGNC Symbol;Acc:HGNC:3600]	0.0001269	0.003449	1.799
ENSCAFG00000000816	EIF3H	eukaryotic translation initiation factor 3 subunit H [Source:HGNC Symbol;Acc:HGNC:3273]	0.0003062	0.006798	1.228
ENSCAFG00000000825	SLC30A8	solute carrier family 30 member 8 [Source:HGNC Symbol;Acc:HGNC:20303]	0.007965	0.06692	2.422
ENSCAFG00000000851	IRF1	interferon regulatory factor 1 [Source:HGNC Symbol;Acc:HGNC:6116]	2.01e-08	3.43e-06	3.288
ENSCAFG00000000868	SMOC2	SPARC related modular calcium binding 2 [Source:HGNC Symbol;Acc:HGNC:20323]	2.79e-09	6.96e-07	2.476
ENSCAFG00000000904	MPPED1	metallophosphoesterase domain containing 1 [Source:HGNC Symbol;Acc:HGNC:1306]	8.49e-05	0.002537	4.462
ENSCAFG00000000916	GDF9	growth differentiation factor 9 [Source:HGNC Symbol;Acc:HGNC:4224]	1.87e-33	1.26e-29	3.798
ENSCAFG00000000932	SLC35F1	solute carrier family 35 member F1 [Source:HGNC Symbol;Acc:HGNC:21483]	1.55e-11	7.22e-09	4.946
ENSCAFG00000000934	COL14A1	collagen type XIV alpha 1 chain [Source:HGNC Symbol;Acc:HGNC:2191]	0.0006924	0.01231	1.655
ENSCAFG00000000950	RPS18	40S ribosomal protein S18 [Source:UniProtKB/Swiss-Prot;Acc:Q5TJE9]	0.0003274	0.007116	0.9823
ENSCAFG00000000953	CYB5R3	NADH-cytochrome b5 reductase 3 [Source:RefSeq peptide;Acc:NP_001041549]	0.005326	0.05119	0.874
ENSCAFG00000000995	SEPT3	septin 3 [Source:HGNC Symbol;Acc:HGNC:10750]	7.71e-07	6.97e-05	3.869
ENSCAFG00000001000			0.005634	0.05328	0.7607
ENSCAFG00000001002	SMPDL3A	sphingomyelin phosphodiesterase acid like 3A [Source:HGNC Symbol;Acc:HGNC:17389]	0.0001689	0.004296	1.597
ENSCAFG00000001016	TRDN	triadin [Source:RefSeq peptide;Acc:NP_001003154]	0.003513	0.03854	2.159
ENSCAFG00000001026			1.41e-05	0.000639	3.454
ENSCAFG00000001077	TRIB1	tribbles homolog 1 [Source:RefSeq peptide;Acc:NP_001300737]	4.01e-05	0.001463	1.917
ENSCAFG00000001086	MYC	myc proto-oncogene protein [Source:RefSeq peptide;Acc:NP_001003246]	0.0005028	0.009749	2.45
ENSCAFG00000001091	TGFBI	transforming growth factor beta induced [Source:HGNC Symbol;Acc:HGNC:11771]	7.05e-05	0.002236	1.447
ENSCAFG00000001097	ADCY8	adenylate cyclase 8 [Source:HGNC Symbol;Acc:HGNC:239]	0.0002765	0.006243	5.713
ENSCAFG00000001105	KCNQ3	potassium voltage-gated channel subfamily Q member 3 [Source:HGNC Symbol;Acc:HGNC:6297]	4.51e-07	4.57e-05	2.785
ENSCAFG00000001136	EPB41L2	erythrocyte membrane protein band 4.1 like 2 [Source:HGNC Symbol;Acc:HGNC:3379]	0.0006063	0.01118	1.338
ENSCAFG00000001143	MCHR1	melanin concentrating hormone receptor 1 [Source:HGNC Symbol;Acc:HGNC:4479]	0.008098	0.06768	1.671
ENSCAFG00000001214	RPS10	ribosomal protein S10 [Source:NCBI gene;Acc:474877]	0.0004408	0.008936	1.136
ENSCAFG00000001215	GFRA3	GDNF family receptor alpha 3 [Source:HGNC Symbol;Acc:HGNC:4245]	4.13e-05	0.001494	2.729
ENSCAFG00000001225	FAM53C	family with sequence similarity 53 member C [Source:HGNC Symbol;Acc:HGNC:1336]	0.001225	0.01865	0.8243
ENSCAFG00000001254	EGR1	early growth response 1 [Source:HGNC Symbol;Acc:HGNC:3238]	0.000877	0.01456	2.731
ENSCAFG00000001317	EEF1D	eukaryotic translation elongation factor 1 delta [Source:HGNC Symbol;Acc:HGNC:3211]	0.00605	0.05565	1.01
ENSCAFG00000001318	RPL10A	ribosomal protein L10a [Source:HGNC Symbol;Acc:HGNC:10299]	2.52e-05	0.001019	1.447
ENSCAFG00000001324	ATF4	activating transcription factor 4 [Source:HGNC Symbol;Acc:HGNC:786]	3.76e-05	0.001407	0.9793
ENSCAFG00000001326	TEAD3	TEA domain transcription factor 3 [Source:HGNC Symbol;Acc:HGNC:11716]	0.006326	0.05766	1.029
ENSCAFG00000001337	SYNGR1	synaptogyrin 1 [Source:HGNC Symbol;Acc:HGNC:11498]	0.005972	0.05523	0.922
ENSCAFG00000001346	RPL3	60S ribosomal protein L3 [Source:RefSeq peptide;Acc:NP_001239088]	0.0006828	0.01217	1.146
ENSCAFG00000001379	JOSD1	Josephin domain containing 1 [Source:HGNC Symbol;Acc:HGNC:28953]	0.0005078	0.009817	0.9021
ENSCAFG00000001416	GLDC	glycine decarboxylase [Source:HGNC Symbol;Acc:HGNC:4313]	0.0001402	0.00372	2.764
ENSCAFG00000001438	PI16	peptidase inhibitor 16 [Source:HGNC Symbol;Acc:HGNC:21245]	0.00314	0.0358	1.41
ENSCAFG00000001443	EIF3L	eukaryotic translation initiation factor 3 subunit L [Source:HGNC Symbol;Acc:HGNC:18138]	0.001216	0.01856	0.9938
ENSCAFG00000001448	PIM1	proto-oncogene serine/threonine-protein kinase pim-1 [Source:RefSeq peptide;Acc:NP_001139649]	0.0006722	0.01203	2.275
ENSCAFG00000001456	GCAT	glycine C-acetyltransferase [Source:HGNC Symbol;Acc:HGNC:4188]	0.0001191	0.003344	1.342
ENSCAFG00000001460	PTPRD	protein tyrosine phosphatase, receptor type D [Source:HGNC Symbol;Acc:HGNC:9668]	6e-08	8.7e-06	3.429
ENSCAFG00000001462	TLE1	transducin like enhancer of split 1 [Source:HGNC Symbol;Acc:HGNC:11837]	0.008953	0.07191	0.9768
ENSCAFG00000001488	MDGA1	MAM domain containing glycosylphosphatidylinositol anchor 1 [Source:HGNC Symbol;Acc:HGNC:19267]	2e-06	0.0001432	3.756
ENSCAFG00000001525	PVALB	parvalbumin [Source:HGNC Symbol;Acc:HGNC:9704]	0.0008619	0.01443	1.859
ENSCAFG00000001531	SMO	smoothened, frizzled class receptor [Source:HGNC Symbol;Acc:HGNC:11119]	0.008367	0.06897	0.7283
ENSCAFG00000001544	EIF3D	eukaryotic translation initiation factor 3 subunit D [Source:HGNC Symbol;Acc:HGNC:3278]	0.0002751	0.006224	1.591
ENSCAFG00000001547	GLP1R	glucagon like peptide 1 receptor [Source:HGNC Symbol;Acc:HGNC:4324]	0.001863	0.02474	1.972
ENSCAFG00000001550	FOXRED2	FAD dependent oxidoreductase domain containing 2 [Source:HGNC Symbol;Acc:HGNC:26264]	0.003067	0.03518	1.145
ENSCAFG00000001590	SAXO1	stabilizer of axonemal microtubules 1 [Source:HGNC Symbol;Acc:HGNC:28566]	2.35e-07	2.76e-05	6.952
ENSCAFG00000001591	TREM1	triggering receptor expressed on myeloid cells 1 precursor [Source:RefSeq peptide;Acc:NP_001271421]	0.0007335	0.0128	1.878
ENSCAFG00000001615	RPS6	ribosomal protein S6 [Source:HGNC Symbol;Acc:HGNC:10429]	5.52e-05	0.001859	1.408
ENSCAFG00000001677	RPL8	ribosomal protein L8 [Source:HGNC Symbol;Acc:HGNC:10368]	0.0002128	0.005102	1.25
ENSCAFG00000001688	ELAVL2	ELAV like RNA binding protein 2 [Source:HGNC Symbol;Acc:HGNC:3313]	1.32e-07	1.71e-05	3.956
ENSCAFG00000001709	MCM5	minichromosome maintenance complex component 5 [Source:HGNC Symbol;Acc:HGNC:6948]	1.25e-06	0.0001	2.535
ENSCAFG00000001715	MOB3B	MOB kinase activator 3B [Source:HGNC Symbol;Acc:HGNC:23825]	0.000484	0.009537	1.5
ENSCAFG00000001778	ANXA1	annexin A1 [Source:RefSeq peptide;Acc:NP_001273899]	7.82e-06	0.0004198	1.378
ENSCAFG00000001791	ALDH1A1	retinal dehydrogenase 1 [Source:RefSeq peptide;Acc:NP_001273906]	0.003918	0.04171	1.44
ENSCAFG00000001814	PTK7	protein tyrosine kinase 7 (inactive) [Source:HGNC Symbol;Acc:HGNC:9618]	0.003219	0.03653	1.08
ENSCAFG00000001829	SRF	serum response factor [Source:HGNC Symbol;Acc:HGNC:11291]	0.004468	0.04575	1.057
ENSCAFG00000001833	ABCB4	ATP binding cassette subfamily B member 4 [Source:HGNC Symbol;Acc:HGNC:45]	4.26e-17	5.74e-14	5.646
ENSCAFG00000001890	MAMDC2	MAM domain containing 2 [Source:HGNC Symbol;Acc:HGNC:23673]	8.69e-07	7.51e-05	2.286
ENSCAFG00000001900	FAM189A2	family with sequence similarity 189 member A2 [Source:HGNC Symbol;Acc:HGNC:24820]	0.004454	0.04565	0.8335
ENSCAFG00000001907	CORIN	corin, serine peptidase [Source:HGNC Symbol;Acc:HGNC:19012]	0.001148	0.01776	2.334
ENSCAFG00000001930	PGM5	phosphoglucomutase 5 [Source:HGNC Symbol;Acc:HGNC:8908]	4.86e-12	2.74e-09	2.076
ENSCAFG00000002019	RASL11B	RAS like family 11 member B [Source:HGNC Symbol;Acc:HGNC:23804]	4.05e-05	0.001474	3.301
ENSCAFG00000002042			0.001084	0.0171	2.097
ENSCAFG00000002045			0.001376	0.02017	4.363
ENSCAFG00000002050	CHIC2	cysteine rich hydrophobic domain 2 [Source:HGNC Symbol;Acc:HGNC:1935]	0.0004842	0.009537	1.072
ENSCAFG00000002057	PDGFRA	platelet derived growth factor receptor alpha [Source:HGNC Symbol;Acc:HGNC:8803]	0.0091	0.07274	1.172
ENSCAFG00000002067	SLC1A1	solute carrier family 1 member 1 [Source:HGNC Symbol;Acc:HGNC:10939]	0.0004153	0.008611	1.59
ENSCAFG00000002069	COL1A2	collagen type I alpha 2 chain [Source:HGNC Symbol;Acc:HGNC:2198]	0.008068	0.06756	1.193
ENSCAFG00000002077	CA9	carbonic anhydrase 9 [Source:HGNC Symbol;Acc:HGNC:1383]	0.008917	0.0717	1.651
ENSCAFG00000002086	TPM2	tropomyosin 2 (beta) [Source:HGNC Symbol;Acc:HGNC:12011]	0.006595	0.05918	0.7271
ENSCAFG00000002096	UXS1	UDP-glucuronate decarboxylase 1 [Source:HGNC Symbol;Acc:HGNC:17729]	0.008879	0.07149	0.8077
ENSCAFG00000002155			0.0009816	0.01588	3.816
ENSCAFG00000002163	ROR2	receptor tyrosine kinase like orphan receptor 2 [Source:HGNC Symbol;Acc:HGNC:10257]	1.34e-06	0.0001056	2.445
ENSCAFG00000002165	PKHD1	PKHD1, fibrocystin/polyductin [Source:HGNC Symbol;Acc:HGNC:9016]	0.001079	0.01705	3.379
ENSCAFG00000002196	MCM3	minichromosome maintenance complex component 3 [Source:HGNC Symbol;Acc:HGNC:6945]	0.003502	0.03852	1.156
ENSCAFG00000002202	KIAA1211	KIAA1211 [Source:HGNC Symbol;Acc:HGNC:29219]	0.004515	0.04614	2.965
ENSCAFG00000002210	EFHC1	EF-hand domain containing 1 [Source:HGNC Symbol;Acc:HGNC:16406]	0.0004312	0.008806	1.142
ENSCAFG00000002223	NPAS2	neuronal PAS domain protein 2 [Source:HGNC Symbol;Acc:HGNC:7895]	0.00599	0.05527	1.926
ENSCAFG00000002235	CHST10	carbohydrate sulfotransferase 10 [Source:HGNC Symbol;Acc:HGNC:19650]	0.001207	0.0185	1.067
ENSCAFG00000002281	RECK	reversion inducing cysteine rich protein with kazal motifs [Source:HGNC Symbol;Acc:HGNC:11345]	2.05e-07	2.46e-05	1.6
ENSCAFG00000002307	ASPN	asporin [Source:HGNC Symbol;Acc:HGNC:14872]	0.005187	0.0504	1.348
ENSCAFG00000002313	OGN	osteoglycin [Source:HGNC Symbol;Acc:HGNC:8126]	7.05e-05	0.002236	2.456
ENSCAFG00000002318	ARL4A	ADP ribosylation factor like GTPase 4A [Source:HGNC Symbol;Acc:HGNC:695]	0.001762	0.02378	1.065
ENSCAFG00000002354	TRIM28	tripartite motif containing 28 [Source:HGNC Symbol;Acc:HGNC:16384]	0.001429	0.02066	0.7231
ENSCAFG00000002366	RPS5	ribosomal protein S5 [Source:HGNC Symbol;Acc:HGNC:10426]	0.0003107	0.006842	1.469
ENSCAFG00000002367	A1BG	alpha-1-B glycoprotein [Source:HGNC Symbol;Acc:HGNC:5]	4.24e-05	0.001527	2.877
ENSCAFG00000002377	POLR1E	RNA polymerase I subunit E [Source:HGNC Symbol;Acc:HGNC:17631]	5.53e-05	0.001859	0.9886
ENSCAFG00000002390	FAM178B	family with sequence similarity 178 member B [Source:HGNC Symbol;Acc:HGNC:28036]	0.004619	0.04677	1.578
ENSCAFG00000002426	SOSTDC1	sclerostin domain containing 1 [Source:HGNC Symbol;Acc:HGNC:21748]	0.004631	0.04682	2.217
ENSCAFG00000002464	ANP32B	acidic nuclear phosphoprotein 32 family member B [Source:HGNC Symbol;Acc:HGNC:16677]	0.002973	0.03445	0.8803
ENSCAFG00000002477	CORO2A	coronin 2A [Source:HGNC Symbol;Acc:HGNC:2255]	0.0005441	0.01037	2.152
ENSCAFG00000002501	NLRP5	NLR family pyrin domain containing 5 [Source:HGNC Symbol;Acc:HGNC:21269]	1.53e-14	1.29e-11	9.819
ENSCAFG00000002520	NLRP13	NLR family pyrin domain containing 13 [Source:HGNC Symbol;Acc:HGNC:22937]	2.95e-25	9.94e-22	6.827
ENSCAFG00000002565	TEX10	testis expressed 10 [Source:HGNC Symbol;Acc:HGNC:25988]	0.003982	0.04223	0.783
ENSCAFG00000002577	MSANTD3-TMEFF1	myb/SANT-like DNA-binding domain-containing protein 3 [Source:NCBI gene;Acc:612942]	3.73e-06	0.0002359	1.436
ENSCAFG00000002585	RPL28	ribosomal protein L28 [Source:HGNC Symbol;Acc:HGNC:10330]	0.003785	0.04064	1.32
ENSCAFG00000002618	TNNI3	Troponin I, cardiac muscle [Source:UniProtKB/Swiss-Prot;Acc:Q8MKD5]	0.002762	0.03274	2.147
ENSCAFG00000002638			1.88e-09	4.97e-07	5.775
ENSCAFG00000002645	KCNQ5	potassium voltage-gated channel subfamily Q member 5 [Source:HGNC Symbol;Acc:HGNC:6299]	2.27e-05	0.0009344	2.387
ENSCAFG00000002652	RPS9	ribosomal protein S9 [Source:HGNC Symbol;Acc:HGNC:10442]	6.7e-05	0.002141	1.486
ENSCAFG00000002653	EPCAM	epithelial cell adhesion molecule [Source:HGNC Symbol;Acc:HGNC:11529]	1.82e-05	0.0007913	2.778
ENSCAFG00000002656	EEF1A1		0.0003322	0.007175	1.944
ENSCAFG00000002728	CDCA7L	cell division cycle associated 7 like [Source:HGNC Symbol;Acc:HGNC:30777]	3.27e-05	0.001259	1.925
ENSCAFG00000002733	IL6	interleukin 6 [Source:HGNC Symbol;Acc:HGNC:6018]	4.14e-09	9.36e-07	6.585
ENSCAFG00000002753	GPNMB	glycoprotein nmb [Source:HGNC Symbol;Acc:HGNC:4462]	3.8e-05	0.001418	3.287
ENSCAFG00000002795	STK31	serine/threonine kinase 31 [Source:HGNC Symbol;Acc:HGNC:11407]	7.79e-11	3.18e-08	5.732
ENSCAFG00000002854	IGLON5	IgLON family member 5 [Source:HGNC Symbol;Acc:HGNC:34550]	0.002398	0.02968	4.388
ENSCAFG00000002865	NFE2L3	nuclear factor, erythroid 2 like 3 [Source:HGNC Symbol;Acc:HGNC:7783]	0.0002005	0.004914	2.581
ENSCAFG00000002878	SULT1E1	sulfotransferase family 1E member 1 [Source:HGNC Symbol;Acc:HGNC:11377]	0.001586	0.0221	2.63
ENSCAFG00000002879	UBE3D	ubiquitin protein ligase E3D [Source:HGNC Symbol;Acc:HGNC:21381]	7.51e-05	0.002317	1.352
ENSCAFG00000002937	POLD1	DNA polymerase delta 1, catalytic subunit [Source:HGNC Symbol;Acc:HGNC:9175]	0.008747	0.07093	0.864
ENSCAFG00000002947	PRSS35	protease, serine 35 [Source:HGNC Symbol;Acc:HGNC:21387]	0.001301	0.01952	2.66
ENSCAFG00000002950	HOXA5	homeobox A5 [Source:HGNC Symbol;Acc:HGNC:5106]	0.002546	0.03109	2.638
ENSCAFG00000002997	COL9A2	collagen alpha-2(IX) chain precursor [Source:RefSeq peptide;Acc:NP_001184099]	0.0007164	0.01257	3.734
ENSCAFG00000003018	MFSD2A	major facilitator superfamily domain containing 2A [Source:HGNC Symbol;Acc:HGNC:25897]	5.58e-05	0.00187	2.423
ENSCAFG00000003023	CHN2	chimerin 2 [Source:HGNC Symbol;Acc:HGNC:1944]	0.008432	0.06933	0.9435
ENSCAFG00000003037	WIPF3	WAS/WASL interacting protein family member 3 [Source:HGNC Symbol;Acc:HGNC:22004]	3.3e-06	0.0002146	2.343
ENSCAFG00000003083	CCT4	chaperonin containing TCP1 subunit 4 [Source:HGNC Symbol;Acc:HGNC:1617]	0.008831	0.07122	1.58
ENSCAFG00000003102	AQP1	Aquaporin-1 [Source:UniProtKB/Swiss-Prot;Acc:Q9N2J4]	0.002235	0.02818	1.037
ENSCAFG00000003263	RPS7	ribosomal protein S7 [Source:HGNC Symbol;Acc:HGNC:10440]	0.0005013	0.009748	1.285
ENSCAFG00000003265	COLEC11	collectin subfamily member 11 [Source:HGNC Symbol;Acc:HGNC:17213]	0.001911	0.0252	1.338
ENSCAFG00000003297	LRRN3	leucine rich repeat neuronal 3 [Source:HGNC Symbol;Acc:HGNC:17200]	0.0001258	0.003435	2.39
ENSCAFG00000003304	ZC3H12A	zinc finger CCCH-type containing 12A [Source:HGNC Symbol;Acc:HGNC:26259]	0.0002034	0.004938	1.744
ENSCAFG00000003306	SLC13A4	solute carrier family 13 member 4 [Source:HGNC Symbol;Acc:HGNC:15827]	3.47e-07	3.84e-05	2.797
ENSCAFG00000003322	IFRD1	interferon related developmental regulator 1 [Source:HGNC Symbol;Acc:HGNC:5456]	0.00721	0.06257	1.487
ENSCAFG00000003369	PTN	pleiotrophin [Source:HGNC Symbol;Acc:HGNC:9630]	0.0001499	0.003914	2.346
ENSCAFG00000003379	FIGNL1	fidgetin like 1 [Source:HGNC Symbol;Acc:HGNC:13286]	0.008481	0.06961	0.8436
ENSCAFG00000003387	FOXP2	forkhead box P2 [Source:HGNC Symbol;Acc:HGNC:13875]	0.00792	0.06663	1.954
ENSCAFG00000003405	KLF11	Kruppel like factor 11 [Source:HGNC Symbol;Acc:HGNC:11811]	5.53e-05	0.001859	0.9608
ENSCAFG00000003426	TNC	tenascin C [Source:HGNC Symbol;Acc:HGNC:5318]	0.0002481	0.005795	3.099
ENSCAFG00000003429	CFTR	Cystic fibrosis transmembrane conductance regulator [Source:UniProtKB/Swiss-Prot;Acc:Q5U820]	0.003632	0.03938	2.522
ENSCAFG00000003452	KLHL32	kelch like family member 32 [Source:HGNC Symbol;Acc:HGNC:21221]	4.18e-06	0.0002621	1.791
ENSCAFG00000003459	SEC61G	Protein transport protein Sec61 subunit gamma [Source:UniProtKB/Swiss-Prot;Acc:P60058]	0.003408	0.03793	1.809
ENSCAFG00000003500	NOBOX	NOBOX oogenesis homeobox [Source:HGNC Symbol;Acc:HGNC:22448]	1.57e-05	0.0006971	4.735
ENSCAFG00000003503	ARHGEF5	Rho guanine nucleotide exchange factor 5 [Source:HGNC Symbol;Acc:HGNC:13209]	7.48e-05	0.002312	2.693
ENSCAFG00000003571	POU6F2	POU class 6 homeobox 2 [Source:HGNC Symbol;Acc:HGNC:21694]	0.001039	0.01655	3.442
ENSCAFG00000003589	PRMT1	protein arginine methyltransferase 1 [Source:HGNC Symbol;Acc:HGNC:5187]	0.006679	0.05963	0.6627
ENSCAFG00000003631	RPS11	40S ribosomal protein S11 [Source:RefSeq peptide;Acc:NP_001300712]	0.001471	0.02104	1.151
ENSCAFG00000003646	SFRP4	secreted frizzled related protein 4 [Source:HGNC Symbol;Acc:HGNC:10778]	0.0004852	0.009537	2.917
ENSCAFG00000003647	FAM84A	family with sequence similarity 84 member A [Source:HGNC Symbol;Acc:HGNC:20743]	0.002535	0.03099	3.65
ENSCAFG00000003684	UCP1	uncoupling protein 1 [Source:HGNC Symbol;Acc:HGNC:12517]	0.003029	0.03492	3.205
ENSCAFG00000003730	GPX7	glutathione peroxidase 7 [Source:HGNC Symbol;Acc:HGNC:4559]	0.002953	0.03429	0.7505
ENSCAFG00000003744	ORC1	origin recognition complex subunit 1 [Source:HGNC Symbol;Acc:HGNC:8487]	1.17e-05	0.0005629	1.999
ENSCAFG00000003784	ARMC2	armadillo repeat containing 2 [Source:HGNC Symbol;Acc:HGNC:23045]	9.19e-08	1.24e-05	3.487
ENSCAFG00000003789	KTI12	KTI12 chromatin associated homolog [Source:HGNC Symbol;Acc:HGNC:25160]	0.0008097	0.01378	1.279
ENSCAFG00000003807	KLF15	Kruppel like factor 15 [Source:HGNC Symbol;Acc:HGNC:14536]	8.34e-05	0.002498	1.408
ENSCAFG00000003818			0.001227	0.01865	2.061
ENSCAFG00000003844	RUVBL2	RuvB like AAA ATPase 2 [Source:HGNC Symbol;Acc:HGNC:10475]	0.0003177	0.00694	1.109
ENSCAFG00000003850	RHOB	rho-related GTP-binding protein RhoB [Source:RefSeq peptide;Acc:NP_001273981]	0.001957	0.02566	1.777
ENSCAFG00000003859			0.001723	0.0234	1.858
ENSCAFG00000003873	METTL24	methyltransferase like 24 [Source:HGNC Symbol;Acc:HGNC:21566]	0.0002049	0.004957	2.426
ENSCAFG00000003889	WEE2	WEE1 homolog 2 [Source:HGNC Symbol;Acc:HGNC:19684]	4.68e-11	1.97e-08	8.425
ENSCAFG00000003895	HSD17B14	hydroxysteroid 17-beta dehydrogenase 14 [Source:HGNC Symbol;Acc:HGNC:23238]	0.007279	0.06293	0.9601
ENSCAFG00000003902	CDK19	cyclin dependent kinase 19 [Source:HGNC Symbol;Acc:HGNC:19338]	0.004617	0.04677	0.612
ENSCAFG00000003919	DUS4L	dihydrouridine synthase 4 like [Source:HGNC Symbol;Acc:HGNC:21517]	0.008815	0.07116	0.8951
ENSCAFG00000003939	HBP1	HMG-box transcription factor 1 [Source:HGNC Symbol;Acc:HGNC:23200]	0.000492	0.009638	1.034
ENSCAFG00000003967	RPL18	Ribosomal protein L18 [Source:UniProtKB/Swiss-Prot;Acc:D0VWQ3]	0.0001631	0.00418	1.444
ENSCAFG00000003980	MAP3K8	mitogen-activated protein kinase kinase kinase 8 [Source:HGNC Symbol;Acc:HGNC:6860]	2.61e-06	0.0001821	2.049
ENSCAFG00000004011	TBXAS1	thromboxane A synthase 1 [Source:HGNC Symbol;Acc:HGNC:11609]	0.003262	0.03679	2.014
ENSCAFG00000004013	ADAD1	adenosine deaminase domain containing 1 [Source:HGNC Symbol;Acc:HGNC:30713]	5.55e-09	1.19e-06	7.602
ENSCAFG00000004035	PUS7	pseudouridylate synthase 7 (putative) [Source:HGNC Symbol;Acc:HGNC:26033]	2.82e-05	0.001113	1.05
ENSCAFG00000004047	RFPL4B	ret finger protein like 4B [Source:HGNC Symbol;Acc:HGNC:33264]	1.96e-08	3.39e-06	8.389
ENSCAFG00000004052	MCM2	minichromosome maintenance complex component 2 [Source:HGNC Symbol;Acc:HGNC:6944]	3.83e-07	4.06e-05	2.072
ENSCAFG00000004080	NOP53	NOP53 ribosome biogenesis factor [Source:HGNC Symbol;Acc:HGNC:4333]	5.65e-06	0.0003251	1.606
ENSCAFG00000004103	ZNF541	zinc finger protein 541 [Source:HGNC Symbol;Acc:HGNC:25294]	0.0003329	0.007177	4.944
ENSCAFG00000004110	TRPC3	transient receptor potential cation channel subfamily C member 3 [Source:HGNC Symbol;Acc:HGNC:12335]	8.32e-05	0.002498	2.512
ENSCAFG00000004160	TNIP3	TNFAIP3 interacting protein 3 [Source:HGNC Symbol;Acc:HGNC:19315]	3.44e-06	0.0002221	1.823
ENSCAFG00000004165	NDNF	neuron derived neurotrophic factor [Source:HGNC Symbol;Acc:HGNC:26256]	0.001856	0.02469	2.297
ENSCAFG00000004172	IZUMO1R	IZUMO1 receptor, JUNO [Source:HGNC Symbol;Acc:HGNC:32565]	5.25e-05	0.001793	6.04
ENSCAFG00000004229			0.003444	0.0382	2.208
ENSCAFG00000004236	ATP6V0A4	ATPase H+ transporting V0 subunit a4 [Source:HGNC Symbol;Acc:HGNC:866]	2.47e-12	1.51e-09	4.554
ENSCAFG00000004274	LRRC17	leucine rich repeat containing 17 [Source:HGNC Symbol;Acc:HGNC:16895]	0.002564	0.03114	1.538
ENSCAFG00000004297	CCDC8	coiled-coil domain containing 8 [Source:HGNC Symbol;Acc:HGNC:25367]	0.004885	0.04852	0.9624
ENSCAFG00000004355	LIMS2	LIM zinc finger domain containing 2 [Source:HGNC Symbol;Acc:HGNC:16084]	0.005531	0.05251	0.9214
ENSCAFG00000004375	NUP210	nucleoporin 210 [Source:HGNC Symbol;Acc:HGNC:30052]	0.006567	0.059	0.8184
ENSCAFG00000004376	SYMPK	symplekin [Source:HGNC Symbol;Acc:HGNC:22935]	0.008789	0.07114	0.7658
ENSCAFG00000004403	SNRPD2	small nuclear ribonucleoprotein D2 polypeptide [Source:HGNC Symbol;Acc:HGNC:11159]	0.001038	0.01655	0.8456
ENSCAFG00000004443	FOSB	FosB proto-oncogene, AP-1 transcription factor subunit [Source:HGNC Symbol;Acc:HGNC:3797]	4.82e-06	0.0002903	4.314
ENSCAFG00000004510	CDC42EP4	CDC42 effector protein 4 [Source:HGNC Symbol;Acc:HGNC:17147]	3.01e-05	0.001174	2.2
ENSCAFG00000004544	DLG2	discs large MAGUK scaffold protein 2 [Source:HGNC Symbol;Acc:HGNC:2901]	0.0003861	0.008105	1.572
ENSCAFG00000004578			0.004614	0.04677	1.187
ENSCAFG00000004579	GIMAP4	GTPase, IMAP family member 4 [Source:HGNC Symbol;Acc:HGNC:21872]	0.001409	0.02052	1.245
ENSCAFG00000004621	DDIAS	DNA damage induced apoptosis suppressor [Source:HGNC Symbol;Acc:HGNC:26351]	0.009307	0.07387	2.21
ENSCAFG00000004631			1.69e-07	2.09e-05	4.099
ENSCAFG00000004671	FAM216B	family with sequence similarity 216 member B [Source:HGNC Symbol;Acc:HGNC:26883]	0.006658	0.05957	3.135
ENSCAFG00000004676	CGREF1	cell growth regulator with EF-hand domain 1 [Source:HGNC Symbol;Acc:HGNC:16962]	6.41e-05	0.002052	1.915
ENSCAFG00000004726	SMG9	SMG9, nonsense mediated mRNA decay factor [Source:HGNC Symbol;Acc:HGNC:25763]	0.006752	0.06005	0.7048
ENSCAFG00000004730	PLAUR	plasminogen activator, urokinase receptor [Source:HGNC Symbol;Acc:HGNC:9053]	0.005015	0.04934	1.547
ENSCAFG00000004745	RPS8	ribosomal protein S8 [Source:HGNC Symbol;Acc:HGNC:10441]	0.0001328	0.003578	2.063
ENSCAFG00000004749	UCMA	upper zone of growth plate and cartilage matrix associated [Source:HGNC Symbol;Acc:HGNC:25205]	0.002913	0.03393	2.588
ENSCAFG00000004761	LYPD3	LY6/PLAUR domain containing 3 [Source:HGNC Symbol;Acc:HGNC:24880]	0.002156	0.02754	5.538
ENSCAFG00000004770	KIF2C	kinesin family member 2C [Source:HGNC Symbol;Acc:HGNC:6393]	4.88e-12	2.74e-09	2.545
ENSCAFG00000004816	LLGL2	LLGL2, scribble cell polarity complex component [Source:HGNC Symbol;Acc:HGNC:6629]	1.38e-05	0.0006294	1.767
ENSCAFG00000004820	ITGA9	integrin subunit alpha 9 [Source:HGNC Symbol;Acc:HGNC:6145]	7.28e-05	0.00227	1.496
ENSCAFG00000004821	GLI2	GLI family zinc finger 2 [Source:HGNC Symbol;Acc:HGNC:4318]	6.63e-06	0.0003708	2.703
ENSCAFG00000004827	DHTKD1	dehydrogenase E1 and transketolase domain containing 1 [Source:HGNC Symbol;Acc:HGNC:23537]	0.0003871	0.008114	1.316
ENSCAFG00000004828	SLC30A3	solute carrier family 30 member 3 [Source:HGNC Symbol;Acc:HGNC:11014]	0.002733	0.03254	2.23
ENSCAFG00000004836			0.003049	0.03503	3.273
ENSCAFG00000004840	INHBB	inhibin subunit beta B [Source:VGNC Symbol;Acc:VGNC:42022]	0.004725	0.0476	1.863
ENSCAFG00000004850	TMEM185B	transmembrane protein 185B [Source:HGNC Symbol;Acc:HGNC:18896]	0.005965	0.05521	0.7843
ENSCAFG00000004865	SMARCD3	SWI/SNF related, matrix associated, actin dependent regulator of chromatin, subfamily d, member 3 [Source:HGNC Symbol;Acc:HGNC:11108]	0.0007938	0.01357	1.215
ENSCAFG00000004871	RPL32	60S ribosomal protein L32 [Source:UniProtKB/Swiss-Prot;Acc:E2RKA8]	4.72e-05	0.001665	1.314
ENSCAFG00000004905			0.008633	0.07025	0.9018
ENSCAFG00000004940	GALNTL5	polypeptide N-acetylgalactosaminyltransferase-like 5 [Source:HGNC Symbol;Acc:HGNC:21725]	0.0003306	0.007151	6.164
ENSCAFG00000004967	MKRN2	makorin ring finger protein 2 [Source:HGNC Symbol;Acc:HGNC:7113]	0.008454	0.06943	0.6559
ENSCAFG00000004970	DPP10	dipeptidyl peptidase like 10 [Source:HGNC Symbol;Acc:HGNC:20823]	0.0001667	0.004247	1.441
ENSCAFG00000004991	PPARG	peroxisome proliferator activated receptor gamma [Source:HGNC Symbol;Acc:HGNC:9236]	7.94e-08	1.12e-05	2.283
ENSCAFG00000004998	GPR39	G protein-coupled receptor 39 [Source:HGNC Symbol;Acc:HGNC:4496]	0.009831	0.07632	3.209
ENSCAFG00000005012	TMEM163	transmembrane protein 163 [Source:HGNC Symbol;Acc:HGNC:25380]	0.0003102	0.006842	2.02
ENSCAFG00000005051	SCN5A	sodium voltage-gated channel alpha subunit 5 [Source:HGNC Symbol;Acc:HGNC:10593]	0.0003846	0.008086	3.033
ENSCAFG00000005057	ITIH2	inter-alpha-trypsin inhibitor heavy chain 2 [Source:HGNC Symbol;Acc:HGNC:6167]	0.006929	0.06084	1.774
ENSCAFG00000005088	CSRNP1	cysteine and serine rich nuclear protein 1 [Source:HGNC Symbol;Acc:HGNC:14300]	4.44e-08	6.79e-06	2.73
ENSCAFG00000005097	RHBDF2	Inactive rhomboid protein 2 [Source:UniProtKB/Swiss-Prot;Acc:Q00M95]	0.007802	0.066	1.08
ENSCAFG00000005099			4.41e-05	0.001581	1.23
ENSCAFG00000005101	RPSA	ribosomal protein SA [Source:HGNC Symbol;Acc:HGNC:6502]	0.0005373	0.01026	1.358
ENSCAFG00000005112	CYGB	cytoglobin [Source:HGNC Symbol;Acc:HGNC:16505]	0.0002973	0.006646	1.674
ENSCAFG00000005126	LCT	lactase [Source:HGNC Symbol;Acc:HGNC:6530]	1.91e-05	0.0008181	4.034
ENSCAFG00000005128	ENTPD3	ectonucleoside triphosphate diphosphohydrolase 3 [Source:HGNC Symbol;Acc:HGNC:3365]	1.83e-06	0.0001344	3.15
ENSCAFG00000005133	LTBP4	latent transforming growth factor beta binding protein 4 [Source:HGNC Symbol;Acc:HGNC:6717]	4.98e-07	4.97e-05	2.208
ENSCAFG00000005138	RPL14		2e-05	0.0008426	1.43
ENSCAFG00000005177	HYI	hydroxypyruvate isomerase (putative) [Source:HGNC Symbol;Acc:HGNC:26948]	0.009245	0.07351	1.004
ENSCAFG00000005182	FANCD2	Fanconi anemia complementation group D2 [Source:HGNC Symbol;Acc:HGNC:3585]	0.0005539	0.0105	1.024
ENSCAFG00000005210	IL2RA	interleukin 2 receptor subunit alpha [Source:HGNC Symbol;Acc:HGNC:6008]	0.0004665	0.009314	2.509
ENSCAFG00000005213	IL15RA	interleukin 15 receptor subunit alpha [Source:HGNC Symbol;Acc:HGNC:5978]	7.71e-06	0.0004155	2.018
ENSCAFG00000005248	TUBAL3	tubulin alpha like 3 [Source:HGNC Symbol;Acc:HGNC:23534]	1.26e-05	0.0005899	4.417
ENSCAFG00000005306	SOCS3	suppressor of cytokine signaling 3 [Source:HGNC Symbol;Acc:HGNC:19391]	0.0003624	0.007692	2.98
ENSCAFG00000005309	LBH	limb bud and heart development [Source:HGNC Symbol;Acc:HGNC:29532]	0.006881	0.06064	1.175
ENSCAFG00000005318	CAPN13	calpain 13 [Source:HGNC Symbol;Acc:HGNC:16663]	1.79e-10	6.34e-08	6.393
ENSCAFG00000005324	TADA3	transcriptional adaptor 3 [Source:HGNC Symbol;Acc:HGNC:19422]	0.00441	0.04537	0.7142
ENSCAFG00000005340	SERTAD3	SERTA domain containing 3 [Source:HGNC Symbol;Acc:HGNC:17931]	0.0001229	0.003402	1.179
ENSCAFG00000005345	SERTAD1	SERTA domain containing 1 [Source:HGNC Symbol;Acc:HGNC:17932]	0.001093	0.01714	1.643
ENSCAFG00000005377	FAM198A	family with sequence similarity 198 member A [Source:HGNC Symbol;Acc:HGNC:24485]	0.0007572	0.0131	1.416
ENSCAFG00000005402	RPS3	40S ribosomal protein S3 [Source:UniProtKB/Swiss-Prot;Acc:E2RH47]	3.14e-05	0.001219	1.438
ENSCAFG00000005412	FBL	fibrillarin [Source:HGNC Symbol;Acc:HGNC:3599]	0.001094	0.01714	0.8349
ENSCAFG00000005458	CLDN10	claudin 10 [Source:HGNC Symbol;Acc:HGNC:2033]	9.05e-05	0.002656	2.71
ENSCAFG00000005461	NDRG2	NDRG family member 2 [Source:HGNC Symbol;Acc:HGNC:14460]	3.64e-06	0.0002314	2.23
ENSCAFG00000005498	PCSK2	proprotein convertase subtilisin/kexin type 2 [Source:HGNC Symbol;Acc:HGNC:8744]	0.0001859	0.004649	6.438
ENSCAFG00000005501	RPS16	ribosomal protein S16 [Source:HGNC Symbol;Acc:HGNC:10396]	4.57e-07	4.6e-05	1.446
ENSCAFG00000005522	ORC4	origin recognition complex subunit 4 [Source:HGNC Symbol;Acc:HGNC:8490]	0.001761	0.02378	0.8259
ENSCAFG00000005530	ZFP36	ZFP36 ring finger protein [Source:HGNC Symbol;Acc:HGNC:12862]	0.004581	0.04666	2.116
ENSCAFG00000005535	SRGAP3	SLIT-ROBO Rho GTPase activating protein 3 [Source:HGNC Symbol;Acc:HGNC:19744]	0.003757	0.04041	1.423
ENSCAFG00000005570	LMCD1	LIM and cysteine rich domains 1 [Source:HGNC Symbol;Acc:HGNC:6633]	9.31e-07	7.84e-05	1.571
ENSCAFG00000005578	TBC1D16	TBC1 domain family member 16 [Source:HGNC Symbol;Acc:HGNC:28356]	8.79e-06	0.000449	2.551
ENSCAFG00000005614	EIF4A3	eukaryotic translation initiation factor 4A3 [Source:HGNC Symbol;Acc:HGNC:18683]	0.005768	0.05388	0.714
ENSCAFG00000005621	BHLHE40	basic helix-loop-helix family member e40 [Source:HGNC Symbol;Acc:HGNC:1046]	1.53e-08	2.79e-06	2.77
ENSCAFG00000005671	LRRC3B	leucine rich repeat containing 3B [Source:HGNC Symbol;Acc:HGNC:28105]	0.0001576	0.004076	1.83
ENSCAFG00000005689	NPTX1	neuronal pentraxin 1 [Source:HGNC Symbol;Acc:HGNC:7952]	7.11e-07	6.52e-05	2.765
ENSCAFG00000005691	ANK1	ankyrin 1 [Source:HGNC Symbol;Acc:HGNC:492]	4.86e-05	0.001687	2.163
ENSCAFG00000005722			0.000958	0.01559	1.625
ENSCAFG00000005731	NRG2	neuregulin 2 [Source:HGNC Symbol;Acc:HGNC:7998]	0.001533	0.02159	2.232
ENSCAFG00000005766	SYT1	synaptotagmin 1 [Source:HGNC Symbol;Acc:HGNC:11509]	1.06e-09	3.1e-07	2.917
ENSCAFG00000005817	LIN7A	lin-7 homolog A, crumbs cell polarity complex component [Source:HGNC Symbol;Acc:HGNC:17787]	0.0007899	0.01353	1.505
ENSCAFG00000005843	LTBP1	latent transforming growth factor beta binding protein 1 [Source:HGNC Symbol;Acc:HGNC:6714]	4.19e-07	4.36e-05	1.66
ENSCAFG00000005866	EIF3K	eukaryotic translation initiation factor 3 subunit K [Source:HGNC Symbol;Acc:HGNC:24656]	0.001098	0.01716	1.027
ENSCAFG00000005877	ALYREF	Aly/REF export factor [Source:HGNC Symbol;Acc:HGNC:19071]	0.001747	0.02364	0.9688
ENSCAFG00000005880			0.001441	0.02077	1.369
ENSCAFG00000005887	GALNT15	polypeptide N-acetylgalactosaminyltransferase 15 [Source:HGNC Symbol;Acc:HGNC:21531]	0.001499	0.02128	2.117
ENSCAFG00000005888	DND1	DND microRNA-mediated repression inhibitor 1 [Source:HGNC Symbol;Acc:HGNC:23799]	0.006513	0.0586	3.539
ENSCAFG00000005913	NOTUM	NOTUM, palmitoleoyl-protein carboxylesterase [Source:HGNC Symbol;Acc:HGNC:27106]	0.00177	0.02386	2.435
ENSCAFG00000005960	LRRN1	leucine rich repeat neuronal 1 [Source:HGNC Symbol;Acc:HGNC:20980]	0.0001613	0.004139	1.66
ENSCAFG00000005966	TEX30	testis expressed 30 [Source:HGNC Symbol;Acc:HGNC:25188]	0.003314	0.03725	0.813
ENSCAFG00000005972	ALX1	ALX homeobox 1 [Source:HGNC Symbol;Acc:HGNC:1494]	0.001974	0.02583	4.837
ENSCAFG00000005984	KDELC1	KDEL motif containing 1 [Source:HGNC Symbol;Acc:HGNC:19350]	0.0006668	0.01197	1.269
ENSCAFG00000006013	CNTN4	contactin 4 [Source:HGNC Symbol;Acc:HGNC:2174]	0.0001908	0.004736	5.684
ENSCAFG00000006102			0.0005656	0.01066	1.121
ENSCAFG00000006142	DCN	Decorin [Source:UniProtKB/Swiss-Prot;Acc:Q29393]	0.001206	0.0185	1.306
ENSCAFG00000006153	BTG1	BTG anti-proliferation factor 1 [Source:HGNC Symbol;Acc:HGNC:1130]	1.82e-05	0.0007913	1.826
ENSCAFG00000006237	ACPP	acid phosphatase, prostate [Source:HGNC Symbol;Acc:HGNC:125]	8.24e-10	2.52e-07	2.104
ENSCAFG00000006248	CHL1	cell adhesion molecule L1 like [Source:HGNC Symbol;Acc:HGNC:1939]	0.0003287	0.007134	3.191
ENSCAFG00000006271	RFC3	replication factor C subunit 3 [Source:HGNC Symbol;Acc:HGNC:9971]	2.76e-06	0.0001891	2.294
ENSCAFG00000006334	GRTP1	growth hormone regulated TBC protein 1 [Source:HGNC Symbol;Acc:HGNC:20310]	0.007194	0.0625	2.331
ENSCAFG00000006375	USP44	ubiquitin specific peptidase 44 [Source:HGNC Symbol;Acc:HGNC:20064]	0.0006424	0.01163	2.583
ENSCAFG00000006381	SEMA3C	semaphorin 3C [Source:HGNC Symbol;Acc:HGNC:10725]	0.0003053	0.00679	1.855
ENSCAFG00000006414	TMEM108	transmembrane protein 108 [Source:HGNC Symbol;Acc:HGNC:28451]	0.001089	0.01711	2.296
ENSCAFG00000006465			1.26e-09	3.55e-07	7.977
ENSCAFG00000006492	B4GALNT4	beta-1,4-N-acetyl-galactosaminyltransferase 4 [Source:HGNC Symbol;Acc:HGNC:26315]	0.001604	0.02222	3.122
ENSCAFG00000006503	RBPMS	RNA binding protein with multiple splicing [Source:HGNC Symbol;Acc:HGNC:19097]	0.005996	0.05527	0.7455
ENSCAFG00000006520	KCNG3	potassium voltage-gated channel modifier subfamily G member 3 [Source:HGNC Symbol;Acc:HGNC:18306]	2.8e-05	0.001111	2.403
ENSCAFG00000006532	DCHS1	dachsous cadherin-related 1 [Source:VGNC Symbol;Acc:VGNC:52251]	9.45e-05	0.002744	1.5
ENSCAFG00000006542	PPP2R2B	protein phosphatase 2 regulatory subunit Bbeta [Source:HGNC Symbol;Acc:HGNC:9305]	0.009948	0.07705	1.657
ENSCAFG00000006546	ARID5A	AT-rich interaction domain 5A [Source:HGNC Symbol;Acc:HGNC:17361]	6.29e-06	0.0003576	2.03
ENSCAFG00000006580	HNRNPA1	heterogeneous nuclear ribonucleoprotein A1 [Source:HGNC Symbol;Acc:HGNC:5031]	0.002461	0.03028	1.134
ENSCAFG00000006598	MCM4	minichromosome maintenance complex component 4 [Source:HGNC Symbol;Acc:HGNC:6947]	0.00508	0.04972	1.834
ENSCAFG00000006607	DPYSL3	dihydropyrimidinase like 3 [Source:HGNC Symbol;Acc:HGNC:3015]	2.12e-05	0.0008828	1.451
ENSCAFG00000006631	EBF4	early B-cell factor 4 [Source:HGNC Symbol;Acc:HGNC:29278]	0.002265	0.02842	1.793
ENSCAFG00000006665	CLIP3	CAP-Gly domain containing linker protein 3 [Source:HGNC Symbol;Acc:HGNC:24314]	0.009736	0.07602	1.127
ENSCAFG00000006714	NLRP14	NLR family pyrin domain containing 14 [Source:HGNC Symbol;Acc:HGNC:22939]	9.12e-08	1.24e-05	3.448
ENSCAFG00000006721	RIMBP2	RIMS binding protein 2 [Source:HGNC Symbol;Acc:HGNC:30339]	0.002621	0.03157	2.102
ENSCAFG00000006723	SYT9	synaptotagmin 9 [Source:HGNC Symbol;Acc:HGNC:19265]	1.74e-09	4.68e-07	1.94
ENSCAFG00000006740	OLFML1	olfactomedin like 1 [Source:HGNC Symbol;Acc:HGNC:24473]	0.001443	0.02078	1.284
ENSCAFG00000006753	CCNO	cyclin O [Source:HGNC Symbol;Acc:HGNC:18576]	0.005865	0.05463	3.944
ENSCAFG00000006755	POLR1D	RNA polymerase I subunit D [Source:HGNC Symbol;Acc:HGNC:20422]	0.002832	0.03331	0.792
ENSCAFG00000006762	ST18	ST18, C2H2C-type zinc finger [Source:HGNC Symbol;Acc:HGNC:18695]	0.00984	0.07635	2.536
ENSCAFG00000006773	PIWIL1	piwi like RNA-mediated gene silencing 1 [Source:HGNC Symbol;Acc:HGNC:9007]	2.75e-06	0.0001891	6.641
ENSCAFG00000006813	TRAF6	TNF receptor associated factor 6 [Source:HGNC Symbol;Acc:HGNC:12036]	0.005748	0.05372	0.8563
ENSCAFG00000006829	TMEM74B	transmembrane protein 74B [Source:HGNC Symbol;Acc:HGNC:15893]	0.005985	0.05527	2.792
ENSCAFG00000006830	MSR1	macrophage scavenger receptor 1 [Source:HGNC Symbol;Acc:HGNC:7376]	0.005397	0.05162	1.062
ENSCAFG00000006842	GPAT2	glycerol-3-phosphate acyltransferase 2, mitochondrial [Source:HGNC Symbol;Acc:HGNC:27168]	6.15e-07	5.84e-05	4.411
ENSCAFG00000006849	TMEM132C	transmembrane protein 132C [Source:HGNC Symbol;Acc:HGNC:25436]	0.00195	0.02559	2.109
ENSCAFG00000006875	DDX4	DEAD-box helicase 4 [Source:HGNC Symbol;Acc:HGNC:18700]	3.26e-05	0.001259	6.491
ENSCAFG00000006889	CD44	CD44 molecule (Indian blood group) [Source:HGNC Symbol;Acc:HGNC:1681]	0.0004714	0.009398	2.228
ENSCAFG00000006904	SLC52A3	solute carrier family 52 member 3 [Source:HGNC Symbol;Acc:HGNC:16187]	0.002627	0.03161	2.271
ENSCAFG00000006936	RPL27A	ribosomal protein L27a [Source:NCBI gene;Acc:611398]	4.85e-05	0.001687	1.542
ENSCAFG00000006953	PDGFRL	platelet derived growth factor receptor like [Source:HGNC Symbol;Acc:HGNC:8805]	0.005299	0.05115	1.361
ENSCAFG00000007010	RASSF4	Ras association domain family member 4 [Source:HGNC Symbol;Acc:HGNC:20793]	0.001598	0.02221	0.9076
ENSCAFG00000007016	PFDN5		0.00942	0.07455	0.6323
ENSCAFG00000007030	ESPL1	extra spindle pole bodies like 1, separase [Source:HGNC Symbol;Acc:HGNC:16856]	0.001103	0.01719	1.795
ENSCAFG00000007045			0.006357	0.05777	1.096
ENSCAFG00000007060	SDR16C5	short chain dehydrogenase/reductase family 16C member 5 [Source:HGNC Symbol;Acc:HGNC:30311]	5.18e-06	0.0003045	4.72
ENSCAFG00000007063	PENK	proenkephalin [Source:HGNC Symbol;Acc:HGNC:8831]	1.78e-08	3.17e-06	5.375
ENSCAFG00000007079			4.36e-05	0.001566	1.874
ENSCAFG00000007117	EIF4B	eukaryotic translation initiation factor 4B [Source:HGNC Symbol;Acc:HGNC:3285]	0.000126	0.003435	1.292
ENSCAFG00000007131	MERTK	MER proto-oncogene, tyrosine kinase [Source:HGNC Symbol;Acc:HGNC:7027]	1.2e-05	0.0005691	1.464
ENSCAFG00000007136	TNFRSF19	TNF receptor superfamily member 19 [Source:HGNC Symbol;Acc:HGNC:11915]	7.17e-06	0.0003963	1.156
ENSCAFG00000007154			0.0006556	0.0118	2.466
ENSCAFG00000007169	TTL	tubulin tyrosine ligase [Source:HGNC Symbol;Acc:HGNC:21586]	0.005034	0.04945	0.6631
ENSCAFG00000007199			0.003886	0.04153	2.932
ENSCAFG00000007245	IL1A	interleukin 1 alpha [Source:HGNC Symbol;Acc:HGNC:5991]	0.0001901	0.004728	1.849
ENSCAFG00000007249	IL1B	interleukin 1 beta [Source:HGNC Symbol;Acc:HGNC:5992]	1.98e-06	0.0001426	5.167
ENSCAFG00000007277	IL1RN	Interleukin-1 receptor antagonist protein [Source:UniProtKB/Swiss-Prot;Acc:Q9BEH0]	2.41e-08	4.01e-06	3.611
ENSCAFG00000007338	NR4A1	nuclear receptor subfamily 4 group A member 1 [Source:HGNC Symbol;Acc:HGNC:7980]	2.11e-07	2.51e-05	3.616
ENSCAFG00000007373	ZNF143	zinc finger protein 143 [Source:HGNC Symbol;Acc:HGNC:12928]	0.005303	0.05115	0.7124
ENSCAFG00000007418	RNF17	ring finger protein 17 [Source:HGNC Symbol;Acc:HGNC:10060]	6.09e-09	1.28e-06	6.605
ENSCAFG00000007442	TDG	thymine DNA glycosylase [Source:HGNC Symbol;Acc:HGNC:11700]	0.004681	0.04722	0.7548
ENSCAFG00000007456	GLT8D2	glycosyltransferase 8 domain containing 2 [Source:HGNC Symbol;Acc:HGNC:24890]	0.0003408	0.007302	1.476
ENSCAFG00000007465	RHPN2	rhophilin-2 [Source:RefSeq peptide;Acc:NP_001003008]	0.0005239	0.01004	1.291
ENSCAFG00000007504	AHCY	adenosylhomocysteinase [Source:HGNC Symbol;Acc:HGNC:343]	8.05e-05	0.002437	1.079
ENSCAFG00000007557	HHIP	hedgehog interacting protein [Source:HGNC Symbol;Acc:HGNC:14866]	0.001339	0.0198	2.279
ENSCAFG00000007563	ANKRD37	ankyrin repeat domain 37 [Source:HGNC Symbol;Acc:HGNC:29593]	0.002159	0.02754	1.674
ENSCAFG00000007574	CYP26A1	cytochrome P450 family 26 subfamily A member 1 [Source:HGNC Symbol;Acc:HGNC:2603]	0.002156	0.02754	3.446
ENSCAFG00000007598	GGT7	gamma-glutamyltransferase 7 [Source:HGNC Symbol;Acc:HGNC:4259]	0.002981	0.03448	1.346
ENSCAFG00000007683	AADAT	aminoadipate aminotransferase [Source:HGNC Symbol;Acc:HGNC:17929]	0.0003972	0.008299	1.727
ENSCAFG00000007705			8.56e-06	0.0004434	2.297
ENSCAFG00000007735	CENPU	centromere protein U [Source:HGNC Symbol;Acc:HGNC:21348]	0.001834	0.02442	2.637
ENSCAFG00000007742	TFDP2	transcription factor Dp-2 [Source:HGNC Symbol;Acc:HGNC:11751]	9.1e-06	0.0004608	1.558
ENSCAFG00000007789	ARHGAP10	Rho GTPase activating protein 10 [Source:HGNC Symbol;Acc:HGNC:26099]	0.0004108	0.008543	1.079
ENSCAFG00000007793	ENPP6	ectonucleotide pyrophosphatase/phosphodiesterase 6 [Source:HGNC Symbol;Acc:HGNC:23409]	1.02e-08	2.08e-06	1.896
ENSCAFG00000007805	OCLN	occludin [Source:RefSeq peptide;Acc:NP_001003195]	0.0001858	0.004649	1.702
ENSCAFG00000007845	DKK3	dickkopf WNT signaling pathway inhibitor 3 [Source:HGNC Symbol;Acc:HGNC:2893]	0.0016	0.02221	1.521
ENSCAFG00000007876	TRABD2A	TraB domain containing 2A [Source:HGNC Symbol;Acc:HGNC:27013]	0.005449	0.052	2.648
ENSCAFG00000007878	SLC43A3	solute carrier family 43 member 3 [Source:VGNC Symbol;Acc:VGNC:49711]	0.002144	0.0275	1.074
ENSCAFG00000007894	EYA1	EYA transcriptional coactivator and phosphatase 1 [Source:HGNC Symbol;Acc:HGNC:3519]	7.23e-06	0.0003972	4.372
ENSCAFG00000007947	SSRP1	structure specific recognition protein 1 [Source:HGNC Symbol;Acc:HGNC:11327]	0.0008763	0.01456	0.8315
ENSCAFG00000007956	ROBO2	roundabout guidance receptor 2 [Source:HGNC Symbol;Acc:HGNC:10250]	1.83e-05	0.0007913	3.175
ENSCAFG00000007963	BLK	BLK proto-oncogene, Src family tyrosine kinase [Source:HGNC Symbol;Acc:HGNC:1057]	1.86e-06	0.0001364	4.741
ENSCAFG00000007980			0.0009447	0.01543	3.835
ENSCAFG00000007990			9.63e-06	0.0004823	1.562
ENSCAFG00000008018			0.0008594	0.01441	3.054
ENSCAFG00000008021	RPL7		0.003562	0.03887	1.146
ENSCAFG00000008023	IL17RD	interleukin 17 receptor D [Source:HGNC Symbol;Acc:HGNC:17616]	0.007614	0.06487	2.072
ENSCAFG00000008031	RDH10	retinol dehydrogenase 10 [Source:HGNC Symbol;Acc:HGNC:19975]	0.006787	0.06008	0.9478
ENSCAFG00000008095	ARNTL	aryl hydrocarbon receptor nuclear translocator like [Source:HGNC Symbol;Acc:HGNC:701]	0.004763	0.04783	0.8178
ENSCAFG00000008118	ARRDC3	arrestin domain containing 3 [Source:HGNC Symbol;Acc:HGNC:29263]	0.0007573	0.0131	1.106
ENSCAFG00000008123	TENM3	teneurin transmembrane protein 3 [Source:HGNC Symbol;Acc:HGNC:29944]	0.0002618	0.006	2.007
ENSCAFG00000008159	PLSCR4	phospholipid scramblase 4 [Source:HGNC Symbol;Acc:HGNC:16497]	0.000765	0.01317	1.362
ENSCAFG00000008181			0.003478	0.03839	1.628
ENSCAFG00000008212	BTF3	transcription factor BTF3 [Source:RefSeq peptide;Acc:NP_001239062]	1.87e-05	0.0008029	1.028
ENSCAFG00000008235	CPA3	carboxypeptidase A3 [Source:HGNC Symbol;Acc:HGNC:2298]	0.009652	0.07571	2.065
ENSCAFG00000008246	CRISPLD1	cysteine rich secretory protein LCCL domain containing 1 [Source:HGNC Symbol;Acc:HGNC:18206]	1.28e-10	4.91e-08	2.499
ENSCAFG00000008249	GYG1	glycogenin 1 [Source:HGNC Symbol;Acc:HGNC:4699]	0.002507	0.03072	1.043
ENSCAFG00000008289	ENC1	ectodermal-neural cortex 1 [Source:HGNC Symbol;Acc:HGNC:3345]	0.0003636	0.007705	1.426
ENSCAFG00000008299	NUP160	nucleoporin 160 [Source:HGNC Symbol;Acc:HGNC:18017]	0.001095	0.01715	0.9887
ENSCAFG00000008300	ZNF395	zinc finger protein 395 [Source:HGNC Symbol;Acc:HGNC:18737]	6.63e-06	0.0003708	1.553
ENSCAFG00000008311			0.006438	0.05823	0.6457
ENSCAFG00000008343	TM4SF1	transmembrane 4 L six family member 1 [Source:HGNC Symbol;Acc:HGNC:11853]	0.002493	0.03058	1.732
ENSCAFG00000008382	FAIM2	Fas apoptotic inhibitory molecule 2 [Source:HGNC Symbol;Acc:HGNC:17067]	7.1e-07	6.52e-05	1.803
ENSCAFG00000008492	RAD9B	RAD9 checkpoint clamp component B [Source:HGNC Symbol;Acc:HGNC:21700]	0.0003551	0.007571	3.117
ENSCAFG00000008524	MYL2	myosin light chain 2 [Source:HGNC Symbol;Acc:HGNC:7583]	1.84e-07	2.26e-05	6.785
ENSCAFG00000008540	MYL9	myosin light chain 9 [Source:HGNC Symbol;Acc:HGNC:15754]	0.009757	0.07605	0.9231
ENSCAFG00000008570			0.002784	0.03291	1.184
ENSCAFG00000008575	CUX2	cut like homeobox 2 [Source:HGNC Symbol;Acc:HGNC:19347]	5.65e-05	0.001884	3.555
ENSCAFG00000008582	VCAN	versican [Source:HGNC Symbol;Acc:HGNC:2464]	0.003073	0.03519	2.321
ENSCAFG00000008584	CXCL10	C-X-C motif chemokine 10 [Source:UniProtKB/Swiss-Prot;Acc:Q5KSV9]	0.001692	0.02315	3.069
ENSCAFG00000008612	PDGFC	platelet derived growth factor C [Source:HGNC Symbol;Acc:HGNC:8801]	1.36e-08	2.54e-06	2.154
ENSCAFG00000008638	ARHGEF26	Rho guanine nucleotide exchange factor 26 [Source:HGNC Symbol;Acc:HGNC:24490]	0.001833	0.02442	1.614
ENSCAFG00000008664	PLEKHA7	pleckstrin homology domain containing A7 [Source:HGNC Symbol;Acc:HGNC:27049]	0.0005162	0.009924	2.161
ENSCAFG00000008677	SSBP2	single stranded DNA binding protein 2 [Source:HGNC Symbol;Acc:HGNC:15831]	0.0004595	0.009242	2.017
ENSCAFG00000008704	THBS1	thrombospondin 1 [Source:HGNC Symbol;Acc:HGNC:11785]	0.0007533	0.01308	2.55
ENSCAFG00000008711	MME	neprilysin [Source:RefSeq peptide;Acc:NP_001275995]	0.0003511	0.007511	1.136
ENSCAFG00000008720	POLR2C	RNA polymerase II subunit C [Source:HGNC Symbol;Acc:HGNC:9189]	0.009074	0.07266	0.581
ENSCAFG00000008736	FSIP1	fibrous sheath interacting protein 1 [Source:HGNC Symbol;Acc:HGNC:21674]	0.008151	0.0679	1.62
ENSCAFG00000008752	FRAS1	Fraser extracellular matrix complex subunit 1 [Source:HGNC Symbol;Acc:HGNC:19185]	0.001087	0.01711	1.429
ENSCAFG00000008756	ACTG2	actin, gamma 2, smooth muscle, enteric [Source:HGNC Symbol;Acc:HGNC:145]	0.001305	0.01952	2.148
ENSCAFG00000008759	FSTL5	follistatin like 5 [Source:HGNC Symbol;Acc:HGNC:21386]	0.007982	0.06702	4.04
ENSCAFG00000008772	FAM192A	family with sequence similarity 192 member A [Source:HGNC Symbol;Acc:HGNC:29856]	0.007631	0.06497	0.7429
ENSCAFG00000008811	RND1	Rho family GTPase 1 [Source:HGNC Symbol;Acc:HGNC:18314]	1.88e-08	3.29e-06	3.414
ENSCAFG00000008861	CPE	carboxypeptidase E [Source:HGNC Symbol;Acc:HGNC:2303]	0.0007895	0.01353	1.161
ENSCAFG00000008873			3.68e-05	0.001388	1.622
ENSCAFG00000008884	CCNL1	cyclin L1 [Source:HGNC Symbol;Acc:HGNC:20569]	0.007594	0.06478	1.5
ENSCAFG00000008901	BPI	bactericidal/permeability-increasing protein [Source:HGNC Symbol;Acc:HGNC:1095]	0.008836	0.07122	0.9893
ENSCAFG00000008910	TEX49	testis expressed 49 [Source:HGNC Symbol;Acc:HGNC:48628]	0.004551	0.04647	1.295
ENSCAFG00000008950	LALBA	lactalbumin alpha [Source:HGNC Symbol;Acc:HGNC:6480]	6.33e-07	5.96e-05	7.273
ENSCAFG00000008975	THBS4	thrombospondin 4 [Source:HGNC Symbol;Acc:HGNC:11788]	3.73e-16	4.19e-13	3.538
ENSCAFG00000008999	PROS1	protein S (alpha) [Source:HGNC Symbol;Acc:HGNC:9456]	1.54e-07	1.94e-05	2.012
ENSCAFG00000009021	SEC31A	SEC31 homolog A, COPII coat complex component [Source:HGNC Symbol;Acc:HGNC:17052]	0.005369	0.05145	0.669
ENSCAFG00000009027	FAM83D	family with sequence similarity 83 member D [Source:HGNC Symbol;Acc:HGNC:16122]	0.004447	0.04564	1.262
ENSCAFG00000009051	SLC26A7	solute carrier family 26 member 7 [Source:HGNC Symbol;Acc:HGNC:14467]	3.18e-06	0.000209	2.724
ENSCAFG00000009088	NUP93	nucleoporin 93 [Source:HGNC Symbol;Acc:HGNC:28958]	0.006595	0.05918	0.6834
ENSCAFG00000009091	TPH1	tryptophan hydroxylase 1 [Source:HGNC Symbol;Acc:HGNC:12008]	7.96e-12	4.29e-09	5.134
ENSCAFG00000009094	HPSE	heparanase [Source:HGNC Symbol;Acc:HGNC:5164]	0.0002665	0.006088	2.284
ENSCAFG00000009104	STC1	stanniocalcin 1 [Source:HGNC Symbol;Acc:HGNC:11373]	1.28e-08	2.49e-06	3.554
ENSCAFG00000009190	ST3GAL6	ST3 beta-galactoside alpha-2,3-sialyltransferase 6 [Source:HGNC Symbol;Acc:HGNC:18080]	4.41e-06	0.0002721	1.72
ENSCAFG00000009209	NR4A2	nuclear receptor subfamily 4 group A member 2 [Source:HGNC Symbol;Acc:HGNC:7981]	7.31e-06	0.0003972	3.862
ENSCAFG00000009220	RAD51	DNA repair protein RAD51 homolog 1 [Source:UniProtKB/Swiss-Prot;Acc:Q8MKI8]	0.001304	0.01952	1.426
ENSCAFG00000009230	CMSS1	cms1 ribosomal small subunit homolog (yeast) [Source:HGNC Symbol;Acc:HGNC:28666]	0.008452	0.06943	1.122
ENSCAFG00000009259	SFRP5	secreted frizzled related protein 5 [Source:HGNC Symbol;Acc:HGNC:10779]	6.07e-05	0.00197	4.176
ENSCAFG00000009271	CRTAC1	cartilage acidic protein 1 [Source:HGNC Symbol;Acc:HGNC:14882]	0.004303	0.04471	0.9471
ENSCAFG00000009272	EGR3	early growth response 3 [Source:HGNC Symbol;Acc:HGNC:3240]	0.001261	0.01908	3.182
ENSCAFG00000009286	SLC38A1	solute carrier family 38 member 1 [Source:HGNC Symbol;Acc:HGNC:13447]	0.00129	0.01945	1.287
ENSCAFG00000009300	TESC	tescalcin [Source:HGNC Symbol;Acc:HGNC:26065]	0.002367	0.02939	1.75
ENSCAFG00000009305	ESRP1	epithelial splicing regulatory protein 1 [Source:HGNC Symbol;Acc:HGNC:25966]	9.79e-06	0.0004885	4.22
ENSCAFG00000009334	OLFML3	olfactomedin like 3 [Source:HGNC Symbol;Acc:HGNC:24956]	0.003908	0.04171	1.372
ENSCAFG00000009337	TUBB2A	tubulin beta 2A class IIa [Source:HGNC Symbol;Acc:HGNC:12412]	0.006985	0.06107	1.129
ENSCAFG00000009343	SLC40A1	solute carrier family 40 member 1 [Source:HGNC Symbol;Acc:HGNC:10909]	0.001725	0.02341	0.9736
ENSCAFG00000009354	TOX2	TOX high mobility group box family member 2 [Source:HGNC Symbol;Acc:HGNC:16095]	0.001005	0.01619	1.81
ENSCAFG00000009360	ANO6	anoctamin 6 [Source:HGNC Symbol;Acc:HGNC:25240]	0.001862	0.02474	1.029
ENSCAFG00000009379	CRY2	cryptochrome circadian clock 2 [Source:HGNC Symbol;Acc:HGNC:2385]	0.007051	0.06146	0.9662
ENSCAFG00000009408	CCNE2	cyclin E2 [Source:HGNC Symbol;Acc:HGNC:1590]	0.009807	0.07622	1.455
ENSCAFG00000009450	BTG2	BTG anti-proliferation factor 2 [Source:HGNC Symbol;Acc:HGNC:1131]	1e-06	8.38e-05	4.092
ENSCAFG00000009459	FMOD	fibromodulin [Source:HGNC Symbol;Acc:HGNC:3774]	3.86e-05	0.001433	1.819
ENSCAFG00000009462	PRELP	proline and arginine rich end leucine rich repeat protein [Source:HGNC Symbol;Acc:HGNC:9357]	0.001051	0.01668	1.262
ENSCAFG00000009483	FARS2	phenylalanyl-tRNA synthetase 2, mitochondrial [Source:HGNC Symbol;Acc:HGNC:21062]	0.003906	0.04171	0.816
ENSCAFG00000009491	NRN1	neuritin 1 [Source:HGNC Symbol;Acc:HGNC:17972]	0.002383	0.02955	2.455
ENSCAFG00000009523			0.0001246	0.003414	1.724
ENSCAFG00000009559	RCAN1	regulator of calcineurin 1 [Source:HGNC Symbol;Acc:HGNC:3040]	0.003388	0.03773	1.094
ENSCAFG00000009569	SPP1	secreted phosphoprotein 1 [Source:HGNC Symbol;Acc:HGNC:11255]	7.13e-05	0.002239	2.886
ENSCAFG00000009576	ERLIN1	ER lipid raft associated 1 [Source:HGNC Symbol;Acc:HGNC:16947]	0.002428	0.02994	0.8361
ENSCAFG00000009596	RUNX1	runt related transcription factor 1 [Source:HGNC Symbol;Acc:HGNC:10471]	0.000532	0.01017	2.761
ENSCAFG00000009601	RPL24	ribosomal protein L24 [Source:VGNC Symbol;Acc:VGNC:53086]	0.0001234	0.003402	1.431
ENSCAFG00000009609	TMEM117	transmembrane protein 117 [Source:HGNC Symbol;Acc:HGNC:25308]	0.0001652	0.004225	0.9938
ENSCAFG00000009624	CWF19L1	CWF19 like 1, cell cycle control (S. pombe) [Source:HGNC Symbol;Acc:HGNC:25613]	0.002552	0.03112	0.9721
ENSCAFG00000009661	PIK3C2B	phosphatidylinositol-4-phosphate 3-kinase catalytic subunit type 2 beta [Source:HGNC Symbol;Acc:HGNC:8972]	0.00489	0.04853	1.077
ENSCAFG00000009755	SALL1	spalt like transcription factor 1 [Source:HGNC Symbol;Acc:HGNC:10524]	0.002287	0.02859	2.329
ENSCAFG00000009756	ELOVL2	ELOVL fatty acid elongase 2 [Source:HGNC Symbol;Acc:HGNC:14416]	2.34e-08	3.94e-06	3.149
ENSCAFG00000009773	NEDD9	neural precursor cell expressed, developmentally down-regulated 9 [Source:HGNC Symbol;Acc:HGNC:7733]	0.0001607	0.004132	1.382
ENSCAFG00000009809	PHACTR1	phosphatase and actin regulator 1 [Source:HGNC Symbol;Acc:HGNC:20990]	0.006344	0.05773	0.8226
ENSCAFG00000009811	IGSF3	immunoglobulin superfamily member 3 [Source:HGNC Symbol;Acc:HGNC:5950]	0.002588	0.03131	0.8399
ENSCAFG00000009847	PCIF1	PDX1 C-terminal inhibiting factor 1 [Source:HGNC Symbol;Acc:HGNC:16200]	0.00499	0.04919	0.8668
ENSCAFG00000009880	SNCA	synuclein alpha [Source:HGNC Symbol;Acc:HGNC:11138]	0.002665	0.0319	2.696
ENSCAFG00000009903	MYLIP	myosin regulatory light chain interacting protein [Source:HGNC Symbol;Acc:HGNC:21155]	0.007221	0.06262	0.7048
ENSCAFG00000009908	OCA2	OCA2 melanosomal transmembrane protein [Source:HGNC Symbol;Acc:HGNC:8101]	8.79e-05	0.002603	1.798
ENSCAFG00000009919	NPM3	nucleophosmin/nucleoplasmin 3 [Source:HGNC Symbol;Acc:HGNC:7931]	8.3e-06	0.000435	1.712
ENSCAFG00000009933	NELL1	neural EGFL like 1 [Source:HGNC Symbol;Acc:HGNC:7750]	0.0001924	0.004757	4.448
ENSCAFG00000009972	ADAMTS8	ADAM metallopeptidase with thrombospondin type 1 motif 8 [Source:HGNC Symbol;Acc:HGNC:224]	0.003153	0.03591	4.2
ENSCAFG00000009977	CAP2	CAP, adenylate cyclase-associated protein, 2 (yeast) [Source:HGNC Symbol;Acc:HGNC:20039]	0.0061	0.05596	0.8785
ENSCAFG00000009978	ETS2	ETS proto-oncogene 2, transcription factor [Source:HGNC Symbol;Acc:HGNC:3489]	0.0008512	0.01432	1.471
ENSCAFG00000009993	ST14	suppression of tumorigenicity 14 [Source:HGNC Symbol;Acc:HGNC:11344]	0.007604	0.06482	3.535
ENSCAFG00000010014	ZP4	zona pellucida glycoprotein 4 [Source:HGNC Symbol;Acc:HGNC:15770]	1.14e-11	5.71e-09	8.892
ENSCAFG00000010090	IGF2	insulin like growth factor 2 [Source:HGNC Symbol;Acc:HGNC:5466]	7.19e-05	0.002248	1.537
ENSCAFG00000010115	TMEFF2	transmembrane protein with EGF like and two follistatin like domains 2 [Source:HGNC Symbol;Acc:HGNC:11867]	0.005423	0.05183	1.503
ENSCAFG00000010136	MAGEL2	MAGE family member L2 [Source:HGNC Symbol;Acc:HGNC:6814]	0.003334	0.03734	1.812
ENSCAFG00000010159	PM20D1	peptidase M20 domain containing 1 [Source:HGNC Symbol;Acc:HGNC:26518]	0.001318	0.01967	0.9497
ENSCAFG00000010186	RAB29	RAB29, member RAS oncogene family [Source:HGNC Symbol;Acc:HGNC:9789]	0.001584	0.0221	1.547
ENSCAFG00000010227	RPLP0	ribosomal protein lateral stalk subunit P0 [Source:NCBI gene;Acc:609159]	0.0006318	0.01155	1.495
ENSCAFG00000010228	C2CD2	C2 calcium dependent domain containing 2 [Source:HGNC Symbol;Acc:HGNC:1266]	0.0002313	0.00546	1.335
ENSCAFG00000010238	ADCY2	adenylate cyclase 2 [Source:HGNC Symbol;Acc:HGNC:233]	1.43e-05	0.000648	2.269
ENSCAFG00000010263	PLA2G1B	Phospholipase A2 [Source:UniProtKB/Swiss-Prot;Acc:P06596]	0.0008005	0.01366	1.931
ENSCAFG00000010274	CHI3L1	chitinase 3 like 1 [Source:HGNC Symbol;Acc:HGNC:1932]	0.0005787	0.01085	7.016
ENSCAFG00000010330	TMEM183A	transmembrane protein 183A [Source:HGNC Symbol;Acc:HGNC:20173]	0.003829	0.04099	1.399
ENSCAFG00000010343	KIRREL3	kin of IRRE like 3 (Drosophila) [Source:HGNC Symbol;Acc:HGNC:23204]	3.84e-05	0.001431	6.208
ENSCAFG00000010352	MS4A2	membrane spanning 4-domains A2 [Source:HGNC Symbol;Acc:HGNC:7316]	7.62e-05	0.002335	3.984
ENSCAFG00000010360			0.005251	0.0508	3.527
ENSCAFG00000010367	INA	internexin neuronal intermediate filament protein alpha [Source:HGNC Symbol;Acc:HGNC:6057]	0.00133	0.01972	3.692
ENSCAFG00000010382	APBA2	amyloid beta precursor protein binding family A member 2 [Source:HGNC Symbol;Acc:HGNC:579]	0.0006302	0.01155	4.033
ENSCAFG00000010384	DNAH7	dynein axonemal heavy chain 7 [Source:VGNC Symbol;Acc:VGNC:49725]	7.09e-05	0.002239	5.548
ENSCAFG00000010395	ADAMTS16	ADAM metallopeptidase with thrombospondin type 1 motif 16 [Source:HGNC Symbol;Acc:HGNC:17108]	4.45e-05	0.001587	3.036
ENSCAFG00000010404	RNF19B	ring finger protein 19B [Source:HGNC Symbol;Acc:HGNC:26886]	0.003573	0.03893	1.129
ENSCAFG00000010412			2.7e-08	4.38e-06	4.278
ENSCAFG00000010476	NOTCH2	notch 2 [Source:HGNC Symbol;Acc:HGNC:7882]	9.2e-05	0.002696	1.652
ENSCAFG00000010485	SPPL3	signal peptide peptidase like 3 [Source:HGNC Symbol;Acc:HGNC:30424]	0.009578	0.07529	0.7456
ENSCAFG00000010491	LPCAT1	lysophosphatidylcholine acyltransferase 1 [Source:HGNC Symbol;Acc:HGNC:25718]	0.0006997	0.01237	1.084
ENSCAFG00000010497	PPP1R12B	protein phosphatase 1 regulatory subunit 12B [Source:HGNC Symbol;Acc:HGNC:7619]	0.008528	0.06985	1.007
ENSCAFG00000010499	CDON	cell adhesion associated, oncogene regulated [Source:HGNC Symbol;Acc:HGNC:17104]	0.0002135	0.005102	1.984
ENSCAFG00000010519	DDX25	DEAD-box helicase 25 [Source:HGNC Symbol;Acc:HGNC:18698]	0.007463	0.06422	0.8833
ENSCAFG00000010529	PCSK6	proprotein convertase subtilisin/kexin type 6 [Source:HGNC Symbol;Acc:HGNC:8569]	5.91e-05	0.001941	1.609
ENSCAFG00000010536	CARMIL1	capping protein regulator and myosin 1 linker 1 [Source:HGNC Symbol;Acc:HGNC:21581]	0.004228	0.04414	1.248
ENSCAFG00000010542	B3GALT2	beta-1,3-galactosyltransferase 2 [Source:HGNC Symbol;Acc:HGNC:917]	3.97e-05	0.001463	3.558
ENSCAFG00000010563	GRB14	growth factor receptor bound protein 14 [Source:HGNC Symbol;Acc:HGNC:4565]	0.005313	0.05115	0.9753
ENSCAFG00000010566	PIWIL3	piwi like RNA-mediated gene silencing 3 [Source:HGNC Symbol;Acc:HGNC:18443]	5.56e-09	1.19e-06	7.032
ENSCAFG00000010582	BOC	BOC cell adhesion associated, oncogene regulated [Source:HGNC Symbol;Acc:HGNC:17173]	0.009377	0.07429	0.8798
ENSCAFG00000010595	RGS2	regulator of G protein signaling 2 [Source:HGNC Symbol;Acc:HGNC:9998]	0.004812	0.04822	1.536
ENSCAFG00000010603	RGS1	regulator of G protein signaling 1 [Source:HGNC Symbol;Acc:HGNC:9991]	0.001648	0.02271	2.274
ENSCAFG00000010615	H2AFZ	H2A histone family, member Z [Source:RefSeq peptide;Acc:NP_001274021]	0.00149	0.0212	0.9333
ENSCAFG00000010625	LCK	LCK proto-oncogene, Src family tyrosine kinase [Source:HGNC Symbol;Acc:HGNC:6524]	0.004353	0.04506	1.489
ENSCAFG00000010628	SORCS1	sortilin related VPS10 domain containing receptor 1 [Source:HGNC Symbol;Acc:HGNC:16697]	5.53e-06	0.0003199	3.322
ENSCAFG00000010662	SLC38A11	solute carrier family 38 member 11 [Source:HGNC Symbol;Acc:HGNC:26836]	0.007047	0.06146	1.579
ENSCAFG00000010730	NFKB1	nuclear factor NF-kappa-B p105 subunit [Source:RefSeq peptide;Acc:NP_001003344]	0.005073	0.04972	0.932
ENSCAFG00000010731	USH2A	usherin [Source:HGNC Symbol;Acc:HGNC:12601]	0.00084	0.01415	3.443
ENSCAFG00000010758	MAP2K6	mitogen-activated protein kinase kinase 6 [Source:HGNC Symbol;Acc:HGNC:6846]	0.003868	0.04137	1.071
ENSCAFG00000010772	GAL	galanin and GMAP prepropeptide [Source:HGNC Symbol;Acc:HGNC:4114]	0.004866	0.04852	3.989
ENSCAFG00000010790	SLC9B1	solute carrier family 9 member B1 [Source:HGNC Symbol;Acc:HGNC:24244]	1.31e-05	0.0006081	2.791
ENSCAFG00000010838	TRIP13	Canis lupus familiaris thyroid hormone receptor interactor 13 (TRIP13), mRNA. [Source:RefSeq mRNA;Acc:NM_001313869]	0.000419	0.00866	1.132
ENSCAFG00000010849			0.003508	0.03853	1.583
ENSCAFG00000010850			0.005849	0.05455	0.9865
ENSCAFG00000010858	LSAMP	limbic system-associated membrane protein [Source:HGNC Symbol;Acc:HGNC:6705]	2.62e-07	3.02e-05	2.767
ENSCAFG00000010872	ADGRB2	adhesion G protein-coupled receptor B2 [Source:HGNC Symbol;Acc:HGNC:944]	0.008767	0.071	1.52
ENSCAFG00000010874	sulf2	sulfatase 2 [Source:HGNC Symbol;Acc:HGNC:20392]	0.0008689	0.01451	0.8144
ENSCAFG00000010910	FEZ1	fasciculation and elongation protein zeta 1 [Source:HGNC Symbol;Acc:HGNC:3659]	7.17e-10	2.3e-07	1.972
ENSCAFG00000010924	PKNOX2	PBX/knotted 1 homeobox 2 [Source:HGNC Symbol;Acc:HGNC:16714]	0.003041	0.03497	1.03
ENSCAFG00000010926	TMEM39A	transmembrane protein 39A [Source:HGNC Symbol;Acc:HGNC:25600]	1.64e-07	2.04e-05	1.301
ENSCAFG00000010930	COL16A1	collagen type XVI alpha 1 chain [Source:HGNC Symbol;Acc:HGNC:2193]	8.07e-05	0.002438	1.369
ENSCAFG00000010987	SLC25A6	solute carrier family 25 member 6 [Source:HGNC Symbol;Acc:HGNC:10992]	0.0001465	0.003857	0.8547
ENSCAFG00000011034	CRLF2	cytokine receptor-like factor 2 [Source:HGNC Symbol;Acc:HGNC:14281]	0.002614	0.03151	4.214
ENSCAFG00000011070	ARSG	Arylsulfatase G [Source:UniProtKB/Swiss-Prot;Acc:Q32KH9]	0.0002588	0.005973	1.285
ENSCAFG00000011153	PDZK1	PDZ domain containing 1 [Source:NCBI gene;Acc:475823]	0.001655	0.02278	2.648
ENSCAFG00000011177	SLC7A7	solute carrier family 7 member 7 [Source:HGNC Symbol;Acc:HGNC:11065]	0.0002715	0.006172	1.112
ENSCAFG00000011197	MMP14	matrix metallopeptidase 14 [Source:HGNC Symbol;Acc:HGNC:7160]	0.003917	0.04171	0.9424
ENSCAFG00000011207	DAG1	Dystroglycan Alpha-dystroglycan Beta-dystroglycan [Source:UniProtKB/Swiss-Prot;Acc:Q9TSZ6]	0.002559	0.03112	0.7151
ENSCAFG00000011233	PRKAR1B	protein kinase cAMP-dependent type I regulatory subunit beta [Source:HGNC Symbol;Acc:HGNC:9390]	5.93e-08	8.7e-06	2.523
ENSCAFG00000011251			0.001634	0.02256	3.019
ENSCAFG00000011266	TDRD1	tudor domain containing 1 [Source:HGNC Symbol;Acc:HGNC:11712]	4.3e-07	4.42e-05	4.557
ENSCAFG00000011275	MARK1	microtubule affinity regulating kinase 1 [Source:HGNC Symbol;Acc:HGNC:6896]	0.001967	0.02577	0.9965
ENSCAFG00000011279	ZNF639	zinc finger protein 639 [Source:HGNC Symbol;Acc:HGNC:30950]	0.002536	0.03099	0.6949
ENSCAFG00000011339	LHX9	LIM homeobox 9 [Source:HGNC Symbol;Acc:HGNC:14222]	0.008644	0.0703	2.335
ENSCAFG00000011364	ACTL6A	actin like 6A [Source:HGNC Symbol;Acc:HGNC:24124]	1.29e-05	0.000603	0.9482
ENSCAFG00000011587	NGEF	neuronal guanine nucleotide exchange factor [Source:HGNC Symbol;Acc:HGNC:7807]	0.004573	0.04662	1.964
ENSCAFG00000011627	FRMPD4	FERM and PDZ domain containing 4 [Source:HGNC Symbol;Acc:HGNC:29007]	0.0008765	0.01456	2.385
ENSCAFG00000011637	IQCB1	IQ calmodulin-binding motif-containing protein 1 [Source:RefSeq peptide;Acc:NP_001274479]	0.001019	0.01633	0.887
ENSCAFG00000011656			0.002986	0.03451	1.493
ENSCAFG00000011665	SIPA1L2	signal induced proliferation associated 1 like 2 [Source:HGNC Symbol;Acc:HGNC:23800]	0.006775	0.06008	0.9415
ENSCAFG00000011677	EPB41	Protein 4.1 [Source:UniProtKB/Swiss-Prot;Acc:Q6Q7P4]	4.63e-05	0.001636	1.77
ENSCAFG00000011698	TLR7	toll like receptor 7 [Source:HGNC Symbol;Acc:HGNC:15631]	0.003618	0.03929	1.132
ENSCAFG00000011755	FCER1A	Fc fragment of IgE receptor Ia [Source:HGNC Symbol;Acc:HGNC:3609]	0.0001237	0.003403	3.558
ENSCAFG00000011780			0.0003745	0.007899	1.118
ENSCAFG00000011847	TGIF1	TGFB induced factor homeobox 1 [Source:HGNC Symbol;Acc:HGNC:11776]	0.009467	0.07483	2.586
ENSCAFG00000011859	SPC25	SPC25, NDC80 kinetochore complex component [Source:HGNC Symbol;Acc:HGNC:24031]	0.003054	0.03506	1.46
ENSCAFG00000011933	IMPDH2	inosine monophosphate dehydrogenase 2 [Source:HGNC Symbol;Acc:HGNC:6053]	5.53e-06	0.0003199	1.563
ENSCAFG00000011971	IRF6	interferon regulatory factor 6 [Source:HGNC Symbol;Acc:HGNC:6121]	2.15e-06	0.0001527	3.632
ENSCAFG00000011983	HSPBAP1	HSPB1 associated protein 1 [Source:HGNC Symbol;Acc:HGNC:16389]	0.001248	0.01892	0.9278
ENSCAFG00000011987	EMX2	empty spiracles homeobox 2 [Source:HGNC Symbol;Acc:HGNC:3341]	0.0005652	0.01066	1.543
ENSCAFG00000011997	DIEXF	digestive organ expansion factor homolog (zebrafish) [Source:HGNC Symbol;Acc:HGNC:28440]	0.0009205	0.01507	1.041
ENSCAFG00000012012	NECTIN1	nectin cell adhesion molecule 1 [Source:HGNC Symbol;Acc:HGNC:9706]	0.009715	0.0759	1.139
ENSCAFG00000012044	ADAMTSL4	ADAMTS like 4 [Source:HGNC Symbol;Acc:HGNC:19706]	0.008581	0.07009	1.102
ENSCAFG00000012046	IFI6	interferon alpha inducible protein 6 [Source:HGNC Symbol;Acc:HGNC:4054]	0.0001372	0.003668	1.797
ENSCAFG00000012084	ADCY5	adenylate cyclase 5 [Source:HGNC Symbol;Acc:HGNC:236]	0.0001127	0.003218	1.287
ENSCAFG00000012149	ARNT	aryl hydrocarbon receptor nuclear translocator [Source:HGNC Symbol;Acc:HGNC:700]	0.001002	0.01617	0.7311
ENSCAFG00000012173	UGT8	UDP glycosyltransferase 8 [Source:HGNC Symbol;Acc:HGNC:12555]	0.003678	0.03981	2.143
ENSCAFG00000012174	ATP1A2	ATPase Na+/K+ transporting subunit alpha 2 [Source:HGNC Symbol;Acc:HGNC:800]	0.008181	0.0681	1.159
ENSCAFG00000012206	ACKR3	Atypical chemokine receptor 3 [Source:UniProtKB/Swiss-Prot;Acc:P11613]	5.6e-05	0.001872	1.648
ENSCAFG00000012294	IGFBP3	insulin like growth factor binding protein 3 [Source:HGNC Symbol;Acc:HGNC:5472]	0.0003118	0.006855	2.57
ENSCAFG00000012306	SPTBN2	spectrin beta, non-erythrocytic 2 [Source:HGNC Symbol;Acc:HGNC:11276]	1.5e-07	1.9e-05	4.663
ENSCAFG00000012318	PLPP4	phospholipid phosphatase 4 [Source:HGNC Symbol;Acc:HGNC:23531]	9.9e-10	2.97e-07	4.99
ENSCAFG00000012339	ATF3	activating transcription factor 3 [Source:HGNC Symbol;Acc:HGNC:785]	9.09e-07	7.74e-05	2.607
ENSCAFG00000012390	NYNRIN	NYN domain and retroviral integrase containing [Source:HGNC Symbol;Acc:HGNC:20165]	0.002071	0.02679	1.599
ENSCAFG00000012395			0.0004862	0.009537	1.12
ENSCAFG00000012396	PHYHIPL	phytanoyl-CoA 2-hydroxylase interacting protein like [Source:HGNC Symbol;Acc:HGNC:29378]	0.0006509	0.01174	3.477
ENSCAFG00000012417	FOXR1	forkhead box R1 [Source:HGNC Symbol;Acc:HGNC:29980]	1.15e-08	2.31e-06	5.252
ENSCAFG00000012419	NSMCE4A	NSE4 homolog A, SMC5-SMC6 complex component [Source:HGNC Symbol;Acc:HGNC:25935]	0.006477	0.05839	0.7377
ENSCAFG00000012556	HTRA1	HtrA serine peptidase 1 [Source:HGNC Symbol;Acc:HGNC:9476]	2.71e-06	0.0001885	1.326
ENSCAFG00000012560	GAD1	glutamate decarboxylase 1 [Source:HGNC Symbol;Acc:HGNC:4092]	0.002861	0.0335	1.553
ENSCAFG00000012598	SLAMF7	SLAM family member 7 [Source:HGNC Symbol;Acc:HGNC:21394]	0.0006948	0.01232	2.498
ENSCAFG00000012609	CUZD1	CUB and zona pellucida like domains 1 [Source:HGNC Symbol;Acc:HGNC:17937]	1.21e-07	1.61e-05	3.267
ENSCAFG00000012636	METTL8	methyltransferase like 8 [Source:HGNC Symbol;Acc:HGNC:25856]	0.007569	0.06469	0.9644
ENSCAFG00000012657	IFGGB1		7.03e-07	6.52e-05	3.041
ENSCAFG00000012675	SELENBP1	selenium binding protein 1 [Source:HGNC Symbol;Acc:HGNC:10719]	2.8e-06	0.0001903	2.349
ENSCAFG00000012676	RPS21	ribosomal protein S21 [Source:HGNC Symbol;Acc:HGNC:10409]	0.001014	0.0163	1.468
ENSCAFG00000012685	PLXNB1	plexin B1 [Source:HGNC Symbol;Acc:HGNC:9103]	0.006085	0.05587	1.283
ENSCAFG00000012690			0.0009023	0.0149	1.759
ENSCAFG00000012703	SEC14L2	SEC14 like lipid binding 2 [Source:HGNC Symbol;Acc:HGNC:10699]	0.001318	0.01967	1.524
ENSCAFG00000012709	GATA5	GATA binding protein 5 [Source:HGNC Symbol;Acc:HGNC:15802]	0.0001423	0.003761	6.103
ENSCAFG00000012725	RPL35A	ribosomal protein L35a [Source:HGNC Symbol;Acc:HGNC:10345]	0.0003304	0.007151	1.912
ENSCAFG00000012761	ACBD6	acyl-CoA binding domain containing 6 [Source:HGNC Symbol;Acc:HGNC:23339]	0.003739	0.04032	0.742
ENSCAFG00000012780	CD3G	CD3g molecule [Source:HGNC Symbol;Acc:HGNC:1675]	0.003221	0.03653	2.508
ENSCAFG00000012800	SCML2	sex comb on midleg like 2 (Drosophila) [Source:HGNC Symbol;Acc:HGNC:10581]	5.32e-06	0.0003104	2.064
ENSCAFG00000012807	MUC20	mucin 20, cell surface associated [Source:HGNC Symbol;Acc:HGNC:23282]	1.17e-05	0.0005633	3.992
ENSCAFG00000012836	ADAMTS4	ADAM metallopeptidase with thrombospondin type 1 motif 4 [Source:HGNC Symbol;Acc:HGNC:220]	7.11e-05	0.002239	2.001
ENSCAFG00000012844	IL10RA	interleukin 10 receptor subunit alpha [Source:HGNC Symbol;Acc:HGNC:5964]	8.62e-06	0.0004453	1.55
ENSCAFG00000012845	TMPRSS13	transmembrane protease, serine 13 [Source:HGNC Symbol;Acc:HGNC:29808]	4.98e-05	0.001725	4.578
ENSCAFG00000012875	FBXW12	F-box and WD repeat domain containing 12 [Source:HGNC Symbol;Acc:HGNC:20729]	7.96e-07	7.08e-05	7.119
ENSCAFG00000012879	RPL18A	ribosomal protein L18a [Source:HGNC Symbol;Acc:HGNC:10311]	0.0002025	0.004935	3.778
ENSCAFG00000012925	PHKA2	phosphorylase kinase regulatory subunit alpha 2 [Source:HGNC Symbol;Acc:HGNC:8926]	0.009658	0.07572	0.7813
ENSCAFG00000012931	KCNQ2	potassium voltage-gated channel subfamily Q member 2 [Source:HGNC Symbol;Acc:HGNC:6296]	0.002244	0.02826	2.096
ENSCAFG00000012932	RHOBTB1	Rho related BTB domain containing 1 [Source:HGNC Symbol;Acc:HGNC:18738]	0.005157	0.05019	1.599
ENSCAFG00000012963			0.003547	0.0388	1.086
ENSCAFG00000013047	TRIM50	tripartite motif containing 50 [Source:NCBI gene;Acc:489811]	2.36e-05	0.0009652	6.38
ENSCAFG00000013049	EGR2	early growth response 2 [Source:HGNC Symbol;Acc:HGNC:3239]	8.54e-08	1.17e-05	4.995
ENSCAFG00000013053	RPS17	Canis lupus familiaris ribosomal protein S17 (RPS17), mRNA. [Source:RefSeq mRNA;Acc:NM_001003099]	0.0002544	0.005902	1.133
ENSCAFG00000013064			0.001577	0.02207	1.434
ENSCAFG00000013079	OLFML2B	olfactomedin like 2B [Source:HGNC Symbol;Acc:HGNC:24558]	0.005358	0.05144	1.013
ENSCAFG00000013117	UAP1	UDP-N-acetylglucosamine pyrophosphorylase 1 [Source:HGNC Symbol;Acc:HGNC:12457]	0.00673	0.05995	0.585
ENSCAFG00000013158			0.0001262	0.003435	1.937
ENSCAFG00000013162	TAGLN	transgelin [Source:HGNC Symbol;Acc:HGNC:11553]	0.002604	0.03144	1.397
ENSCAFG00000013168	CTSW	cathepsin W [Source:HGNC Symbol;Acc:HGNC:2546]	0.005499	0.0523	2.05
ENSCAFG00000013176	FKBP6	FK506 binding protein 6 [Source:HGNC Symbol;Acc:HGNC:3722]	1.12e-10	4.45e-08	8.507
ENSCAFG00000013195	EFEMP2	EGF containing fibulin like extracellular matrix protein 2 [Source:HGNC Symbol;Acc:HGNC:3219]	0.0001659	0.004235	1.599
ENSCAFG00000013219	BNC1	basonuclin 1 [Source:HGNC Symbol;Acc:HGNC:1081]	0.003532	0.03867	2.903
ENSCAFG00000013228	CNKSR2	connector enhancer of kinase suppressor of Ras 2 [Source:HGNC Symbol;Acc:HGNC:19701]	0.0004611	0.009262	3.405
ENSCAFG00000013232	RPL11	60S ribosomal protein L11 isoform 2 [Source:RefSeq peptide;Acc:NP_001240836]	3.31e-05	0.001269	1.489
ENSCAFG00000013245	GPR19	G protein-coupled receptor 19 [Source:HGNC Symbol;Acc:HGNC:4473]	2.94e-08	4.65e-06	2.46
ENSCAFG00000013246	LIPH	lipase H [Source:HGNC Symbol;Acc:HGNC:18483]	5.73e-13	3.86e-10	3.826
ENSCAFG00000013249			9.1e-13	5.84e-10	8.838
ENSCAFG00000013263	MGMT	O-6-methylguanine-DNA methyltransferase [Source:HGNC Symbol;Acc:HGNC:7059]	0.002113	0.02722	1.856
ENSCAFG00000013269	ID3	DNA-binding protein inhibitor ID-3 [Source:RefSeq peptide;Acc:NP_001003025]	9.04e-07	7.74e-05	2.362
ENSCAFG00000013278			0.004631	0.04682	1.531
ENSCAFG00000013289	PBX1	PBX homeobox 1 [Source:HGNC Symbol;Acc:HGNC:8632]	0.0003103	0.006842	1.541
ENSCAFG00000013326	HTR1D	5-hydroxytryptamine receptor 1D [Source:HGNC Symbol;Acc:HGNC:5289]	1.66e-05	0.0007286	2.802
ENSCAFG00000013352	BCL2L14	BCL2 like 14 [Source:HGNC Symbol;Acc:HGNC:16657]	0.004922	0.04871	3.215
ENSCAFG00000013389	ZDBF2	zinc finger DBF-type containing 2 [Source:HGNC Symbol;Acc:HGNC:29313]	0.0004304	0.008806	2.466
ENSCAFG00000013396	CCL24	C-C motif chemokine 24 [Source:UniProtKB/Swiss-Prot;Acc:Q68Y86]	0.001326	0.01968	2.853
ENSCAFG00000013401	YBX3	Y-box binding protein 3 [Source:HGNC Symbol;Acc:HGNC:2428]	0.008608	0.07011	0.8519
ENSCAFG00000013404			0.000422	0.008697	1.177
ENSCAFG00000013418	NFKBIA	NFKB inhibitor alpha [Source:HGNC Symbol;Acc:HGNC:7797]	7.41e-10	2.32e-07	2.01
ENSCAFG00000013459	KLRD1	Natural killer cells antigen CD94 [Source:UniProtKB/Swiss-Prot;Acc:Q38HS3]	0.009673	0.07579	1.888
ENSCAFG00000013469	CPO	carboxypeptidase O [Source:HGNC Symbol;Acc:HGNC:21011]	0.000518	0.009945	5.173
ENSCAFG00000013473	FRMD5	FERM domain containing 5 [Source:HGNC Symbol;Acc:HGNC:28214]	0.003727	0.04025	2.391
ENSCAFG00000013505	NXPE4	neurexophilin and PC-esterase domain family member 4 [Source:HGNC Symbol;Acc:HGNC:23117]	0.0006955	0.01232	3.094
ENSCAFG00000013529	CTDSPL2	CTD small phosphatase like 2 [Source:HGNC Symbol;Acc:HGNC:26936]	0.00371	0.0401	0.972
ENSCAFG00000013596	CD69	CD69 molecule [Source:HGNC Symbol;Acc:HGNC:1694]	0.0006421	0.01163	2.661
ENSCAFG00000013613	PRAME	preferentially expressed antigen in melanoma [Source:HGNC Symbol;Acc:HGNC:9336]	2.94e-06	0.0001968	3.711
ENSCAFG00000013629	PATL2	PAT1 homolog 2 [Source:HGNC Symbol;Acc:HGNC:33630]	2.13e-09	5.52e-07	7.99
ENSCAFG00000013641	DUSP10	dual specificity phosphatase 10 [Source:HGNC Symbol;Acc:HGNC:3065]	3.34e-08	5.21e-06	3.136
ENSCAFG00000013648	ZP3	zona pellucida sperm-binding protein 3 precursor [Source:RefSeq peptide;Acc:NP_001003224]	9.67e-18	1.45e-14	10.79
ENSCAFG00000013665	KCND3	potassium voltage-gated channel subfamily D member 3 [Source:HGNC Symbol;Acc:HGNC:6239]	0.0001143	0.00325	4.269
ENSCAFG00000013689	RFC4	replication factor C subunit 4 [Source:HGNC Symbol;Acc:HGNC:9972]	0.009529	0.07509	0.8998
ENSCAFG00000013693	DUOX2	dual oxidase 2 [Source:HGNC Symbol;Acc:HGNC:13273]	0.00465	0.04695	2.316
ENSCAFG00000013707	DUOXA1	dual oxidase maturation factor 1 [Source:HGNC Symbol;Acc:HGNC:26507]	0.0004213	0.008695	2.186
ENSCAFG00000013715	DUOX1	Dual oxidase 1 [Source:UniProtKB/Swiss-Prot;Acc:Q9MZF4]	0.0001234	0.003402	2.182
ENSCAFG00000013723	SHF	Src homology 2 domain containing F [Source:NCBI gene;Acc:487537]	0.0008244	0.01396	1.957
ENSCAFG00000013740	MAP2	microtubule associated protein 2 [Source:HGNC Symbol;Acc:HGNC:6839]	0.003516	0.03854	2.391
ENSCAFG00000013772	UNC80	unc-80 homolog, NALCN activator [Source:HGNC Symbol;Acc:HGNC:26582]	1.36e-05	0.0006276	4.258
ENSCAFG00000013775	TMC3	transmembrane channel like 3 [Source:HGNC Symbol;Acc:HGNC:22995]	7.58e-05	0.002327	5.268
ENSCAFG00000013781			0.001812	0.02421	1.846
ENSCAFG00000013842	MAGEB16	MAGE family member B16 [Source:HGNC Symbol;Acc:HGNC:21188]	0.0001494	0.003909	4.836
ENSCAFG00000013849	CFAP161	cilia and flagella associated protein 161 [Source:HGNC Symbol;Acc:HGNC:26782]	0.0002922	0.006541	3.271
ENSCAFG00000013852	MATN2	matrilin 2 [Source:HGNC Symbol;Acc:HGNC:6908]	0.0001815	0.004571	1.402
ENSCAFG00000013863	CEMIP	cell migration inducing hyaluronan binding protein [Source:HGNC Symbol;Acc:HGNC:29213]	0.0004731	0.009419	2.225
ENSCAFG00000013909	SERPINE1	serpin family E member 1 [Source:HGNC Symbol;Acc:HGNC:8583]	6.99e-07	6.52e-05	2.55
ENSCAFG00000013914			4.4e-07	4.49e-05	6.998
ENSCAFG00000013918	SLC2A3		3.79e-07	4.05e-05	2.56
ENSCAFG00000013923	SUSD2	sushi domain containing 2 [Source:HGNC Symbol;Acc:HGNC:30667]	0.0007637	0.01316	2.185
ENSCAFG00000013934	FAU	FAU, ubiquitin like and ribosomal protein S30 fusion [Source:HGNC Symbol;Acc:HGNC:3597]	0.0002197	0.005222	1.447
ENSCAFG00000013943	LRFN5	leucine rich repeat and fibronectin type III domain containing 5 [Source:HGNC Symbol;Acc:HGNC:20360]	2.12e-05	0.0008828	4.839
ENSCAFG00000013957	TSPAN15	tetraspanin 15 [Source:HGNC Symbol;Acc:HGNC:23298]	0.00293	0.03407	1.697
ENSCAFG00000013980	CDCA5	cell division cycle associated 5 [Source:HGNC Symbol;Acc:HGNC:14626]	0.004877	0.04852	1.635
ENSCAFG00000014002	H2AFY2	H2A histone family member Y2 [Source:HGNC Symbol;Acc:HGNC:14453]	0.007828	0.06614	1.257
ENSCAFG00000014005	ANGPTL1	angiopoietin like 1 [Source:HGNC Symbol;Acc:HGNC:489]	0.005207	0.05055	2.186
ENSCAFG00000014043			2.3e-05	0.0009432	1.519
ENSCAFG00000014051			0.0009007	0.01489	1.073
ENSCAFG00000014052	NODAL	nodal growth differentiation factor [Source:HGNC Symbol;Acc:HGNC:7865]	2.98e-09	7.27e-07	5.04
ENSCAFG00000014067	PALD1	phosphatase domain containing, paladin 1 [Source:HGNC Symbol;Acc:HGNC:23530]	0.006774	0.06008	0.789
ENSCAFG00000014095	DERL3	derlin 3 [Source:HGNC Symbol;Acc:HGNC:14236]	0.004808	0.04822	1.871
ENSCAFG00000014114	CABYR	calcium binding tyrosine phosphorylation regulated [Source:HGNC Symbol;Acc:HGNC:15569]	0.003126	0.0357	1.211
ENSCAFG00000014117	MMP11	matrix metallopeptidase 11 [Source:HGNC Symbol;Acc:HGNC:7157]	3.99e-05	0.001463	2.757
ENSCAFG00000014154			0.00604	0.0556	1.078
ENSCAFG00000014210	BTG4	BTG anti-proliferation factor 4 [Source:HGNC Symbol;Acc:HGNC:13862]	7.34e-08	1.04e-05	7.207
ENSCAFG00000014234			2.12e-05	0.0008828	1.708
ENSCAFG00000014264	BARD1	BRCA1 associated RING domain 1 [Source:HGNC Symbol;Acc:HGNC:952]	0.0008538	0.01435	2.191
ENSCAFG00000014308	ALAS2	5'-aminolevulinate synthase 2 [Source:HGNC Symbol;Acc:HGNC:397]	7.12e-08	1.02e-05	4.725
ENSCAFG00000014323	EPHB2	EPH receptor B2 [Source:HGNC Symbol;Acc:HGNC:3393]	2.01e-07	2.44e-05	2.725
ENSCAFG00000014334	HDAC5	histone deacetylase 5 [Source:HGNC Symbol;Acc:HGNC:14068]	0.005665	0.05339	1.057
ENSCAFG00000014403	SORCS2	sortilin related VPS10 domain containing receptor 2 [Source:HGNC Symbol;Acc:HGNC:16698]	0.0001997	0.004901	2.266
ENSCAFG00000014413	SPOCK2	SPARC/osteonectin, cwcv and kazal like domains proteoglycan 2 [Source:HGNC Symbol;Acc:HGNC:13564]	0.008037	0.06736	0.8228
ENSCAFG00000014424			0.0007603	0.01314	0.8175
ENSCAFG00000014439	PHB2	prohibitin 2 [Source:HGNC Symbol;Acc:HGNC:30306]	0.0002912	0.00653	1.118
ENSCAFG00000014469	EFHC2	EF-hand domain containing 2 [Source:HGNC Symbol;Acc:HGNC:26233]	0.002656	0.03182	1.584
ENSCAFG00000014473	BCHE	butyrylcholinesterase [Source:HGNC Symbol;Acc:HGNC:983]	0.003017	0.03481	1.216
ENSCAFG00000014497			0.0005524	0.01049	1.847
ENSCAFG00000014523	ENO2	enolase 2 [Source:HGNC Symbol;Acc:HGNC:3353]	1.61e-06	0.0001215	1.513
ENSCAFG00000014551	GAL3ST4	galactose-3-O-sulfotransferase 4 [Source:HGNC Symbol;Acc:HGNC:24145]	0.008372	0.06897	1.445
ENSCAFG00000014571	CDC45	cell division cycle 45 [Source:HGNC Symbol;Acc:HGNC:1739]	0.0005506	0.01047	1.903
ENSCAFG00000014573	P4HA1	prolyl 4-hydroxylase subunit alpha 1 [Source:HGNC Symbol;Acc:HGNC:8546]	0.0001411	0.003736	1.166
ENSCAFG00000014583	CPZ	carboxypeptidase Z [Source:HGNC Symbol;Acc:HGNC:2333]	1.45e-05	0.0006532	1.233
ENSCAFG00000014630	RPL27	ribosomal protein L27 [Source:HGNC Symbol;Acc:HGNC:10328]	0.0004443	0.008963	1.215
ENSCAFG00000014648			0.0004364	0.008883	0.9209
ENSCAFG00000014672	STIP1	stress induced phosphoprotein 1 [Source:HGNC Symbol;Acc:HGNC:11387]	0.005686	0.05339	0.8147
ENSCAFG00000014675	LAG3	lymphocyte activating 3 [Source:HGNC Symbol;Acc:HGNC:6476]	2.66e-05	0.001065	2.72
ENSCAFG00000014678	FASLG	Canis lupus familiaris Fas ligand (TNF superfamily, member 6) (FASLG), mRNA. [Source:RefSeq mRNA;Acc:NM_001287153]	0.008149	0.0679	2.836
ENSCAFG00000014686	VIL1	villin 1 [Source:HGNC Symbol;Acc:HGNC:12690]	0.0003966	0.008299	2.678
ENSCAFG00000014701	PTGER2	prostaglandin E2 receptor EP2 subtype [Source:RefSeq peptide;Acc:NP_001003170]	0.004221	0.0441	1.577
ENSCAFG00000014723	UBA52	Ubiquitin-60S ribosomal protein L40 Ubiquitin 60S ribosomal protein L40 [Source:UniProtKB/Swiss-Prot;Acc:P63050]	0.000261	0.005992	1.113
ENSCAFG00000014736	CLTCL1	clathrin heavy chain like 1 [Source:HGNC Symbol;Acc:HGNC:2093]	1.66e-06	0.0001245	1.202
ENSCAFG00000014748	MCM7	minichromosome maintenance complex component 7 [Source:HGNC Symbol;Acc:HGNC:6950]	0.009713	0.0759	1.028
ENSCAFG00000014752	TFPI	tissue factor pathway inhibitor [Source:HGNC Symbol;Acc:HGNC:11760]	0.0001969	0.004852	1.33
ENSCAFG00000014796	GULP1	GULP, engulfment adaptor PTB domain containing 1 [Source:HGNC Symbol;Acc:HGNC:18649]	6.92e-06	0.0003839	2.024
ENSCAFG00000014827	EZH1	enhancer of zeste 1 polycomb repressive complex 2 subunit [Source:HGNC Symbol;Acc:HGNC:3526]	0.001424	0.02066	1.148
ENSCAFG00000014853	ALPL	alkaline phosphatase, liver/bone/kidney [Source:HGNC Symbol;Acc:HGNC:438]	0.00644	0.05823	1.539
ENSCAFG00000014943	CYP27A1	cytochrome P450 family 27 subfamily A member 1 [Source:HGNC Symbol;Acc:HGNC:2605]	0.009083	0.07266	1.015
ENSCAFG00000014955	RPL22L1	ribosomal protein L22 like 1 [Source:HGNC Symbol;Acc:HGNC:27610]	0.0006519	0.01175	1.844
ENSCAFG00000014961	HSD17B1	hydroxysteroid 17-beta dehydrogenase 1 [Source:HGNC Symbol;Acc:HGNC:5210]	1.94e-05	0.0008236	2.726
ENSCAFG00000015000	TACC3	transforming acidic coiled-coil containing protein 3 [Source:HGNC Symbol;Acc:HGNC:11524]	0.004016	0.04245	1.225
ENSCAFG00000015122			4.77e-06	0.0002903	1.763
ENSCAFG00000015125	KPNA7	karyopherin subunit alpha 7 [Source:HGNC Symbol;Acc:HGNC:21839]	6.91e-15	6.21e-12	5.705
ENSCAFG00000015137	NBL1	neuroblastoma suppressor of tumorigenicity 1 [Source:NCBI gene;Acc:487403]	4.86e-06	0.0002911	2.549
ENSCAFG00000015168	USP50	ubiquitin specific peptidase 50 [Source:HGNC Symbol;Acc:HGNC:20079]	0.006686	0.05963	3.985
ENSCAFG00000015169	SELE	selectin E [Source:HGNC Symbol;Acc:HGNC:10718]	1.37e-06	0.000107	4.919
ENSCAFG00000015172	CD9	CD9 molecule [Source:HGNC Symbol;Acc:HGNC:1709]	0.005085	0.04973	1.782
ENSCAFG00000015191	TCEA2	transcription elongation factor A2 [Source:HGNC Symbol;Acc:HGNC:11614]	0.002979	0.03448	1.315
ENSCAFG00000015192	B3GNT3	UDP-GlcNAc:betaGal beta-1,3-N-acetylglucosaminyltransferase 3 [Source:HGNC Symbol;Acc:HGNC:13528]	2.82e-08	4.53e-06	3.161
ENSCAFG00000015196	SCNN1A	sodium channel epithelial 1 alpha subunit [Source:HGNC Symbol;Acc:HGNC:10599]	1.04e-05	0.0005131	2.749
ENSCAFG00000015205	SAA1	Serum amyloid A protein Amyloid protein A [Source:UniProtKB/Swiss-Prot;Acc:P19708]	1.21e-05	0.0005709	6.363
ENSCAFG00000015216	OTX2	orthodenticle homeobox 2 [Source:HGNC Symbol;Acc:HGNC:8522]	1.42e-06	0.0001104	7.48
ENSCAFG00000015233	PROM1	prominin 1 [Source:HGNC Symbol;Acc:HGNC:9454]	3.16e-06	0.0002087	2.27
ENSCAFG00000015252	NME7	NME/NM23 family member 7 [Source:HGNC Symbol;Acc:HGNC:20461]	0.0002023	0.004935	0.9704
ENSCAFG00000015259	DPT	dermatopontin precursor [Source:RefSeq peptide;Acc:NP_001274087]	7.3e-06	0.0003972	2.144
ENSCAFG00000015278	NTF3	neurotrophin 3 [Source:HGNC Symbol;Acc:HGNC:8023]	2.2e-05	0.0009076	1.964
ENSCAFG00000015282	GGT6	gamma-glutamyltransferase 6 [Source:HGNC Symbol;Acc:HGNC:26891]	0.001537	0.0216	8.53
ENSCAFG00000015298	CD38	CD38 molecule [Source:HGNC Symbol;Acc:HGNC:1667]	4.08e-09	9.36e-07	2.283
ENSCAFG00000015316	GPR161	G protein-coupled receptor 161 [Source:HGNC Symbol;Acc:HGNC:23694]	0.0007024	0.01239	1.727
ENSCAFG00000015324	TNFAIP8L3	TNF alpha induced protein 8 like 3 [Source:VGNC Symbol;Acc:VGNC:49759]	0.0012	0.01844	1.453
ENSCAFG00000015326	SLC38A5	solute carrier family 38 member 5 [Source:HGNC Symbol;Acc:HGNC:18070]	0.003986	0.04223	1.192
ENSCAFG00000015363	ARHGDIG	Rho GDP dissociation inhibitor gamma [Source:HGNC Symbol;Acc:HGNC:680]	0.0006351	0.01158	4.758
ENSCAFG00000015399	DNPEP	aspartyl aminopeptidase [Source:HGNC Symbol;Acc:HGNC:2981]	0.001737	0.02353	1.151
ENSCAFG00000015445			0.007901	0.06655	1.235
ENSCAFG00000015450	HS3ST1	heparan sulfate-glucosamine 3-sulfotransferase 1 [Source:HGNC Symbol;Acc:HGNC:5194]	0.001926	0.02535	1.985
ENSCAFG00000015513	USE1	unconventional SNARE in the ER 1 [Source:HGNC Symbol;Acc:HGNC:30882]	0.005306	0.05115	0.9992
ENSCAFG00000015536	NAALADL2	N-acetylated alpha-linked acidic dipeptidase like 2 [Source:HGNC Symbol;Acc:HGNC:23219]	0.0098	0.07621	1.072
ENSCAFG00000015551	HAUS8	HAUS augmin like complex subunit 8 [Source:HGNC Symbol;Acc:HGNC:30532]	0.001378	0.02018	1.069
ENSCAFG00000015590	CPAMD8	C3 and PZP like, alpha-2-macroglobulin domain containing 8 [Source:HGNC Symbol;Acc:HGNC:23228]	4.59e-05	0.001628	2.235
ENSCAFG00000015596	MAEL	maelstrom spermatogenic transposon silencer [Source:HGNC Symbol;Acc:HGNC:25929]	1.13e-05	0.0005476	1.843
ENSCAFG00000015635			0.00707	0.06159	0.8054
ENSCAFG00000015672	PQBP1	polyglutamine binding protein 1 [Source:HGNC Symbol;Acc:HGNC:9330]	0.001347	0.01989	0.8294
ENSCAFG00000015693	NSG1	neuronal vesicle trafficking associated 1 [Source:VGNC Symbol;Acc:VGNC:43985]	0.008318	0.06873	0.7838
ENSCAFG00000015712	FAS	Fas cell surface death receptor [Source:HGNC Symbol;Acc:HGNC:11920]	0.006776	0.06008	0.8808
ENSCAFG00000015717	CH25H	cholesterol 25-hydroxylase [Source:RefSeq peptide;Acc:NP_001300756]	0.006926	0.06084	2.103
ENSCAFG00000015719			6.3e-05	0.002029	1.185
ENSCAFG00000015759	PADI6	protein-arginine deiminase type-6 [Source:RefSeq peptide;Acc:NP_001091016]	2.78e-14	2.2e-11	7.261
ENSCAFG00000015802	ENO3	enolase 3 [Source:HGNC Symbol;Acc:HGNC:3354]	0.001693	0.02315	1.946
ENSCAFG00000015806	AKT3	AKT serine/threonine kinase 3 [Source:HGNC Symbol;Acc:HGNC:393]	0.004573	0.04662	0.9704
ENSCAFG00000015822	TUT1	terminal uridylyl transferase 1, U6 snRNA-specific [Source:VGNC Symbol;Acc:VGNC:52059]	0.00225	0.02831	0.8736
ENSCAFG00000015834			0.002835	0.03331	0.8649
ENSCAFG00000015854	MFAP2	microfibrillar associated protein 2 [Source:HGNC Symbol;Acc:HGNC:7033]	1.56e-06	0.0001187	1.948
ENSCAFG00000015912	JUP	junction plakoglobin [Source:HGNC Symbol;Acc:HGNC:6207]	0.003456	0.03827	1.164
ENSCAFG00000015920	HAP1	huntingtin associated protein 1 [Source:HGNC Symbol;Acc:HGNC:4812]	9.33e-05	0.002722	2.269
ENSCAFG00000015954	GRID1	glutamate ionotropic receptor delta type subunit 1 [Source:HGNC Symbol;Acc:HGNC:4575]	5.04e-07	4.97e-05	4.32
ENSCAFG00000015978	UGDH	UDP-glucose 6-dehydrogenase [Source:HGNC Symbol;Acc:HGNC:12525]	4.42e-05	0.001581	1.984
ENSCAFG00000016008	RPL9	ribosomal protein L9 [Source:HGNC Symbol;Acc:HGNC:10369]	4.52e-05	0.001606	1.416
ENSCAFG00000016023	COQ8A	coenzyme Q8A [Source:HGNC Symbol;Acc:HGNC:16812]	0.005246	0.05079	1.118
ENSCAFG00000016037	BMP15	bone morphogenetic protein 15 [Source:HGNC Symbol;Acc:HGNC:1068]	1.7e-35	2.29e-31	9.228
ENSCAFG00000016105	WDR19	WD repeat domain 19 [Source:HGNC Symbol;Acc:HGNC:18340]	0.007251	0.06284	0.8031
ENSCAFG00000016111	FOXK1	forkhead box K1 [Source:HGNC Symbol;Acc:HGNC:23480]	0.005486	0.05225	1.069
ENSCAFG00000016149			0.008197	0.06819	2.846
ENSCAFG00000016172	TLR6	toll like receptor 6 [Source:HGNC Symbol;Acc:HGNC:16711]	0.002954	0.03429	1.658
ENSCAFG00000016208	TBC1D1	TBC1 domain family member 1 [Source:HGNC Symbol;Acc:HGNC:11578]	0.0001494	0.003909	1.279
ENSCAFG00000016228	SERPINE2	serpin family E member 2 [Source:HGNC Symbol;Acc:HGNC:8951]	0.008245	0.0684	1.095
ENSCAFG00000016231	FUT8	fucosyltransferase 8 [Source:HGNC Symbol;Acc:HGNC:4019]	0.0008018	0.01366	1.028
ENSCAFG00000016280	TNK1	tyrosine kinase non receptor 1 [Source:HGNC Symbol;Acc:HGNC:11940]	0.001995	0.02602	2.478
ENSCAFG00000016284	CARD11	caspase recruitment domain family member 11 [Source:HGNC Symbol;Acc:HGNC:16393]	0.00849	0.06964	1.945
ENSCAFG00000016286	DNAJB1	DnaJ heat shock protein family (Hsp40) member B1 [Source:HGNC Symbol;Acc:HGNC:5270]	0.0004319	0.008806	1.491
ENSCAFG00000016328	GRB7	growth factor receptor bound protein 7 [Source:HGNC Symbol;Acc:HGNC:4567]	0.005913	0.05489	3.201
ENSCAFG00000016351	ERBB2	erb-b2 receptor tyrosine kinase 2 [Source:HGNC Symbol;Acc:HGNC:3430]	0.003137	0.0358	0.7233
ENSCAFG00000016394	PLEK2	pleckstrin 2 [Source:HGNC Symbol;Acc:HGNC:19238]	0.0005799	0.01085	1.874
ENSCAFG00000016446	RDH12	retinol dehydrogenase 12 (all-trans/9-cis/11-cis) [Source:HGNC Symbol;Acc:HGNC:19977]	6.38e-05	0.002046	6.178
ENSCAFG00000016463	MAD1L1	MAD1 mitotic arrest deficient like 1 [Source:HGNC Symbol;Acc:HGNC:6762]	0.002837	0.03331	1.02
ENSCAFG00000016466	ALDH1A2	Canis lupus familiaris aldehyde dehydrogenase 1 family, member A2 (ALDH1A2), mRNA. [Source:RefSeq mRNA;Acc:NM_001287089]	3.28e-15	3.16e-12	2.896
ENSCAFG00000016493	RPL19	60S ribosomal protein L19 [Source:RefSeq peptide;Acc:NP_001300711]	0.001066	0.01687	0.9757
ENSCAFG00000016518	FGFR4	fibroblast growth factor receptor 4 [Source:HGNC Symbol;Acc:HGNC:3691]	0.004147	0.04353	1.629
ENSCAFG00000016519	PPARGC1A	PPARG coactivator 1 alpha [Source:HGNC Symbol;Acc:HGNC:9237]	0.001016	0.01632	2.261
ENSCAFG00000016530	PLXDC1	plexin domain containing 1 [Source:HGNC Symbol;Acc:HGNC:20945]	0.0004298	0.008806	1.724
ENSCAFG00000016534	ACTN1	actinin alpha 1 [Source:HGNC Symbol;Acc:HGNC:163]	0.001358	0.02	0.9972
ENSCAFG00000016537	KCNIP4	potassium voltage-gated channel interacting protein 4 [Source:HGNC Symbol;Acc:HGNC:30083]	0.0035	0.03852	3.888
ENSCAFG00000016594			0.004882	0.04852	1.463
ENSCAFG00000016603	ITGAL	integrin subunit alpha L [Source:HGNC Symbol;Acc:HGNC:6148]	0.007993	0.06703	1.21
ENSCAFG00000016618	TNFSF12	tumor necrosis factor superfamily member 12 [Source:HGNC Symbol;Acc:HGNC:11927]	0.005513	0.0524	1.148
ENSCAFG00000016632	EIF4A1	eukaryotic initiation factor 4A-I [Source:RefSeq peptide;Acc:NP_001238871]	0.004937	0.04875	0.9765
ENSCAFG00000016643	EIF4E1B	eukaryotic translation initiation factor 4E family member 1B [Source:HGNC Symbol;Acc:HGNC:33179]	3.47e-07	3.84e-05	5.391
ENSCAFG00000016691	ANGPTL7	angiopoietin like 7 [Source:HGNC Symbol;Acc:HGNC:24078]	0.0001053	0.003025	3.783
ENSCAFG00000016715	BCL7C	BCL tumor suppressor 7C [Source:HGNC Symbol;Acc:HGNC:1006]	0.003612	0.03925	1.058
ENSCAFG00000016755	CRABP2	cellular retinoic acid binding protein 2 [Source:HGNC Symbol;Acc:HGNC:2339]	0.001325	0.01968	1.673
ENSCAFG00000016863	LMNA	prelamin-A/C [Source:RefSeq peptide;Acc:NP_001274080]	0.001535	0.02159	1.26
ENSCAFG00000016887	COX6A2	cytochrome c oxidase subunit 6A2 [Source:HGNC Symbol;Acc:HGNC:2279]	0.005294	0.05115	1.718
ENSCAFG00000016899	GIP	gastric inhibitory polypeptide [Source:HGNC Symbol;Acc:HGNC:4270]	0.0006064	0.01118	5.647
ENSCAFG00000016912	NPM1		0.004838	0.0484	1.076
ENSCAFG00000016930	VRTN	vertebrae development associated [Source:HGNC Symbol;Acc:HGNC:20223]	5.02e-06	0.0002978	6.456
ENSCAFG00000016951	KCNIP1	potassium voltage-gated channel interacting protein 1 [Source:HGNC Symbol;Acc:HGNC:15521]	5.12e-17	6.28e-14	4.45
ENSCAFG00000016955	KAT7	lysine acetyltransferase 7 [Source:HGNC Symbol;Acc:HGNC:17016]	0.006889	0.06064	0.8649
ENSCAFG00000016958	KIF22	kinesin family member 22 [Source:HGNC Symbol;Acc:HGNC:6391]	0.007494	0.06429	1.309
ENSCAFG00000017008	AURKB	aurora kinase B [Source:HGNC Symbol;Acc:HGNC:11390]	2.1e-05	0.0008822	2.164
ENSCAFG00000017009	NFIX	nuclear factor I X [Source:HGNC Symbol;Acc:HGNC:7788]	0.0001214	0.003381	1.371
ENSCAFG00000017010	NLGN3	neuroligin 3 [Source:HGNC Symbol;Acc:HGNC:14289]	0.0003081	0.006829	1.754
ENSCAFG00000017040	FOS	Fos proto-oncogene, AP-1 transcription factor subunit [Source:HGNC Symbol;Acc:HGNC:3796]	0.0008658	0.01448	2.662
ENSCAFG00000017070	TRMT1	tRNA methyltransferase 1 [Source:HGNC Symbol;Acc:HGNC:25980]	0.001572	0.02202	0.9769
ENSCAFG00000017082	WWC1	WW and C2 domain containing 1 [Source:HGNC Symbol;Acc:HGNC:29435]	0.007592	0.06478	2.107
ENSCAFG00000017101	TGFB3	transforming growth factor beta 3 [Source:HGNC Symbol;Acc:HGNC:11769]	1.65e-05	0.0007286	1.978
ENSCAFG00000017116	IFT43	intraflagellar transport 43 [Source:HGNC Symbol;Acc:HGNC:29669]	0.001334	0.01976	1.098
ENSCAFG00000017120	CACNA1G	calcium voltage-gated channel subunit alpha1 G [Source:HGNC Symbol;Acc:HGNC:1394]	7.68e-05	0.002346	1.985
ENSCAFG00000017151	RPS4X	ribosomal protein S4, X-linked [Source:HGNC Symbol;Acc:HGNC:10424]	5.18e-05	0.001781	1.469
ENSCAFG00000017264			2.89e-26	1.3e-22	4.331
ENSCAFG00000017309	RPL4	60S ribosomal protein L4 [Source:RefSeq peptide;Acc:NP_001239338]	5.09e-05	0.001759	1.205
ENSCAFG00000017325			0.005686	0.05339	0.8788
ENSCAFG00000017365	TMEM100	transmembrane protein 100 [Source:HGNC Symbol;Acc:HGNC:25607]	0.00373	0.04025	1.626
ENSCAFG00000017386	RPS27	ribosomal protein S27 [Source:HGNC Symbol;Acc:HGNC:10416]	0.002404	0.0297	1.14
ENSCAFG00000017493	TSPOAP1	TSPO associated protein 1 [Source:HGNC Symbol;Acc:HGNC:16831]	0.0083	0.0687	1.721
ENSCAFG00000017500	TDP1	tyrosyl-DNA phosphodiesterase 1 [Source:HGNC Symbol;Acc:HGNC:18884]	1.31e-07	1.71e-05	1.62
ENSCAFG00000017527	SRPX2	sushi repeat containing protein, X-linked 2 [Source:HGNC Symbol;Acc:HGNC:30668]	8.29e-05	0.002498	2.044
ENSCAFG00000017563			4.06e-05	0.001474	2.445
ENSCAFG00000017612	ASB2	ankyrin repeat and SOCS box containing 2 [Source:HGNC Symbol;Acc:HGNC:16012]	0.001289	0.01945	3.15
ENSCAFG00000017634	THSD4	thrombospondin type 1 domain containing 4 [Source:HGNC Symbol;Acc:HGNC:25835]	2.89e-06	0.0001955	1.918
ENSCAFG00000017658	PLK1	polo like kinase 1 [Source:HGNC Symbol;Acc:HGNC:9077]	0.006841	0.06041	0.9744
ENSCAFG00000017661	SERPINA12	serpin family A member 12 [Source:HGNC Symbol;Acc:HGNC:18359]	7.86e-05	0.002391	3.99
ENSCAFG00000017675	SERPINA3	serpin family A member 3 [Source:HGNC Symbol;Acc:HGNC:16]	3.2e-05	0.001239	4.799
ENSCAFG00000017680	RPL7A	60S ribosomal protein L7a [Source:RefSeq peptide;Acc:NP_001273868]	0.0001487	0.003907	1.273
ENSCAFG00000017691	ILF3	interleukin enhancer binding factor 3 [Source:HGNC Symbol;Acc:HGNC:6038]	0.006442	0.05823	0.5841
ENSCAFG00000017714	SYNE3	spectrin repeat containing nuclear envelope family member 3 [Source:HGNC Symbol;Acc:HGNC:19861]	0.007163	0.06232	1.049
ENSCAFG00000017728	CDR2	cerebellar degeneration related protein 2 [Source:HGNC Symbol;Acc:HGNC:1799]	0.002863	0.0335	0.8976
ENSCAFG00000017731			0.001813	0.02421	2.4
ENSCAFG00000017734	BEX5	brain expressed X-linked 5 [Source:HGNC Symbol;Acc:HGNC:27990]	0.0004435	0.008961	1.678
ENSCAFG00000017746	AP1M2	adaptor related protein complex 1 mu 2 subunit [Source:HGNC Symbol;Acc:HGNC:558]	1.1e-06	9.01e-05	6.958
ENSCAFG00000017775	GPRASP1	G protein-coupled receptor associated sorting protein 1 [Source:HGNC Symbol;Acc:HGNC:24834]	0.009045	0.07247	1.797
ENSCAFG00000017779	NEO1	neogenin 1 [Source:HGNC Symbol;Acc:HGNC:7754]	4.17e-09	9.36e-07	1.504
ENSCAFG00000017789			3.89e-05	0.001439	2.747
ENSCAFG00000017790	PDE4A	phosphodiesterase 4A [Source:HGNC Symbol;Acc:HGNC:8780]	0.003792	0.04064	1.259
ENSCAFG00000017814	ZP2	zona pellucida sperm-binding protein 2 precursor [Source:RefSeq peptide;Acc:NP_001003304]	5.13e-13	3.64e-10	4.544
ENSCAFG00000017908	EIF3G	eukaryotic translation initiation factor 3 subunit G [Source:HGNC Symbol;Acc:HGNC:3274]	0.0002481	0.005795	1.311
ENSCAFG00000017913	PMP22	peripheral myelin protein 22 [Source:HGNC Symbol;Acc:HGNC:9118]	7.12e-05	0.002239	1.737
ENSCAFG00000017921	C19orf66	chromosome 19 open reading frame 66 [Source:HGNC Symbol;Acc:HGNC:25649]	0.007018	0.06125	1.43
ENSCAFG00000017935	EDC3	enhancer of mRNA decapping 3 [Source:HGNC Symbol;Acc:HGNC:26114]	0.001194	0.01838	0.9337
ENSCAFG00000017951	DTNA	dystrobrevin alpha [Source:HGNC Symbol;Acc:HGNC:3057]	0.002522	0.03088	1.121
ENSCAFG00000017974	NOL4	nucleolar protein 4 [Source:HGNC Symbol;Acc:HGNC:7870]	0.006085	0.05587	1.005
ENSCAFG00000018016	COL4A6	collagen type IV alpha 6 chain [Source:HGNC Symbol;Acc:HGNC:2208]	1.91e-06	0.0001383	1.869
ENSCAFG00000018019	CENPV	centromere protein V [Source:HGNC Symbol;Acc:HGNC:29920]	0.00025	0.005818	1.324
ENSCAFG00000018094	RPS14	40S ribosomal protein S14 [Source:RefSeq peptide;Acc:NP_001274035]	8.6e-05	0.002558	1.786
ENSCAFG00000018119	TCOF1	treacle ribosome biogenesis factor 1 [Source:HGNC Symbol;Acc:HGNC:11654]	0.0002106	0.005077	1.521
ENSCAFG00000018164	CCL4	C-C motif chemokine 4 [Source:UniProtKB/Swiss-Prot;Acc:Q68AZ0]	3.02e-09	7.27e-07	4.353
ENSCAFG00000018167	CCL3		3.08e-06	0.0002055	4.174
ENSCAFG00000018171	CCL5	C-C motif chemokine ligand 5 [Source:HGNC Symbol;Acc:HGNC:10632]	4.8e-06	0.0002903	2.183
ENSCAFG00000018174	RPS15A		8.65e-05	0.002567	1.299
ENSCAFG00000018187			2.78e-05	0.001111	3.795
ENSCAFG00000018247	SNRPD1	small nuclear ribonucleoprotein Sm D1 [Source:RefSeq peptide;Acc:NP_001274086]	0.001605	0.02222	1.345
ENSCAFG00000018272	KLHL13	kelch like family member 13 [Source:HGNC Symbol;Acc:HGNC:22931]	4.42e-06	0.0002721	2.226
ENSCAFG00000018300	PPP1R13B	protein phosphatase 1 regulatory subunit 13B [Source:HGNC Symbol;Acc:HGNC:14950]	0.003598	0.03914	0.8381
ENSCAFG00000018339	ADRB2	adrenoceptor beta 2 [Source:HGNC Symbol;Acc:HGNC:286]	0.0003724	0.007866	2.284
ENSCAFG00000018341	TYMS	thymidylate synthetase [Source:HGNC Symbol;Acc:HGNC:12441]	0.003453	0.03827	0.9555
ENSCAFG00000018349	CCL2	C-C motif chemokine ligand 2 [Source:HGNC Symbol;Acc:HGNC:10618]	1.93e-19	3.71e-16	1.937
ENSCAFG00000018359	IL13RA1	interleukin 13 receptor subunit alpha 1 [Source:HGNC Symbol;Acc:HGNC:5974]	7.35e-05	0.002287	0.988
ENSCAFG00000018361	TMEM98	transmembrane protein 98 [Source:HGNC Symbol;Acc:HGNC:24529]	0.000272	0.006172	1.314
ENSCAFG00000018405	FST	follistatin [Source:HGNC Symbol;Acc:HGNC:3971]	8.51e-12	4.41e-09	4.686
ENSCAFG00000018451	RASD1	ras related dexamethasone induced 1 [Source:HGNC Symbol;Acc:HGNC:15828]	0.000104	0.002996	2.294
ENSCAFG00000018469	FLCN	folliculin [Source:HGNC Symbol;Acc:HGNC:27310]	0.002031	0.0264	1.458
ENSCAFG00000018482	CERS4	ceramide synthase 4 [Source:HGNC Symbol;Acc:HGNC:23747]	0.001467	0.02102	1.249
ENSCAFG00000018517	COPRS	coordinator of PRMT5 and differentiation stimulator [Source:HGNC Symbol;Acc:HGNC:28848]	0.005719	0.05356	1.065
ENSCAFG00000018538	SERBP1	SERPINE1 mRNA binding protein 1 [Source:HGNC Symbol;Acc:HGNC:17860]	0.009181	0.07317	0.8914
ENSCAFG00000018560	MYH11	myosin heavy chain 11 [Source:HGNC Symbol;Acc:HGNC:7569]	0.001031	0.01651	1.223
ENSCAFG00000018568	EMR4	EGF-like module containing, mucin-like, hormone receptor-like sequence 4 [Source:NCBI gene;Acc:611665]	5.88e-05	0.001937	3.158
ENSCAFG00000018588	L3MBTL4	l(3)mbt-like 4 (Drosophila) [Source:HGNC Symbol;Acc:HGNC:26677]	0.008209	0.06821	0.9267
ENSCAFG00000018600	LEPR	leptin receptor [Source:HGNC Symbol;Acc:HGNC:6554]	0.007016	0.06125	1.997
ENSCAFG00000018617	RAVER2	ribonucleoprotein, PTB binding 2 [Source:HGNC Symbol;Acc:HGNC:25577]	0.0007073	0.01244	1.57
ENSCAFG00000018619	PTGER4	prostaglandin E receptor 4 [Source:HGNC Symbol;Acc:HGNC:9596]	1.29e-05	0.0006028	2.432
ENSCAFG00000018621	CACHD1	cache domain containing 1 [Source:HGNC Symbol;Acc:HGNC:29314]	0.0009057	0.01493	1.842
ENSCAFG00000018666	EGFLAM	EGF like, fibronectin type III and laminin G domains [Source:HGNC Symbol;Acc:HGNC:26810]	1.21e-05	0.0005709	1.894
ENSCAFG00000018725	SKP2	S-phase kinase associated protein 2 [Source:HGNC Symbol;Acc:HGNC:10901]	5.41e-05	0.001832	2.411
ENSCAFG00000018744	C16orf45	chromosome 16 open reading frame 45 [Source:HGNC Symbol;Acc:HGNC:19213]	0.007259	0.06284	2.38
ENSCAFG00000018784	RPL23A	ribosomal protein L23a [Source:HGNC Symbol;Acc:HGNC:10317]	0.0004147	0.008611	1.276
ENSCAFG00000018832	TUBB6	tubulin beta 6 class V [Source:HGNC Symbol;Acc:HGNC:20776]	0.009084	0.07266	1.026
ENSCAFG00000018859	PTPRS	protein tyrosine phosphatase, receptor type S [Source:HGNC Symbol;Acc:HGNC:9681]	0.001089	0.01711	1.055
ENSCAFG00000018862	PTPN2	protein tyrosine phosphatase, non-receptor type 2 [Source:HGNC Symbol;Acc:HGNC:9650]	0.001391	0.02032	0.991
ENSCAFG00000018864	GPC3	glypican 3 [Source:HGNC Symbol;Acc:HGNC:4451]	0.0007142	0.01255	1.972
ENSCAFG00000018929	DAB1	DAB1, reelin adaptor protein [Source:HGNC Symbol;Acc:HGNC:2661]	0.006248	0.05716	2.729
ENSCAFG00000018932	FHL1	four and a half LIM domains 1 [Source:HGNC Symbol;Acc:HGNC:3702]	0.0009398	0.01537	1.235
ENSCAFG00000018950	ANKRD13B	ankyrin repeat domain 13B [Source:HGNC Symbol;Acc:HGNC:26363]	0.002613	0.03151	1.457
ENSCAFG00000019028	CDH12	cadherin 12 [Source:HGNC Symbol;Acc:HGNC:1751]	0.005442	0.05198	2.373
ENSCAFG00000019037	SLITRK4	SLIT and NTRK like family member 4 [Source:HGNC Symbol;Acc:HGNC:23502]	0.0002852	0.006427	4.433
ENSCAFG00000019044			1.14e-05	0.0005538	1.93
ENSCAFG00000019048	SLITRK2	SLIT and NTRK like family member 2 [Source:HGNC Symbol;Acc:HGNC:13449]	0.0002156	0.005143	3.051
ENSCAFG00000019049	CDH18	cadherin 18 [Source:HGNC Symbol;Acc:HGNC:1757]	0.002972	0.03445	1.777
ENSCAFG00000019158	EEF2	eukaryotic translation elongation factor 2 [Source:HGNC Symbol;Acc:HGNC:3214]	0.0003093	0.006842	0.9569
ENSCAFG00000019177	SLC1A7	solute carrier family 1 member 7 [Source:HGNC Symbol;Acc:HGNC:10945]	0.001591	0.02215	3.627
ENSCAFG00000019210			0.0006366	0.01159	1.076
ENSCAFG00000019253	DPH1	diphthamide biosynthesis 1 [Source:HGNC Symbol;Acc:HGNC:3003]	0.0008585	0.01441	0.9279
ENSCAFG00000019293	TLE2	transducin like enhancer of split 2 [Source:HGNC Symbol;Acc:HGNC:11838]	0.004064	0.04285	1.699
ENSCAFG00000019305	RAP1GAP2	RAP1 GTPase activating protein 2 [Source:HGNC Symbol;Acc:HGNC:29176]	0.003954	0.04203	1.445
ENSCAFG00000019372	CCNF	cyclin F [Source:HGNC Symbol;Acc:HGNC:1591]	0.0006171	0.01133	2.644
ENSCAFG00000019384	DIRAS1	DIRAS family GTPase 1 [Source:HGNC Symbol;Acc:HGNC:19127]	0.003247	0.03674	4.078
ENSCAFG00000019386	GADD45B	growth arrest and DNA damage inducible beta [Source:HGNC Symbol;Acc:HGNC:4096]	0.0004278	0.008803	2.399
ENSCAFG00000019389	LMNB2	lamin B2 [Source:HGNC Symbol;Acc:HGNC:6638]	0.009814	0.07623	1.014
ENSCAFG00000019414	SF3A2	splicing factor 3a subunit 2 [Source:HGNC Symbol;Acc:HGNC:10766]	0.006327	0.05766	0.9366
ENSCAFG00000019533	PTGDS	Prostaglandin-H2 D-isomerase [Source:UniProtKB/Swiss-Prot;Acc:Q9XS65]	7.43e-05	0.002301	2.637
ENSCAFG00000019534	MIDN	midnolin [Source:HGNC Symbol;Acc:HGNC:16298]	0.001324	0.01968	1.076
ENSCAFG00000019566	FAM69B	family with sequence similarity 69 member B [Source:HGNC Symbol;Acc:HGNC:28290]	0.009754	0.07605	1.694
ENSCAFG00000019620			0.004905	0.04864	0.9059
ENSCAFG00000019644	CNN2	calponin 2 [Source:NCBI gene;Acc:485091]	0.0003778	0.007955	1.078
ENSCAFG00000019676	ERRFI1	ERBB receptor feedback inhibitor 1 [Source:HGNC Symbol;Acc:HGNC:18185]	0.0001944	0.004798	2.149
ENSCAFG00000019681	SLC45A1	solute carrier family 45 member 1 [Source:HGNC Symbol;Acc:HGNC:17939]	0.0001402	0.00372	2.974
ENSCAFG00000019698	PALM	paralemmin [Source:HGNC Symbol;Acc:HGNC:8594]	0.001826	0.02436	2.612
ENSCAFG00000019730	SLC25A33	solute carrier family 25 member 33 [Source:HGNC Symbol;Acc:HGNC:29681]	0.001559	0.02186	1.239
ENSCAFG00000019753	RBP7	retinol binding protein 7 [Source:HGNC Symbol;Acc:HGNC:30316]	0.001878	0.02483	2.403
ENSCAFG00000019834	CPNE7	copine 7 [Source:HGNC Symbol;Acc:HGNC:2320]	0.001778	0.02394	1.022
ENSCAFG00000019840	RPL13	ribosomal protein L13 [Source:VGNC Symbol;Acc:VGNC:53438]	0.0004416	0.008936	1.267
ENSCAFG00000019870	PIEZO1	piezo type mechanosensitive ion channel component 1 [Source:HGNC Symbol;Acc:HGNC:28993]	0.005107	0.04986	0.653
ENSCAFG00000019894	BANP	BTG3 associated nuclear protein [Source:HGNC Symbol;Acc:HGNC:13450]	0.00344	0.03819	1.012
ENSCAFG00000019924	GINS2	GINS complex subunit 2 [Source:HGNC Symbol;Acc:HGNC:24575]	0.0001013	0.002928	1.955
ENSCAFG00000019927	LAMC3	laminin subunit gamma 3 [Source:HGNC Symbol;Acc:HGNC:6494]	1.33e-06	0.0001056	1.953
ENSCAFG00000019933	HENMT1	HEN1 methyltransferase homolog 1 [Source:HGNC Symbol;Acc:HGNC:26400]	1.35e-19	3.04e-16	4.651
ENSCAFG00000019934	FAM92B	family with sequence similarity 92 member B [Source:HGNC Symbol;Acc:HGNC:24781]	7.99e-07	7.08e-05	7.234
ENSCAFG00000019941	EXOSC2	exosome component 2 [Source:HGNC Symbol;Acc:HGNC:17097]	4.13e-05	0.001494	1.154
ENSCAFG00000019950	HMCN2	hemicentin 2 [Source:HGNC Symbol;Acc:HGNC:21293]	0.001682	0.02309	3.086
ENSCAFG00000019958	NTNG1	netrin G1 [Source:HGNC Symbol;Acc:HGNC:23319]	0.0001526	0.003962	1.688
ENSCAFG00000019959	ADAD2	adenosine deaminase domain containing 2 [Source:HGNC Symbol;Acc:HGNC:30714]	5.97e-05	0.001952	6.099
ENSCAFG00000019967	MBTPS1	membrane bound transcription factor peptidase, site 1 [Source:HGNC Symbol;Acc:HGNC:15456]	0.001212	0.01853	0.7466
ENSCAFG00000020017	CENPN	centromere protein N [Source:HGNC Symbol;Acc:HGNC:30873]	0.002478	0.03045	1.402
ENSCAFG00000020057	PLPPR5	phospholipid phosphatase related 5 [Source:HGNC Symbol;Acc:HGNC:31703]	2.03e-06	0.0001449	4.275
ENSCAFG00000020059	CNTNAP4	contactin associated protein like 4 [Source:HGNC Symbol;Acc:HGNC:18747]	1.06e-05	0.0005217	3.305
ENSCAFG00000020136	RPL12	60S ribosomal protein L12 [Source:UniProtKB/Swiss-Prot;Acc:E2RR58]	0.0007279	0.01272	1.342
ENSCAFG00000020150	RPL5	ribosomal protein L5 [Source:HGNC Symbol;Acc:HGNC:10360]	2.12e-05	0.0008828	2.38
ENSCAFG00000020179	TGFBR3	transforming growth factor beta receptor 3 [Source:HGNC Symbol;Acc:HGNC:11774]	0.001433	0.02071	1.196
ENSCAFG00000020184	CHST4	carbohydrate sulfotransferase 4 [Source:HGNC Symbol;Acc:HGNC:1972]	0.001882	0.02485	1.615
ENSCAFG00000020193			0.0002597	0.005973	3.037
ENSCAFG00000020212	RPL35	ribosomal protein L35 [Source:HGNC Symbol;Acc:HGNC:10344]	0.008712	0.07069	0.9056
ENSCAFG00000020218	DHODH	dihydroorotate dehydrogenase (quinone) [Source:HGNC Symbol;Acc:HGNC:2867]	0.003586	0.03904	1.266
ENSCAFG00000020219			0.002771	0.03281	2.328
ENSCAFG00000020276	CYR61	cysteine rich angiogenic inducer 61 [Source:HGNC Symbol;Acc:HGNC:2654]	0.004842	0.04841	1.755
ENSCAFG00000020291			0.001518	0.02147	1.664
ENSCAFG00000020297	MCOLN3	mucolipin 3 [Source:HGNC Symbol;Acc:HGNC:13358]	0.002181	0.0277	2.699
ENSCAFG00000020303	CDH3	cadherin 3 [Source:HGNC Symbol;Acc:HGNC:1762]	5.15e-08	7.8e-06	1.965
ENSCAFG00000020317			0.0005002	0.009741	1.692
ENSCAFG00000020357	DNAJB4	DnaJ heat shock protein family (Hsp40) member B4 [Source:HGNC Symbol;Acc:HGNC:14886]	0.001359	0.02	1.256
ENSCAFG00000020400	SLC44A5	solute carrier family 44 member 5 [Source:HGNC Symbol;Acc:HGNC:28524]	5.77e-05	0.00191	4.136
ENSCAFG00000020401	LHX8	LIM homeobox 8 [Source:HGNC Symbol;Acc:HGNC:28838]	9.17e-09	1.9e-06	4.868
ENSCAFG00000020407	TERB1	telomere repeat binding bouquet formation protein 1 [Source:HGNC Symbol;Acc:HGNC:26675]	0.001485	0.02115	5.104
ENSCAFG00000020416	CMTM3	CKLF like MARVEL transmembrane domain containing 3 [Source:HGNC Symbol;Acc:HGNC:19174]	0.00227	0.02844	1.592
ENSCAFG00000020425	CDH11	cadherin 11 [Source:HGNC Symbol;Acc:HGNC:1750]	0.004342	0.04498	1.643
ENSCAFG00000023072	POC1A	POC1 centriolar protein A [Source:HGNC Symbol;Acc:HGNC:24488]	0.005651	0.05339	1.27
ENSCAFG00000023155	IER2	immediate early response 2 [Source:HGNC Symbol;Acc:HGNC:28871]	1.38e-05	0.0006294	2.378
ENSCAFG00000023159	C18orf63	chromosome 18 open reading frame 63 [Source:HGNC Symbol;Acc:HGNC:40037]	0.000152	0.003956	2.341
ENSCAFG00000023168	HMGN2	Non-histone chromosomal protein HMG-17 [Source:UniProtKB/Swiss-Prot;Acc:Q711A6]	7.58e-05	0.002327	1.606
ENSCAFG00000023232			1.2e-05	0.0005691	6.701
ENSCAFG00000023246	PLA2G5	phospholipase A2 group V [Source:HGNC Symbol;Acc:HGNC:9038]	1.94e-05	0.0008236	2.944
ENSCAFG00000023247	RPS15	ribosomal protein S15 [Source:HGNC Symbol;Acc:HGNC:10388]	0.003229	0.03657	1.312
ENSCAFG00000023251			0.002042	0.02649	1.937
ENSCAFG00000023267	PRIM2	primase (DNA) subunit 2 [Source:HGNC Symbol;Acc:HGNC:9370]	0.001529	0.02155	1.261
ENSCAFG00000023297	AURKC	aurora kinase C [Source:HGNC Symbol;Acc:HGNC:11391]	0.000117	0.003293	2.805
ENSCAFG00000023338	JUND	JunD proto-oncogene, AP-1 transcription factor subunit [Source:HGNC Symbol;Acc:HGNC:6206]	4.56e-06	0.0002792	2.523
ENSCAFG00000023431	ADGRB3	adhesion G protein-coupled receptor B3 [Source:HGNC Symbol;Acc:HGNC:945]	0.004295	0.04466	1.457
ENSCAFG00000023471	RPS27A	ribosomal protein S27a [Source:HGNC Symbol;Acc:HGNC:10417]	8.74e-06	0.0004479	1.492
ENSCAFG00000023540			0.005674	0.05339	2.151
ENSCAFG00000023585			0.0006064	0.01118	5.647
ENSCAFG00000023615	MMP12	matrix metallopeptidase 12 [Source:HGNC Symbol;Acc:HGNC:7158]	9.86e-06	0.0004901	3.296
ENSCAFG00000023645	REEP6	receptor accessory protein 6 [Source:HGNC Symbol;Acc:HGNC:30078]	5.84e-05	0.00193	2.054
ENSCAFG00000023759	MT2A	Metallothionein-2 [Source:UniProtKB/Swiss-Prot;Acc:Q9XST5]	4.01e-07	4.22e-05	3.663
ENSCAFG00000023910	LOXL1	lysyl oxidase like 1 [Source:HGNC Symbol;Acc:HGNC:6665]	0.0066	0.05918	0.9371
ENSCAFG00000023928	CCL8	C-C motif chemokine 8 [Source:UniProtKB/Swiss-Prot;Acc:Q68AY9]	4.95e-06	0.000295	3.196
ENSCAFG00000024115	NLRP9	NLR family pyrin domain containing 9 [Source:HGNC Symbol;Acc:HGNC:22941]	1.94e-15	2.01e-12	9.912
ENSCAFG00000024132	TLE7	transducin-like enhancer protein 2 [Source:NCBI gene;Acc:479662]	6e-06	0.0003443	6.777
ENSCAFG00000024178	BEX3	brain expressed X-linked 3 [Source:HGNC Symbol;Acc:HGNC:13388]	0.000475	0.009428	1.388
ENSCAFG00000024197	NLRP8	NLR family pyrin domain containing 8 [Source:HGNC Symbol;Acc:HGNC:22940]	7.58e-18	1.28e-14	6.199
ENSCAFG00000024277	C21orf62	chromosome 21 open reading frame 62 [Source:HGNC Symbol;Acc:HGNC:1305]	0.005878	0.05471	2.753
ENSCAFG00000024310	FBXO27	F-box protein 27 [Source:HGNC Symbol;Acc:HGNC:18753]	0.0009143	0.01501	2.314
ENSCAFG00000024350	CENPP	centromere protein P [Source:HGNC Symbol;Acc:HGNC:32933]	1.03e-05	0.0005088	1.848
ENSCAFG00000024406			0.001925	0.02535	2.174
ENSCAFG00000024451	ZAR1	zygote arrest 1 [Source:VGNC Symbol;Acc:VGNC:53507]	4.42e-10	1.53e-07	8.089
ENSCAFG00000024456			0.0007942	0.01357	1.233
ENSCAFG00000024514			5.38e-05	0.001826	1.894
ENSCAFG00000024769			0.0007276	0.01272	2.247
ENSCAFG00000024792			4e-05	0.001463	2.709
ENSCAFG00000024806			0.00465	0.04695	2.611
ENSCAFG00000024818	RACK1	receptor for activated C kinase 1 [Source:HGNC Symbol;Acc:HGNC:4399]	1.58e-05	0.0007018	1.393
ENSCAFG00000024923	FXYD4	FXYD domain containing ion transport regulator 4 [Source:HGNC Symbol;Acc:HGNC:4028]	0.0002528	0.005874	6.143
ENSCAFG00000024962	TRIM77	tripartite motif containing 77 [Source:HGNC Symbol;Acc:HGNC:34228]	1.29e-08	2.49e-06	7.283
ENSCAFG00000024988	FRZB	frizzled related protein [Source:VGNC Symbol;Acc:VGNC:53094]	1.24e-08	2.46e-06	2.13
ENSCAFG00000025045	HNRNPD	heterogeneous nuclear ribonucleoprotein D [Source:HGNC Symbol;Acc:HGNC:5036]	0.003686	0.03987	1.296
ENSCAFG00000025078	arse	arylsulfatase E (chondrodysplasia punctata 1) [Source:HGNC Symbol;Acc:HGNC:719]	0.004361	0.04509	1.657
ENSCAFG00000025287	GZMB	granzyme B [Source:VGNC Symbol;Acc:VGNC:50530]	0.004868	0.04852	1.965
ENSCAFG00000025412	ALKAL1	ALK and LTK ligand 1 [Source:HGNC Symbol;Acc:HGNC:33775]	1.79e-08	3.17e-06	2.802
ENSCAFG00000025531			0.002405	0.0297	2.762
ENSCAFG00000025532	NT5C	5', 3'-nucleotidase, cytosolic [Source:HGNC Symbol;Acc:HGNC:17144]	0.0005591	0.01058	1.743
ENSCAFG00000025567	A2M	alpha-2-macroglobulin [Source:HGNC Symbol;Acc:HGNC:7]	0.00326	0.03679	1.071
ENSCAFG00000028485	RPS19	ribosomal protein S19 [Source:VGNC Symbol;Acc:VGNC:53969]	0.001089	0.01711	1.38
ENSCAFG00000028553	PDLIM1	PDZ and LIM domain 1 [Source:HGNC Symbol;Acc:HGNC:2067]	9.04e-05	0.002656	1.197
ENSCAFG00000028564			3.57e-07	3.84e-05	7.268
ENSCAFG00000028574	NXT2	nuclear transport factor 2 like export factor 2 [Source:HGNC Symbol;Acc:HGNC:18151]	2.64e-09	6.72e-07	1.901
ENSCAFG00000028587			0.0004072	0.008482	1.652
ENSCAFG00000028591	POPDC3	popeye domain containing 3 [Source:HGNC Symbol;Acc:HGNC:17649]	0.004376	0.04519	1.775
ENSCAFG00000028600			1.48e-11	7.11e-09	6.741
ENSCAFG00000028613			0.0003556	0.007571	1.071
ENSCAFG00000028636	IGFBP6	insulin like growth factor binding protein 6 [Source:HGNC Symbol;Acc:HGNC:5475]	0.007279	0.06293	1.127
ENSCAFG00000028808			0.005921	0.05492	1.284
ENSCAFG00000028833	ZNF548	zinc finger protein 548 [Source:HGNC Symbol;Acc:HGNC:26561]	0.0001134	0.00323	0.9637
ENSCAFG00000028843	MAP1LC3C	microtubule associated protein 1 light chain 3 gamma [Source:HGNC Symbol;Acc:HGNC:13353]	1.45e-09	3.98e-07	4.257
ENSCAFG00000028848	JUNB	JunB proto-oncogene, AP-1 transcription factor subunit [Source:HGNC Symbol;Acc:HGNC:6205]	1.47e-07	1.88e-05	3.076
ENSCAFG00000028865	NCMAP	non-compact myelin associated protein [Source:HGNC Symbol;Acc:HGNC:29332]	0.0002557	0.005922	5.319
ENSCAFG00000028914			0.001703	0.02322	3.12
ENSCAFG00000028916	ZSCAN21	zinc finger and SCAN domain containing 21 [Source:HGNC Symbol;Acc:HGNC:13104]	0.003288	0.03699	0.8505
ENSCAFG00000028947	ELN	elastin [Source:HGNC Symbol;Acc:HGNC:3327]	0.006108	0.056	1.654
ENSCAFG00000028955	RPL23		2.93e-06	0.0001968	1.599
ENSCAFG00000028982			0.006987	0.06107	1.118
ENSCAFG00000029015	NREP	neuronal regeneration related protein [Source:VGNC Symbol;Acc:VGNC:53193]	0.003258	0.03679	1.924
ENSCAFG00000029022	COL6A2	collagen type VI alpha 2 chain [Source:VGNC Symbol;Acc:VGNC:53025]	0.004871	0.04852	0.929
ENSCAFG00000029053	TRIB2	tribbles pseudokinase 2 [Source:HGNC Symbol;Acc:HGNC:30809]	0.002281	0.02854	1.175
ENSCAFG00000029072			0.0004747	0.009428	2.684
ENSCAFG00000029087	GATA4	Transcription factor GATA-4 [Source:UniProtKB/Swiss-Prot;Acc:Q0Q0E4]	2.13e-05	0.0008829	1.315
ENSCAFG00000029124			0.006812	0.0602	2.107
ENSCAFG00000029177	NFYB	nuclear transcription factor Y subunit beta [Source:HGNC Symbol;Acc:HGNC:7805]	0.002187	0.02773	0.9268
ENSCAFG00000029191	STMN1	stathmin 1 [Source:HGNC Symbol;Acc:HGNC:6510]	2.48e-07	2.88e-05	2.079
ENSCAFG00000029215	TXNDC12	thioredoxin domain containing 12 [Source:HGNC Symbol;Acc:HGNC:24626]	0.008301	0.0687	1.982
ENSCAFG00000029252	RND3	Rho family GTPase 3 [Source:HGNC Symbol;Acc:HGNC:671]	7.93e-06	0.0004213	1.651
ENSCAFG00000029303			0.009282	0.07376	1.508
ENSCAFG00000029313	CLDN1	claudin 1 [Source:HGNC Symbol;Acc:HGNC:2032]	0.003089	0.03531	1.214
ENSCAFG00000029322	SCN2B	sodium voltage-gated channel beta subunit 2 [Source:HGNC Symbol;Acc:HGNC:10589]	0.001783	0.02399	2.146
ENSCAFG00000029326	FAM133B	family with sequence similarity 133 member B [Source:HGNC Symbol;Acc:HGNC:28629]	0.00246	0.03028	3.352
ENSCAFG00000029394	HAS2	hyaluronan synthase 2 [Source:HGNC Symbol;Acc:HGNC:4819]	0.001606	0.02222	6.068
ENSCAFG00000029438	NPY5R	neuropeptide Y receptor Y5 [Source:HGNC Symbol;Acc:HGNC:7958]	0.003562	0.03887	2.676
ENSCAFG00000029442	CTGF	connective tissue growth factor [Source:HGNC Symbol;Acc:HGNC:2500]	0.000216	0.005143	2.307
ENSCAFG00000029471	CLIC2	chloride intracellular channel 2 [Source:HGNC Symbol;Acc:HGNC:2063]	0.0001244	0.003414	1.253
ENSCAFG00000029490			5.93e-05	0.001944	2.417
ENSCAFG00000029542			0.004421	0.04545	2.922
ENSCAFG00000029558	BMF	Bcl2 modifying factor [Source:HGNC Symbol;Acc:HGNC:24132]	0.003387	0.03773	1.315
ENSCAFG00000029573	COQ10A	coenzyme Q10A [Source:HGNC Symbol;Acc:HGNC:26515]	0.00474	0.04768	1.198
ENSCAFG00000029593	TMEM35A	transmembrane protein 35A [Source:HGNC Symbol;Acc:HGNC:25864]	0.003336	0.03734	1.409
ENSCAFG00000029607	STXBP6	syntaxin binding protein 6 [Source:HGNC Symbol;Acc:HGNC:19666]	0.00204	0.02649	0.7868
ENSCAFG00000029620	SRSF7	serine and arginine rich splicing factor 7 [Source:HGNC Symbol;Acc:HGNC:10789]	0.000259	0.005973	1.754
ENSCAFG00000029635			0.000301	0.006705	1.232
ENSCAFG00000029660			0.001392	0.02032	1.132
ENSCAFG00000029738	CACNG7	calcium voltage-gated channel auxiliary subunit gamma 7 [Source:VGNC Symbol;Acc:VGNC:53674]	1.36e-05	0.0006276	4.66
ENSCAFG00000029786	Bdkrb2	bradykinin receptor B2 [Source:HGNC Symbol;Acc:HGNC:1030]	0.002116	0.02724	1.098
ENSCAFG00000029827			5.45e-09	1.19e-06	7.946
ENSCAFG00000029836	CENPW	centromere protein W [Source:HGNC Symbol;Acc:HGNC:21488]	0.00265	0.03178	2
ENSCAFG00000029842	MAFF	MAF bZIP transcription factor F [Source:HGNC Symbol;Acc:HGNC:6780]	0.0001294	0.003501	2.42
ENSCAFG00000029884			0.0001736	0.004407	3.04
ENSCAFG00000029890	FGF9	fibroblast growth factor 9 [Source:HGNC Symbol;Acc:HGNC:3687]	5.07e-06	0.0002995	3.767
ENSCAFG00000029892	RPL13A	ribosomal protein L13a [Source:HGNC Symbol;Acc:HGNC:10304]	0.0001319	0.003563	1.318
ENSCAFG00000029901	C1QTNF2	C1q and TNF related 2 [Source:HGNC Symbol;Acc:HGNC:14325]	0.0007193	0.01261	1.709
ENSCAFG00000029904			8.41e-08	1.17e-05	4.015
ENSCAFG00000029925	EDA	ectodysplasin A [Source:VGNC Symbol;Acc:VGNC:54136]	0.0006916	0.01231	0.9786
ENSCAFG00000029951			0.00188	0.02484	2.684
ENSCAFG00000029959			0.0004481	0.009027	1.986
ENSCAFG00000029965	FAM229B	family with sequence similarity 229 member B [Source:HGNC Symbol;Acc:HGNC:33858]	0.009996	0.07738	2.161
ENSCAFG00000029966			7.28e-06	0.0003972	1.375
ENSCAFG00000029969	RGS4	regulator of G protein signaling 4 [Source:HGNC Symbol;Acc:HGNC:10000]	0.0004315	0.008806	1.523
ENSCAFG00000030052			0.0009715	0.01575	1.78
ENSCAFG00000030068	PLAC8	placenta specific 8 [Source:HGNC Symbol;Acc:HGNC:19254]	3.99e-05	0.001463	2.456
ENSCAFG00000030082	XKRX	XK related, X-linked [Source:HGNC Symbol;Acc:HGNC:29845]	1.75e-06	0.0001293	3.093
ENSCAFG00000030089			0.002181	0.0277	4.2
ENSCAFG00000030102	TPC3	two-pore calcium channel 3 [Source:RefSeq peptide;Acc:NP_001184074]	3.54e-05	0.001342	1.638
ENSCAFG00000030141	LONRF1	LON peptidase N-terminal domain and ring finger 1 [Source:HGNC Symbol;Acc:HGNC:26302]	0.009752	0.07605	1.023
ENSCAFG00000030160	COMMD2	COMM domain containing 2 [Source:HGNC Symbol;Acc:HGNC:24993]	0.005681	0.05339	1.71
ENSCAFG00000030187			0.006353	0.05777	1.032
ENSCAFG00000030192	TCF23	transcription factor 23 [Source:HGNC Symbol;Acc:HGNC:18602]	0.0006431	0.01163	1.769
ENSCAFG00000030234	C6orf52	chromosome 6 open reading frame 52 [Source:HGNC Symbol;Acc:HGNC:20881]	1.35e-08	2.54e-06	3.683
ENSCAFG00000030256	ZNF333	zinc finger protein 333 [Source:HGNC Symbol;Acc:HGNC:15624]	0.007407	0.06383	0.9329
ENSCAFG00000030317	ZNF791	zinc finger protein 709-like [Source:NCBI gene;Acc:484934]	0.002127	0.02733	2.279
ENSCAFG00000030320	SHISA2	shisa family member 2 [Source:HGNC Symbol;Acc:HGNC:20366]	6.53e-14	4.89e-11	3.767
ENSCAFG00000030372	TSPAN4	tetraspanin 4 [Source:HGNC Symbol;Acc:HGNC:11859]	0.0006621	0.0119	1.68
ENSCAFG00000030412	BCL2L11	BCL2 like 11 [Source:HGNC Symbol;Acc:HGNC:994]	0.005368	0.05145	0.8571
ENSCAFG00000030448	KCNA6	potassium voltage-gated channel subfamily A member 6 [Source:NCBI gene;Acc:486733]	0.005006	0.04928	2.011
ENSCAFG00000030473	TGIF2	TGFB induced factor homeobox 2 [Source:HGNC Symbol;Acc:HGNC:15764]	5.97e-08	8.7e-06	1.564
ENSCAFG00000030508			0.002209	0.02797	1.315
ENSCAFG00000030530	GOLPH3L	golgi phosphoprotein 3 like [Source:HGNC Symbol;Acc:HGNC:24882]	0.009319	0.07392	1.373
ENSCAFG00000030537	HSPB8	heat shock protein family B (small) member 8 [Source:HGNC Symbol;Acc:HGNC:30171]	3.14e-09	7.44e-07	1.756
ENSCAFG00000030576	PPP1R15A	protein phosphatase 1 regulatory subunit 15A [Source:HGNC Symbol;Acc:HGNC:14375]	0.004008	0.04243	1.485
ENSCAFG00000030707	UBE2U	ubiquitin conjugating enzyme E2 U (putative) [Source:HGNC Symbol;Acc:HGNC:28559]	0.0009197	0.01507	3.517
ENSCAFG00000030725	PSMB9	proteasome subunit beta 9 [Source:HGNC Symbol;Acc:HGNC:9546]	0.002779	0.03288	2.336
ENSCAFG00000030748	BTBD3	BTB domain containing 3 [Source:HGNC Symbol;Acc:HGNC:15854]	0.003746	0.04036	0.9801
ENSCAFG00000030835	CCDC167	coiled-coil domain containing 167 [Source:HGNC Symbol;Acc:HGNC:21239]	0.00566	0.05339	1.118
ENSCAFG00000030847	PXDC1	PX domain containing 1 [Source:HGNC Symbol;Acc:HGNC:21361]	0.001231	0.01869	1.768
ENSCAFG00000030851	HLF	HLF, PAR bZIP transcription factor [Source:HGNC Symbol;Acc:HGNC:4977]	0.0002012	0.004921	1.789
ENSCAFG00000030896	RPS23	ribosomal protein S23 [Source:HGNC Symbol;Acc:HGNC:10410]	0.0002037	0.004938	1.872
ENSCAFG00000030898			0.003081	0.03525	2.639
ENSCAFG00000030906	RALA	RAS like proto-oncogene A [Source:HGNC Symbol;Acc:HGNC:9839]	0.002162	0.02754	1.111
ENSCAFG00000030997	CCDC3	coiled-coil domain containing 3 [Source:HGNC Symbol;Acc:HGNC:23813]	0.008419	0.06927	1.729
ENSCAFG00000031014	FAM180A	family with sequence similarity 180 member A [Source:HGNC Symbol;Acc:HGNC:33773]	0.001808	0.02421	1.172
ENSCAFG00000031033	EMP1	epithelial membrane protein 1 [Source:HGNC Symbol;Acc:HGNC:3333]	0.00275	0.03265	1.663
ENSCAFG00000031101	CD48	CD48 molecule [Source:HGNC Symbol;Acc:HGNC:1683]	0.005949	0.0551	1.48
ENSCAFG00000031110	COA1	cytochrome c oxidase assembly factor 1 homolog [Source:HGNC Symbol;Acc:HGNC:21868]	0.008979	0.07203	1.978
ENSCAFG00000031156	TMEM171	transmembrane protein 171 [Source:HGNC Symbol;Acc:HGNC:27031]	0.004214	0.04405	5.481
ENSCAFG00000031192	EFNB3	ephrin B3 [Source:HGNC Symbol;Acc:HGNC:3228]	5.05e-07	4.97e-05	2.979
ENSCAFG00000031204	RGS10	regulator of G protein signaling 10 [Source:HGNC Symbol;Acc:HGNC:9992]	8.35e-07	7.26e-05	2.164
ENSCAFG00000031208			0.002222	0.02806	5.103
ENSCAFG00000031321	WNT6	Wnt family member 6 [Source:HGNC Symbol;Acc:HGNC:12785]	0.002062	0.02672	3.018
ENSCAFG00000031380	C1QTNF7	C1q and TNF related 7 [Source:HGNC Symbol;Acc:HGNC:14342]	4.21e-06	0.0002627	2.259
ENSCAFG00000031385	ZNF555	zinc finger protein 555 [Source:HGNC Symbol;Acc:HGNC:28382]	0.004095	0.0431	1.215
ENSCAFG00000031460	ICAM1	intercellular adhesion molecule 1 [Source:HGNC Symbol;Acc:HGNC:5344]	4.21e-07	4.36e-05	3.765
ENSCAFG00000031463			0.0006477	0.0117	3.356
ENSCAFG00000031497	BMP2	bone morphogenetic protein 2 [Source:HGNC Symbol;Acc:HGNC:1069]	1.49e-10	5.44e-08	1.976
ENSCAFG00000031526			0.004338	0.04497	1.092
ENSCAFG00000031552	ERF	ETS2 repressor factor [Source:HGNC Symbol;Acc:HGNC:3444]	0.007955	0.06688	1.518
ENSCAFG00000031561			0.001169	0.01804	1.805
ENSCAFG00000031608	NUDT2	nudix hydrolase 2 [Source:HGNC Symbol;Acc:HGNC:8049]	0.0006767	0.01209	1.124
ENSCAFG00000031630	GNG4	G protein subunit gamma 4 [Source:VGNC Symbol;Acc:VGNC:51896]	1.45e-08	2.68e-06	2.757
ENSCAFG00000031666	CLSTN3	calsyntenin 3 [Source:HGNC Symbol;Acc:HGNC:18371]	6.05e-07	5.78e-05	2.399
ENSCAFG00000031669	CNRIP1	cannabinoid receptor interacting protein 1 [Source:HGNC Symbol;Acc:HGNC:24546]	1.17e-05	0.0005629	1.743
ENSCAFG00000031693			0.0005262	0.01007	1.536
ENSCAFG00000031728	YAP1	Yes associated protein 1 [Source:VGNC Symbol;Acc:VGNC:49698]	2.79e-05	0.001111	1.183
ENSCAFG00000031854	MRAP2	melanocortin 2 receptor accessory protein 2 [Source:HGNC Symbol;Acc:HGNC:21232]	2.4e-05	0.0009758	2.252
ENSCAFG00000031859	FKBP7	FK506 binding protein 7 [Source:HGNC Symbol;Acc:HGNC:3723]	0.007146	0.06221	1.899
ENSCAFG00000031862			0.004603	0.04675	1.085
ENSCAFG00000031929	C3orf58	chromosome 3 open reading frame 58 [Source:HGNC Symbol;Acc:HGNC:28490]	0.000117	0.003293	1.303
ENSCAFG00000031938	GEM	GTP binding protein overexpressed in skeletal muscle [Source:HGNC Symbol;Acc:HGNC:4234]	0.000911	0.01497	1.205
ENSCAFG00000031952			0.0002203	0.005226	2.559
ENSCAFG00000031955	RPS26	ribosomal protein S26 [Source:VGNC Symbol;Acc:VGNC:54539]	4.84e-05	0.001687	1.762
ENSCAFG00000031961	PPIC	peptidylprolyl isomerase C [Source:HGNC Symbol;Acc:HGNC:9256]	0.001663	0.02287	1.845
ENSCAFG00000031965	FGF1	fibroblast growth factor 1 [Source:HGNC Symbol;Acc:HGNC:3665]	0.002578	0.03124	1.001
ENSCAFG00000031967	GCSAML	germinal center associated signaling and motility like [Source:HGNC Symbol;Acc:HGNC:29583]	6.28e-05	0.002029	5.171
ENSCAFG00000031979	PRKG1	protein kinase, cGMP-dependent, type I [Source:HGNC Symbol;Acc:HGNC:9414]	0.000139	0.003702	1.296
ENSCAFG00000031981	ZAR1L	zygote arrest 1 like [Source:HGNC Symbol;Acc:HGNC:37116]	1.19e-09	3.4e-07	5.078
ENSCAFG00000032025	NAA20	N(alpha)-acetyltransferase 20, NatB catalytic subunit [Source:HGNC Symbol;Acc:HGNC:15908]	0.009856	0.07642	1.939
ENSCAFG00000032030	TMEM119	transmembrane protein 119 [Source:HGNC Symbol;Acc:HGNC:27884]	0.004863	0.04852	1.473
ENSCAFG00000032092			4.53e-11	1.97e-08	6.057
ENSCAFG00000032182	TMEM240	transmembrane protein 240 [Source:HGNC Symbol;Acc:HGNC:25186]	0.001227	0.01865	4.084
ENSCAFG00000032227	OLFM1	olfactomedin 1 [Source:HGNC Symbol;Acc:HGNC:17187]	1.7e-05	0.0007438	1.601
ENSCAFG00000032271	CLEC2L	C-type lectin domain family 2 member L [Source:HGNC Symbol;Acc:HGNC:21969]	0.001637	0.02258	1.643
ENSCAFG00000032289	BMP6	bone morphogenetic protein 6 [Source:HGNC Symbol;Acc:HGNC:1073]	0.001759	0.02378	0.9056
ENSCAFG00000032307	ZNF32	zinc finger protein 32 [Source:HGNC Symbol;Acc:HGNC:13095]	0.001408	0.02052	2.04
ENSCAFG00000032389	ERH	enhancer of rudimentary homolog (Drosophila) [Source:HGNC Symbol;Acc:HGNC:3447]	0.007491	0.06429	1.795
ENSCAFG00000032399	CCDC117	coiled-coil domain containing 117 [Source:HGNC Symbol;Acc:HGNC:26599]	0.0001844	0.004637	0.9646
ENSCAFG00000032438	SLBP2	uncharacterized LOC474694 [Source:NCBI gene;Acc:474694]	3.53e-07	3.84e-05	7.583
ENSCAFG00000032449	MARVELD3	MARVEL domain containing 3 [Source:VGNC Symbol;Acc:VGNC:53422]	9.35e-06	0.00047	4.32
ENSCAFG00000032554	BOLA1	bolA family member 1 [Source:HGNC Symbol;Acc:HGNC:24263]	0.0005883	0.01097	3.05
ENSCAFG00000032573	CCL26	C-C motif chemokine 26 [Source:UniProtKB/Swiss-Prot;Acc:Q64H35]	6.13e-10	2.03e-07	3.371
ENSCAFG00000032595	SNRPG	small nuclear ribonucleoprotein polypeptide G [Source:HGNC Symbol;Acc:HGNC:11163]	2.46e-05	0.0009988	1.478
ENSCAFG00000032596	PTMA	prothymosin alpha [Source:RefSeq peptide;Acc:NP_001239127]	2.9e-05	0.001136	1.726
ENSCAFG00000032615			2.93e-07	3.31e-05	3.88
ENSCAFG00000032628	SPATA22	spermatogenesis associated 22 [Source:HGNC Symbol;Acc:HGNC:30705]	0.002259	0.0284	6.39
ENSCAFG00000032716	EMCN	endomucin [Source:HGNC Symbol;Acc:HGNC:16041]	0.001414	0.02057	1.57
ENSCAFG00000032734	KCNK13	potassium two pore domain channel subfamily K member 13 [Source:HGNC Symbol;Acc:HGNC:6275]	1.11e-05	0.0005442	3.541
ENSCAFG00000032763	GDF3	growth differentiation factor 3 [Source:HGNC Symbol;Acc:HGNC:4218]	5.29e-06	0.00031	3.866

## Sheet: Day 20 Downregulated
Supplemental Table 2: List of DOWNREGULATED DEGs found in the contrast "Day 20 treated over day 20 control" (P<0.01; FDR<0.1)
Ensembl gene ID	Gene name	Gene description	P-Value	FDR	log2 Ratio
ENSCAFG00000000093	CCBE1	collagen and calcium binding EGF domains 1 [Source:HGNC Symbol;Acc:HGNC:29426]	0.00768	0.06534	-1.511
ENSCAFG00000000145	RAB27B	RAB27B, member RAS oncogene family [Source:HGNC Symbol;Acc:HGNC:9767]	8.04e-05	0.002437	-3.21
ENSCAFG00000000158	HSD17B4	hydroxysteroid 17-beta dehydrogenase 4 [Source:HGNC Symbol;Acc:HGNC:5213]	0.005542	0.05253	-0.7488
ENSCAFG00000000165	TNFAIP8	TNF alpha induced protein 8 [Source:HGNC Symbol;Acc:HGNC:17260]	1.69e-06	0.0001259	-1.948
ENSCAFG00000000237			0.008818	0.07116	-2.866
ENSCAFG00000000239	PDE7B	phosphodiesterase 7B [Source:HGNC Symbol;Acc:HGNC:8792]	0.0004986	0.009739	-1.552
ENSCAFG00000000272	ARFGEF3	ARFGEF family member 3 [Source:HGNC Symbol;Acc:HGNC:21213]	0.0004862	0.009537	-1.793
ENSCAFG00000000274	HEBP2	heme binding protein 2 [Source:HGNC Symbol;Acc:HGNC:15716]	0.006964	0.06103	-0.9832
ENSCAFG00000000275	NHSL1	NHS like 1 [Source:HGNC Symbol;Acc:HGNC:21021]	6.05e-06	0.0003457	-1.347
ENSCAFG00000000307	PEX3	peroxisomal biogenesis factor 3 [Source:HGNC Symbol;Acc:HGNC:8858]	0.003191	0.03626	-1.429
ENSCAFG00000000337	PPM1H	protein phosphatase, Mg2+/Mn2+ dependent 1H [Source:HGNC Symbol;Acc:HGNC:18583]	0.002809	0.03312	-1.612
ENSCAFG00000000339	AVPR1A	arginine vasopressin receptor 1A [Source:HGNC Symbol;Acc:HGNC:895]	1.22e-06	9.78e-05	-3.781
ENSCAFG00000000380	MED23	mediator complex subunit 23 [Source:HGNC Symbol;Acc:HGNC:2372]	0.009239	0.07351	-0.7498
ENSCAFG00000000446	PTPRB	protein tyrosine phosphatase, receptor type B [Source:HGNC Symbol;Acc:HGNC:9665]	0.008403	0.06918	-1.26
ENSCAFG00000000671	SOD2	superoxide dismutase 2 [Source:HGNC Symbol;Acc:HGNC:11180]	0.0005639	0.01066	-1.68
ENSCAFG00000000693	ANGPT1	angiopoietin 1 [Source:HGNC Symbol;Acc:HGNC:484]	0.00337	0.03763	-1.201
ENSCAFG00000000811	SFT2D1	SFT2 domain containing 1 [Source:HGNC Symbol;Acc:HGNC:21102]	0.00952	0.07509	-0.9856
ENSCAFG00000000850	KIAA0930	KIAA0930 [Source:HGNC Symbol;Acc:HGNC:1314]	0.001737	0.02353	-1.842
ENSCAFG00000000943	ARFGAP3	ADP ribosylation factor GTPase activating protein 3 [Source:HGNC Symbol;Acc:HGNC:661]	0.001501	0.02128	-1.221
ENSCAFG00000000957	SNTB1	syntrophin beta 1 [Source:HGNC Symbol;Acc:HGNC:11168]	0.0002069	0.004996	-1.182
ENSCAFG00000001037	FER1L6	fer-1 like family member 6 [Source:HGNC Symbol;Acc:HGNC:28065]	0.0002652	0.006069	-3.04
ENSCAFG00000001062	CATSPER3	cation channel sperm associated 3 [Source:HGNC Symbol;Acc:HGNC:20819]	0.0006339	0.01158	-1.97
ENSCAFG00000001126	KLHL3	kelch like family member 3 [Source:HGNC Symbol;Acc:HGNC:6354]	0.0001919	0.004754	-0.9694
ENSCAFG00000001149	CTSL	Cathepsin L1 Cathepsin L1 heavy chain Cathepsin L1 light chain [Source:UniProtKB/Swiss-Prot;Acc:Q9GL24]	0.008106	0.06768	-1.317
ENSCAFG00000001343	FKBP5	FK506 binding protein 5 [Source:HGNC Symbol;Acc:HGNC:3721]	0.003774	0.04056	-1.02
ENSCAFG00000001495	TMEM209	transmembrane protein 209 [Source:HGNC Symbol;Acc:HGNC:21898]	0.003386	0.03773	-0.9363
ENSCAFG00000001545	TTC39B	tetratricopeptide repeat domain 39B [Source:HGNC Symbol;Acc:HGNC:23704]	0.000642	0.01163	-0.8488
ENSCAFG00000001612	DENND4C	DENN domain containing 4C [Source:HGNC Symbol;Acc:HGNC:26079]	0.008702	0.07069	-0.7538
ENSCAFG00000001690	PCSK5	proprotein convertase subtilisin/kexin type 5 [Source:HGNC Symbol;Acc:HGNC:8747]	0.005707	0.05348	-0.7085
ENSCAFG00000001698	PLAA	phospholipase A2 activating protein [Source:HGNC Symbol;Acc:HGNC:9043]	0.007817	0.06609	-0.543
ENSCAFG00000001793	BTBD11	BTB domain containing 11 [Source:HGNC Symbol;Acc:HGNC:23844]	0.007499	0.06429	-1.144
ENSCAFG00000001796	TMEM33	transmembrane protein 33 [Source:HGNC Symbol;Acc:HGNC:25541]	0.007484	0.06429	-1.158
ENSCAFG00000001827	CROT	carnitine O-octanoyltransferase [Source:HGNC Symbol;Acc:HGNC:2366]	0.0006824	0.01217	-0.9525
ENSCAFG00000001846			0.008601	0.07011	-1.557
ENSCAFG00000001870	STEAP2	STEAP2 metalloreductase [Source:HGNC Symbol;Acc:HGNC:17885]	1.48e-10	5.44e-08	-2.404
ENSCAFG00000001897	APBA1	amyloid beta precursor protein binding family A member 1 [Source:HGNC Symbol;Acc:HGNC:578]	0.005486	0.05225	-2.024
ENSCAFG00000001908	MTERF1	mitochondrial transcription termination factor 1 [Source:HGNC Symbol;Acc:HGNC:21463]	0.0008215	0.01394	-0.9334
ENSCAFG00000001926	FAM122A	family with sequence similarity 122A [Source:HGNC Symbol;Acc:HGNC:23490]	0.008115	0.06768	-0.9999
ENSCAFG00000001969	ANKIB1	ankyrin repeat and IBR domain containing 1 [Source:HGNC Symbol;Acc:HGNC:22215]	0.00514	0.05012	-0.6886
ENSCAFG00000001986	TMEM151B	transmembrane protein 151B [Source:NCBI gene;Acc:481820]	0.008078	0.06757	-1.737
ENSCAFG00000001990	OCIAD1	OCIA domain containing 1 [Source:HGNC Symbol;Acc:HGNC:16074]	0.001435	0.02071	-0.7395
ENSCAFG00000002008	RUNX2	runt related transcription factor 2 [Source:HGNC Symbol;Acc:HGNC:10472]	0.003471	0.03837	-1.942
ENSCAFG00000002021	ENPP5	ectonucleotide pyrophosphatase/phosphodiesterase 5 (putative) [Source:HGNC Symbol;Acc:HGNC:13717]	0.0003355	0.007199	-2.783
ENSCAFG00000002066	CCDC107	coiled-coil domain containing 107 [Source:HGNC Symbol;Acc:HGNC:28465]	0.001019	0.01633	-1.238
ENSCAFG00000002089	CD2AP	CD2 associated protein [Source:HGNC Symbol;Acc:HGNC:14258]	0.002464	0.0303	-1.325
ENSCAFG00000002193	RNF149	ring finger protein 149 [Source:HGNC Symbol;Acc:HGNC:23137]	0.006488	0.05845	-0.6771
ENSCAFG00000002227	C1GALT1	core 1 synthase, glycoprotein-N-acetylgalactosamine 3-beta-galactosyltransferase 1 [Source:HGNC Symbol;Acc:HGNC:24337]	0.0005084	0.009817	-1.71
ENSCAFG00000002276	ELOVL5	ELOVL fatty acid elongase 5 [Source:HGNC Symbol;Acc:HGNC:21308]	0.0001213	0.003381	-1.74
ENSCAFG00000002549	CCDC30	coiled-coil domain containing 30 [Source:HGNC Symbol;Acc:HGNC:26103]	0.001529	0.02155	-1.217
ENSCAFG00000002602	SDHAF4	succinate dehydrogenase complex assembly factor 4 [Source:HGNC Symbol;Acc:HGNC:20957]	0.0006071	0.01118	-1.172
ENSCAFG00000002616	B3GAT2	Galactosylgalactosylxylosylprotein 3-beta-glucuronosyltransferase 2 [Source:UniProtKB/Swiss-Prot;Acc:Q5CAZ6]	0.001936	0.02546	-2.8
ENSCAFG00000002654	ABCB5	ATP binding cassette subfamily B member 5 [Source:HGNC Symbol;Acc:HGNC:46]	5.71e-05	0.001897	-5.622
ENSCAFG00000002698	FSHR	follicle stimulating hormone receptor [Source:HGNC Symbol;Acc:HGNC:3969]	0.006541	0.05881	-1.485
ENSCAFG00000002709	FILIP1	filamin A interacting protein 1 [Source:HGNC Symbol;Acc:HGNC:21015]	1.63e-05	0.0007217	-1.324
ENSCAFG00000002741	MYO6	myosin VI [Source:HGNC Symbol;Acc:HGNC:7605]	0.009793	0.0762	-0.6905
ENSCAFG00000002755	MALSU1	mitochondrial assembly of ribosomal large subunit 1 [Source:HGNC Symbol;Acc:HGNC:21721]	0.001942	0.02551	-1.353
ENSCAFG00000002762	EML6	echinoderm microtubule associated protein like 6 [Source:HGNC Symbol;Acc:HGNC:35412]	2.64e-08	4.33e-06	-3.124
ENSCAFG00000002820	SPACA6	sperm acrosome associated 6 [Source:HGNC Symbol;Acc:HGNC:27113]	0.008708	0.07069	-1.148
ENSCAFG00000002876	TPBG	trophoblast glycoprotein [Source:HGNC Symbol;Acc:HGNC:12004]	0.005933	0.05499	-1.404
ENSCAFG00000002924	SHANK1	SH3 and multiple ankyrin repeat domains 1 [Source:HGNC Symbol;Acc:HGNC:15474]	0.006978	0.06106	-1.616
ENSCAFG00000002956			0.008304	0.0687	-1.995
ENSCAFG00000002974	FAM71E1	family with sequence similarity 71 member E1 [Source:NCBI gene;Acc:476403]	0.004596	0.04675	-1.44
ENSCAFG00000003028	HSDL2	hydroxysteroid dehydrogenase like 2 [Source:HGNC Symbol;Acc:HGNC:18572]	1.55e-06	0.0001186	-1.449
ENSCAFG00000003035	HTR1E	5-hydroxytryptamine receptor 1E [Source:HGNC Symbol;Acc:HGNC:5291]	0.001061	0.0168	-4.064
ENSCAFG00000003074	NOD1	nucleotide binding oligomerization domain containing 1 [Source:HGNC Symbol;Acc:HGNC:16390]	0.005693	0.05339	-0.9827
ENSCAFG00000003077			0.001694	0.02315	-1.413
ENSCAFG00000003081	PABPC4	poly(A) binding protein cytoplasmic 4 [Source:HGNC Symbol;Acc:HGNC:8557]	0.005532	0.05251	-1.399
ENSCAFG00000003133	PDE1C	phosphodiesterase 1C [Source:HGNC Symbol;Acc:HGNC:8776]	0.001521	0.02149	-1.343
ENSCAFG00000003307	DOCK4	dedicator of cytokinesis 4 [Source:HGNC Symbol;Acc:HGNC:19192]	0.006369	0.05784	-0.9514
ENSCAFG00000003309	AAK1	AP2 associated kinase 1 [Source:HGNC Symbol;Acc:HGNC:19679]	1.94e-05	0.0008236	-1.447
ENSCAFG00000003349	PCYOX1	prenylcysteine oxidase 1 [Source:HGNC Symbol;Acc:HGNC:20588]	0.005724	0.05357	-1.139
ENSCAFG00000003438	COBL	cordon-bleu WH2 repeat protein [Source:HGNC Symbol;Acc:HGNC:22199]	0.001496	0.02127	-2.506
ENSCAFG00000003458	MMS22L	MMS22 like, DNA repair protein [Source:HGNC Symbol;Acc:HGNC:21475]	0.002703	0.03224	-1.357
ENSCAFG00000003479			0.005632	0.05328	-1.25
ENSCAFG00000003487	PQLC3	PQ loop repeat containing 3 [Source:HGNC Symbol;Acc:HGNC:28503]	0.003507	0.03853	-1.087
ENSCAFG00000003699	SCOC	short coiled-coil protein [Source:HGNC Symbol;Acc:HGNC:20335]	0.0009064	0.01493	-1.189
ENSCAFG00000003703	SETD7	SET domain containing lysine methyltransferase 7 [Source:HGNC Symbol;Acc:HGNC:30412]	0.0003556	0.007571	-1.986
ENSCAFG00000003720	NRCAM	neuronal cell adhesion molecule [Source:HGNC Symbol;Acc:HGNC:7994]	0.000747	0.01301	-1.731
ENSCAFG00000003887	APOB	apolipoprotein B [Source:HGNC Symbol;Acc:HGNC:603]	8.08e-07	7.11e-05	-3.261
ENSCAFG00000003896	HSPA4L	heat shock protein family A (Hsp70) member 4 like [Source:HGNC Symbol;Acc:HGNC:17041]	0.008936	0.07182	-0.8424
ENSCAFG00000003962	FAT4	FAT atypical cadherin 4 [Source:HGNC Symbol;Acc:HGNC:23109]	0.007509	0.06429	-0.8194
ENSCAFG00000004030	CMPK1	cytidine/uridine monophosphate kinase 1 [Source:HGNC Symbol;Acc:HGNC:18170]	0.00778	0.06588	-0.8352
ENSCAFG00000004032	TAL1	TAL bHLH transcription factor 1, erythroid differentiation factor [Source:HGNC Symbol;Acc:HGNC:11556]	0.0003241	0.007058	-2.103
ENSCAFG00000004034	EMP3	epithelial membrane protein 3 [Source:HGNC Symbol;Acc:HGNC:3335]	0.004317	0.04479	-0.7608
ENSCAFG00000004147	PIWIL4	piwi like RNA-mediated gene silencing 4 [Source:HGNC Symbol;Acc:HGNC:18444]	0.008209	0.06821	-1.555
ENSCAFG00000004249	ARHGAP21	Rho GTPase activating protein 21 [Source:HGNC Symbol;Acc:HGNC:23725]	3.33e-05	0.001274	-1.472
ENSCAFG00000004279	MYO3A	myosin IIIA [Source:HGNC Symbol;Acc:HGNC:7601]	0.001718	0.02339	-1.954
ENSCAFG00000004309	SPRYD7	SPRY domain containing 7 [Source:HGNC Symbol;Acc:HGNC:14297]	0.006259	0.05723	-1.211
ENSCAFG00000004322	APMAP	adipocyte plasma membrane associated protein [Source:HGNC Symbol;Acc:HGNC:13238]	0.004934	0.04875	-1.217
ENSCAFG00000004358	IQSEC1	IQ motif and Sec7 domain 1 [Source:HGNC Symbol;Acc:HGNC:29112]	0.001109	0.01725	-1.018
ENSCAFG00000004379	FNDC3A	fibronectin type III domain containing 3A [Source:HGNC Symbol;Acc:HGNC:20296]	0.001154	0.01784	-0.9514
ENSCAFG00000004385	OTOF	otoferlin [Source:HGNC Symbol;Acc:HGNC:8515]	0.005727	0.05357	-1.228
ENSCAFG00000004387	RAB38	RAB38, member RAS oncogene family [Source:HGNC Symbol;Acc:HGNC:9776]	0.001428	0.02066	-2.258
ENSCAFG00000004393	TMEM135	transmembrane protein 135 [Source:HGNC Symbol;Acc:HGNC:26167]	0.001039	0.01655	-1.348
ENSCAFG00000004398	QPCTL	glutaminyl-peptide cyclotransferase like [Source:HGNC Symbol;Acc:HGNC:25952]	0.006083	0.05587	-1.046
ENSCAFG00000004408	CAB39L	calcium binding protein 39 like [Source:HGNC Symbol;Acc:HGNC:20290]	0.009239	0.07351	-1.189
ENSCAFG00000004423	TCAIM	T-cell activation inhibitor, mitochondrial [Source:HGNC Symbol;Acc:HGNC:25241]	0.005975	0.05523	-1.004
ENSCAFG00000004500	SYTL2	synaptotagmin like 2 [Source:HGNC Symbol;Acc:HGNC:15585]	0.002554	0.03112	-0.9315
ENSCAFG00000004543	ATP6V0E2	ATPase H+ transporting V0 subunit e2 [Source:HGNC Symbol;Acc:HGNC:21723]	0.001127	0.0175	-1.54
ENSCAFG00000004948	DLEC1	deleted in lung and esophageal cancer 1 [Source:HGNC Symbol;Acc:HGNC:2899]	0.0001157	0.003268	-1.703
ENSCAFG00000004989	ACOX1	acyl-CoA oxidase 1 [Source:HGNC Symbol;Acc:HGNC:119]	0.0005019	0.009748	-1.068
ENSCAFG00000005074	MYO7A	myosin VIIA [Source:HGNC Symbol;Acc:HGNC:7606]	0.0003701	0.00783	-0.9841
ENSCAFG00000005114	MYRIP	myosin VIIA and Rab interacting protein [Source:HGNC Symbol;Acc:HGNC:19156]	0.0001206	0.003372	-1.135
ENSCAFG00000005175	SCEL	sciellin [Source:HGNC Symbol;Acc:HGNC:10573]	0.0004818	0.009531	-1.435
ENSCAFG00000005179	CAPN5	calpain 5 [Source:HGNC Symbol;Acc:HGNC:1482]	0.009135	0.07291	-0.8237
ENSCAFG00000005191	RBKS	ribokinase [Source:HGNC Symbol;Acc:HGNC:30325]	0.002866	0.0335	-1.681
ENSCAFG00000005202	EMC3	ER membrane protein complex subunit 3 [Source:HGNC Symbol;Acc:HGNC:23999]	0.000755	0.0131	-1.065
ENSCAFG00000005211	PRRT3	proline rich transmembrane protein 3 [Source:HGNC Symbol;Acc:HGNC:26591]	0.004255	0.04432	-1.334
ENSCAFG00000005225	PLB1	phospholipase B1 [Source:HGNC Symbol;Acc:HGNC:30041]	0.0008392	0.01415	-2.098
ENSCAFG00000005319			0.001296	0.01952	-1.544
ENSCAFG00000005337	CSGALNACT1	chondroitin sulfate N-acetylgalactosaminyltransferase 1 [Source:HGNC Symbol;Acc:HGNC:24290]	0.007509	0.06429	-1.261
ENSCAFG00000005338	BLVRB	biliverdin reductase B [Source:HGNC Symbol;Acc:HGNC:1063]	0.002634	0.03166	-0.9842
ENSCAFG00000005401	GPD1L	glycerol-3-phosphate dehydrogenase 1-like [Source:HGNC Symbol;Acc:HGNC:28956]	0.00172	0.02339	-1.829
ENSCAFG00000005436			0.007764	0.06585	-1.279
ENSCAFG00000005500	UGGT2	UDP-glucose glycoprotein glucosyltransferase 2 [Source:HGNC Symbol;Acc:HGNC:15664]	0.0003	0.006693	-1.566
ENSCAFG00000005586	AP3M2	adaptor related protein complex 3 mu 2 subunit [Source:HGNC Symbol;Acc:HGNC:570]	0.0007859	0.01349	-1.645
ENSCAFG00000005594	PLEKHB1	pleckstrin homology domain containing B1 [Source:HGNC Symbol;Acc:HGNC:19079]	6.59e-06	0.0003708	-1.355
ENSCAFG00000005610	KIF5C	kinesin family member 5C [Source:HGNC Symbol;Acc:HGNC:6325]	1.23e-07	1.63e-05	-2.45
ENSCAFG00000005655	ATG16L2	autophagy related 16 like 2 [Source:HGNC Symbol;Acc:HGNC:25464]	3.52e-06	0.0002261	-1.767
ENSCAFG00000005662	SNAP25	synaptosome associated protein 25 [Source:HGNC Symbol;Acc:HGNC:11132]	0.0002414	0.005657	-2.469
ENSCAFG00000005667	NEK10	NIMA related kinase 10 [Source:VGNC Symbol;Acc:VGNC:43730]	0.002346	0.02922	-0.882
ENSCAFG00000005676	SALL2	spalt like transcription factor 2 [Source:HGNC Symbol;Acc:HGNC:10526]	0.003181	0.03618	-1.294
ENSCAFG00000005682	NGLY1	N-glycanase 1 [Source:HGNC Symbol;Acc:HGNC:17646]	0.006212	0.05687	-0.7841
ENSCAFG00000005685	PAK5	p21 (RAC1) activated kinase 5 [Source:HGNC Symbol;Acc:HGNC:15916]	0.007915	0.06663	-2.319
ENSCAFG00000005760	PLCB4	phospholipase C beta 4 [Source:HGNC Symbol;Acc:HGNC:9059]	5.4e-07	5.23e-05	-1.769
ENSCAFG00000005769	ADAM18	ADAM metallopeptidase domain 18 [Source:HGNC Symbol;Acc:HGNC:196]	0.00012	0.003361	-2.514
ENSCAFG00000005810	KAT2B	lysine acetyltransferase 2B [Source:HGNC Symbol;Acc:HGNC:8638]	0.007173	0.06237	-1.298
ENSCAFG00000005855	TMCO6	transmembrane and coiled-coil domains 6 [Source:HGNC Symbol;Acc:HGNC:28814]	0.0007619	0.01315	-0.8565
ENSCAFG00000005896	RYR1	ryanodine receptor 1 [Source:HGNC Symbol;Acc:HGNC:10483]	0.001875	0.02483	-1.799
ENSCAFG00000005988	CHGB	chromogranin B [Source:HGNC Symbol;Acc:HGNC:1930]	0.0005818	0.01087	-3.179
ENSCAFG00000006128	SEMA3D	semaphorin 3D [Source:HGNC Symbol;Acc:HGNC:10726]	3.44e-07	3.84e-05	-1.289
ENSCAFG00000006160	RMDN2	regulator of microtubule dynamics 2 [Source:HGNC Symbol;Acc:HGNC:26567]	6.95e-05	0.002215	-1.045
ENSCAFG00000006170	SERTM1	serine rich and transmembrane domain containing 1 [Source:HGNC Symbol;Acc:HGNC:33792]	0.002706	0.03225	-2.096
ENSCAFG00000006189	CCNA1	cyclin A1 [Source:HGNC Symbol;Acc:HGNC:1577]	0.005691	0.05339	-1.654
ENSCAFG00000006231	DCLK1	doublecortin like kinase 1 [Source:HGNC Symbol;Acc:HGNC:2700]	0.005889	0.05474	-1.905
ENSCAFG00000006241	RNF14	ring finger protein 14 [Source:HGNC Symbol;Acc:HGNC:10058]	0.002351	0.02926	-1.028
ENSCAFG00000006264	PCLO	piccolo presynaptic cytomatrix protein [Source:HGNC Symbol;Acc:HGNC:13406]	0.003034	0.03495	-1.073
ENSCAFG00000006331	VEZT	vezatin, adherens junctions transmembrane protein [Source:HGNC Symbol;Acc:HGNC:18258]	0.002805	0.0331	-1.179
ENSCAFG00000006339	CACNA2D1	calcium voltage-gated channel auxiliary subunit alpha2delta 1 [Source:HGNC Symbol;Acc:HGNC:1399]	0.0002282	0.005395	-1.073
ENSCAFG00000006405	UBA5	ubiquitin like modifier activating enzyme 5 [Source:HGNC Symbol;Acc:HGNC:23230]	0.003223	0.03653	-0.9385
ENSCAFG00000006496	MITF	melanogenesis associated transcription factor [Source:HGNC Symbol;Acc:HGNC:7105]	0.008581	0.07009	-0.9989
ENSCAFG00000006563	EOGT	EGF domain specific O-linked N-acetylglucosamine transferase [Source:HGNC Symbol;Acc:HGNC:28526]	0.001252	0.01896	-0.9742
ENSCAFG00000006668	KBTBD8	kelch repeat and BTB domain containing 8 [Source:HGNC Symbol;Acc:HGNC:30691]	0.004033	0.04257	-1.775
ENSCAFG00000006722	MAGI1	membrane associated guanylate kinase, WW and PDZ domain containing 1 [Source:HGNC Symbol;Acc:HGNC:946]	0.003279	0.03692	-1.418
ENSCAFG00000006744	STK35	serine/threonine kinase 35 [Source:HGNC Symbol;Acc:HGNC:16254]	0.004019	0.04245	-0.6171
ENSCAFG00000006870	CDK8	cyclin dependent kinase 8 [Source:HGNC Symbol;Acc:HGNC:1779]	0.008596	0.07011	-0.8643
ENSCAFG00000006923	ANO4	anoctamin 4 [Source:HGNC Symbol;Acc:HGNC:23837]	0.009581	0.07529	-1.307
ENSCAFG00000006999	XKR4	XK related 4 [Source:HGNC Symbol;Acc:HGNC:29394]	0.00561	0.05314	-2.558
ENSCAFG00000007000	AKIP1	A-kinase interacting protein 1 [Source:HGNC Symbol;Acc:HGNC:1170]	0.007754	0.06581	-0.998
ENSCAFG00000007076	RET	ret proto-oncogene [Source:HGNC Symbol;Acc:HGNC:9967]	0.001287	0.01944	-1.73
ENSCAFG00000007100	PDE4D	phosphodiesterase 4D [Source:HGNC Symbol;Acc:HGNC:8783]	0.00335	0.03747	-1.553
ENSCAFG00000007116	PDRG1	p53 and DNA damage regulated 1 [Source:HGNC Symbol;Acc:HGNC:16119]	0.00307	0.03518	-0.9658
ENSCAFG00000007141	CA8	carbonic anhydrase 8 [Source:HGNC Symbol;Acc:HGNC:1382]	6.04e-05	0.00197	-2.246
ENSCAFG00000007343			0.009535	0.07509	-1.182
ENSCAFG00000007348	F11	coagulation factor XI [Source:HGNC Symbol;Acc:HGNC:3529]	0.0008925	0.01479	-1.906
ENSCAFG00000007372	NT5DC3	5'-nucleotidase domain containing 3 [Source:HGNC Symbol;Acc:HGNC:30826]	0.006666	0.05957	-1.276
ENSCAFG00000007406	TLR3	toll like receptor 3 [Source:HGNC Symbol;Acc:HGNC:11849]	1.52e-05	0.0006802	-1.411
ENSCAFG00000007408	THNSL2	threonine synthase like 2 [Source:HGNC Symbol;Acc:HGNC:25602]	0.002007	0.02613	-1.499
ENSCAFG00000007429	NECAB3	N-terminal EF-hand calcium binding protein 3 [Source:HGNC Symbol;Acc:HGNC:15851]	0.001686	0.02311	-1.308
ENSCAFG00000007443	PXMP4	peroxisomal membrane protein 4 [Source:HGNC Symbol;Acc:HGNC:15920]	0.002064	0.02672	-0.9194
ENSCAFG00000007463	TRAPPC13	trafficking protein particle complex 13 [Source:HGNC Symbol;Acc:HGNC:25828]	0.004393	0.04526	-0.6851
ENSCAFG00000007473	NUDT12	nudix hydrolase 12 [Source:HGNC Symbol;Acc:HGNC:18826]	1.4e-05	0.0006352	-1.192
ENSCAFG00000007475	SORBS2	sorbin and SH3 domain containing 2 [Source:HGNC Symbol;Acc:HGNC:24098]	1.07e-06	8.84e-05	-1.703
ENSCAFG00000007520	CBR4	carbonyl reductase 4 [Source:HGNC Symbol;Acc:HGNC:25891]	0.0005157	0.009924	-1.561
ENSCAFG00000007552	CCDC110	coiled-coil domain containing 110 [Source:HGNC Symbol;Acc:HGNC:28504]	0.002368	0.02939	-2.394
ENSCAFG00000007559	MAP1LC3A	microtubule associated protein 1 light chain 3 alpha [Source:HGNC Symbol;Acc:HGNC:6838]	0.001213	0.01853	-1.059
ENSCAFG00000007567	LRP2BP	LRP2 binding protein [Source:HGNC Symbol;Acc:HGNC:25434]	0.0003568	0.007584	-3.799
ENSCAFG00000007586	MAST4	microtubule associated serine/threonine kinase family member 4 [Source:HGNC Symbol;Acc:HGNC:19037]	0.004403	0.04533	-1.378
ENSCAFG00000007611	SLCO6A1	solute carrier organic anion transporter family member 6A1 [Source:HGNC Symbol;Acc:HGNC:23613]	0.0006014	0.01116	-1.989
ENSCAFG00000007624	NMNAT3	nicotinamide nucleotide adenylyltransferase 3 [Source:HGNC Symbol;Acc:HGNC:20989]	0.007751	0.06581	-1.478
ENSCAFG00000007635	CLSTN2	calsyntenin 2 [Source:HGNC Symbol;Acc:HGNC:17448]	0.002702	0.03224	-1.189
ENSCAFG00000007662	ACSL1	acyl-CoA synthetase long-chain family member 1 [Source:HGNC Symbol;Acc:HGNC:3569]	0.003518	0.03854	-0.962
ENSCAFG00000007673	sulf1	sulfatase 1 [Source:HGNC Symbol;Acc:HGNC:20391]	7.8e-05	0.002378	-1.376
ENSCAFG00000007753	GK5	glycerol kinase 5 (putative) [Source:HGNC Symbol;Acc:HGNC:28635]	0.005475	0.05222	-1.798
ENSCAFG00000007854	CAST	calpastatin [Source:HGNC Symbol;Acc:HGNC:1515]	0.001144	0.01772	-2.056
ENSCAFG00000007870	DCLK2	doublecortin like kinase 2 [Source:HGNC Symbol;Acc:HGNC:19002]	0.001453	0.02085	-1.383
ENSCAFG00000007931	TRPA1	transient receptor potential cation channel subfamily A member 1 [Source:HGNC Symbol;Acc:HGNC:497]	0.004912	0.04868	-2.43
ENSCAFG00000007950	MAP1B	microtubule associated protein 1B [Source:HGNC Symbol;Acc:HGNC:6836]	6.17e-10	2.03e-07	-1.8
ENSCAFG00000007957	SLC35G1	solute carrier family 35 member G1 [Source:HGNC Symbol;Acc:HGNC:26607]	9.13e-07	7.74e-05	-2.648
ENSCAFG00000007986	ZNF366	zinc finger protein 366 [Source:HGNC Symbol;Acc:HGNC:18316]	0.004363	0.04509	-1.305
ENSCAFG00000008022	WDR66	WD repeat domain 66 [Source:HGNC Symbol;Acc:HGNC:28506]	0.0001023	0.002954	-1.837
ENSCAFG00000008026			0.008796	0.07115	-1.231
ENSCAFG00000008064	FAM172A	family with sequence similarity 172 member A [Source:HGNC Symbol;Acc:HGNC:25365]	0.001417	0.0206	-0.8975
ENSCAFG00000008077	STAU2	staufen double-stranded RNA binding protein 2 [Source:HGNC Symbol;Acc:HGNC:11371]	0.001794	0.02405	-0.8919
ENSCAFG00000008101	PLOD2	procollagen-lysine,2-oxoglutarate 5-dioxygenase 2 [Source:HGNC Symbol;Acc:HGNC:9082]	0.004955	0.04889	-0.7419
ENSCAFG00000008140	ERC2	ELKS/RAB6-interacting/CAST family member 2 [Source:HGNC Symbol;Acc:HGNC:31922]	0.0003242	0.007058	-2.19
ENSCAFG00000008168	TIGD4	tigger transposable element derived 4 [Source:HGNC Symbol;Acc:HGNC:18335]	0.0009466	0.01544	-1.254
ENSCAFG00000008174	LARP4	La ribonucleoprotein domain family member 4 [Source:HGNC Symbol;Acc:HGNC:24320]	0.0005675	0.01067	-1.007
ENSCAFG00000008198	KIF13B	kinesin family member 13B [Source:HGNC Symbol;Acc:HGNC:14405]	0.007377	0.06365	-1.096
ENSCAFG00000008243			0.002362	0.02937	-1.058
ENSCAFG00000008276	HLTF	helicase like transcription factor [Source:HGNC Symbol;Acc:HGNC:11099]	0.009194	0.07323	-0.739
ENSCAFG00000008281	POLR3G	RNA polymerase III subunit G [Source:HGNC Symbol;Acc:HGNC:30075]	0.007499	0.06429	-1.211
ENSCAFG00000008312	HPS3	HPS3, biogenesis of lysosomal organelles complex 2 subunit 1 [Source:HGNC Symbol;Acc:HGNC:15597]	0.0006423	0.01163	-0.7811
ENSCAFG00000008413	EPB41L1	erythrocyte membrane protein band 4.1 like 1 [Source:HGNC Symbol;Acc:HGNC:3378]	0.002849	0.03342	-1.236
ENSCAFG00000008467	EDIL3	EGF like repeats and discoidin domains 3 [Source:HGNC Symbol;Acc:HGNC:3173]	3.36e-08	5.21e-06	-2.512
ENSCAFG00000008477	BLNK	B-cell linker [Source:HGNC Symbol;Acc:HGNC:14211]	0.005157	0.05019	-1.503
ENSCAFG00000008483	NDRG4	NDRG family member 4 [Source:HGNC Symbol;Acc:HGNC:14466]	0.006789	0.06008	-1.556
ENSCAFG00000008484			0.0008214	0.01394	-1.66
ENSCAFG00000008588	CNGB1	cyclic nucleotide gated channel beta 1 [Source:HGNC Symbol;Acc:HGNC:2151]	0.001048	0.01665	-1.986
ENSCAFG00000008589	ART3	ADP-ribosyltransferase 3 [Source:HGNC Symbol;Acc:HGNC:725]	0.004173	0.04369	-1.418
ENSCAFG00000008601	SH2B3	SH2B adaptor protein 3 [Source:HGNC Symbol;Acc:HGNC:29605]	0.001705	0.02323	-1.299
ENSCAFG00000008624	STBD1	starch binding domain 1 [Source:HGNC Symbol;Acc:HGNC:24854]	0.004934	0.04875	-0.7922
ENSCAFG00000008650	TLDC2	TBC/LysM-associated domain containing 2 [Source:HGNC Symbol;Acc:HGNC:16112]	0.00218	0.0277	-2.05
ENSCAFG00000008669	TMEM144	transmembrane protein 144 [Source:HGNC Symbol;Acc:HGNC:25633]	0.008071	0.06756	-1.155
ENSCAFG00000008681	ETFDH	electron transfer flavoprotein-ubiquinone oxidoreductase, mitochondrial [Source:RefSeq peptide;Acc:NP_001277019]	0.003174	0.03613	-1.509
ENSCAFG00000008698	ACOT12	acyl-CoA thioesterase 12 [Source:HGNC Symbol;Acc:HGNC:24436]	0.006335	0.05768	-1.62
ENSCAFG00000008713	NUCB2	nucleobindin 2 [Source:HGNC Symbol;Acc:HGNC:8044]	8.14e-06	0.0004287	-1.561
ENSCAFG00000008739	BOLA3	bolA family member 3 [Source:HGNC Symbol;Acc:HGNC:24415]	0.006785	0.06008	-0.7771
ENSCAFG00000008795	FKBP11	FK506 binding protein 11 [Source:HGNC Symbol;Acc:HGNC:18624]	0.004738	0.04768	-1.294
ENSCAFG00000008860	PAQR3	progestin and adipoQ receptor family member 3 [Source:HGNC Symbol;Acc:HGNC:30130]	0.008961	0.07193	-1.165
ENSCAFG00000008871	ANTXR2	anthrax toxin receptor 2 [Source:HGNC Symbol;Acc:HGNC:21732]	0.006606	0.0592	-0.9873
ENSCAFG00000008894	PTPN11	protein tyrosine phosphatase, non-receptor type 11 [Source:HGNC Symbol;Acc:HGNC:9644]	0.009526	0.07509	-0.9059
ENSCAFG00000009019	NEFM	neurofilament medium [Source:HGNC Symbol;Acc:HGNC:7734]	0.0001878	0.004687	-6.402
ENSCAFG00000009022	TMEM64	transmembrane protein 64 [Source:VGNC Symbol;Acc:VGNC:54121]	0.000897	0.01485	-1.977
ENSCAFG00000009041	SYNJ1	synaptojanin 1 [Source:HGNC Symbol;Acc:HGNC:11503]	0.001699	0.02319	-0.7341
ENSCAFG00000009052	LIN54	lin-54 DREAM MuvB core complex component [Source:HGNC Symbol;Acc:HGNC:25397]	0.009426	0.07455	-1.15
ENSCAFG00000009111	ARL6	ADP ribosylation factor like GTPase 6 [Source:HGNC Symbol;Acc:HGNC:13210]	0.0002369	0.005562	-1.206
ENSCAFG00000009139	ENTPD4	ectonucleoside triphosphate diphosphohydrolase 4 [Source:HGNC Symbol;Acc:HGNC:14573]	3.46e-05	0.001317	-1.448
ENSCAFG00000009142	LPIN3	lipin 3 [Source:HGNC Symbol;Acc:HGNC:14451]	0.006969	0.06103	-0.8618
ENSCAFG00000009197	PHTF1	putative homeodomain transcription factor 1 [Source:HGNC Symbol;Acc:HGNC:8939]	0.003256	0.03679	-1.181
ENSCAFG00000009231	GPD2	glycerol-3-phosphate dehydrogenase 2 [Source:HGNC Symbol;Acc:HGNC:4456]	0.009592	0.07533	-1.109
ENSCAFG00000009267	AP4B1	adaptor related protein complex 4 beta 1 subunit [Source:HGNC Symbol;Acc:HGNC:572]	0.0006049	0.01118	-0.9851
ENSCAFG00000009293	IQGAP2	IQ motif containing GTPase activating protein 2 [Source:HGNC Symbol;Acc:HGNC:6111]	0.001374	0.02017	-1.237
ENSCAFG00000009323	UEVLD	UEV and lactate/malate dehyrogenase domains [Source:HGNC Symbol;Acc:HGNC:30866]	0.008766	0.071	-0.7658
ENSCAFG00000009350	PYROXD2	pyridine nucleotide-disulphide oxidoreductase domain 2 [Source:HGNC Symbol;Acc:HGNC:23517]	0.001787	0.02401	-1.044
ENSCAFG00000009388	ORMDL1	ORMDL sphingolipid biosynthesis regulator 1 [Source:HGNC Symbol;Acc:HGNC:16036]	0.005004	0.04928	-1.133
ENSCAFG00000009506	ABI3BP	ABI family member 3 binding protein [Source:HGNC Symbol;Acc:HGNC:17265]	0.0006074	0.01118	-1.011
ENSCAFG00000009513	GLS	glutaminase [Source:HGNC Symbol;Acc:HGNC:4331]	0.006853	0.06045	-1.228
ENSCAFG00000009515	COX15	COX15, cytochrome c oxidase assembly homolog [Source:HGNC Symbol;Acc:HGNC:2263]	0.005164	0.05021	-0.941
ENSCAFG00000009527	RREB1	ras responsive element binding protein 1 [Source:HGNC Symbol;Acc:HGNC:10449]	0.004112	0.04323	-1.133
ENSCAFG00000009592	NELL2	neural EGFL like 2 [Source:HGNC Symbol;Acc:HGNC:7751]	0.004865	0.04852	-1.819
ENSCAFG00000009652	TWF1	twinfilin actin binding protein 1 [Source:HGNC Symbol;Acc:HGNC:9620]	5.16e-05	0.001779	-1.254
ENSCAFG00000009692			1.36e-05	0.0006276	-1.508
ENSCAFG00000009717	DNAH1	dynein axonemal heavy chain 1 [Source:HGNC Symbol;Acc:HGNC:2940]	0.005682	0.05339	-1.917
ENSCAFG00000009793	CBLB	Cbl proto-oncogene B [Source:HGNC Symbol;Acc:HGNC:1542]	0.0006314	0.01155	-1.532
ENSCAFG00000009844	TIGD2	tigger transposable element derived 2 [Source:HGNC Symbol;Acc:HGNC:18333]	0.004614	0.04677	-1.034
ENSCAFG00000009850	DNAH5	dynein axonemal heavy chain 5 [Source:HGNC Symbol;Acc:HGNC:2950]	0.004019	0.04245	-1.834
ENSCAFG00000009863	HERC2	HECT and RLD domain containing E3 ubiquitin protein ligase 2 [Source:HGNC Symbol;Acc:HGNC:4868]	0.002139	0.02745	-0.9433
ENSCAFG00000009926	LRRK2	leucine rich repeat kinase 2 [Source:HGNC Symbol;Acc:HGNC:18618]	0.001449	0.02084	-1.603
ENSCAFG00000009955	SNX19	sorting nexin 19 [Source:HGNC Symbol;Acc:HGNC:21532]	0.001324	0.01968	-0.704
ENSCAFG00000009973			7.14e-05	0.002239	-1.81
ENSCAFG00000009975	SLC2A13	solute carrier family 2 member 13 [Source:HGNC Symbol;Acc:HGNC:15956]	0.001427	0.02066	-2.271
ENSCAFG00000010024	DOK2	docking protein 2 [Source:HGNC Symbol;Acc:HGNC:2991]	0.008706	0.07069	-0.9406
ENSCAFG00000010032	HPGDS	hematopoietic prostaglandin D synthase [Source:HGNC Symbol;Acc:HGNC:17890]	1.1e-06	9.01e-05	-5.112
ENSCAFG00000010046	KLHDC8A	kelch domain containing 8A [Source:HGNC Symbol;Acc:HGNC:25573]	0.006854	0.06045	-2.902
ENSCAFG00000010071	PDLIM5	PDZ and LIM domain 5 [Source:HGNC Symbol;Acc:HGNC:17468]	0.007421	0.0639	-0.9584
ENSCAFG00000010112	TSPAN32	tetraspanin 32 [Source:HGNC Symbol;Acc:HGNC:13410]	0.00837	0.06897	-1.919
ENSCAFG00000010250	KIF21A	kinesin family member 21A [Source:HGNC Symbol;Acc:HGNC:19349]	3.52e-05	0.001337	-1.808
ENSCAFG00000010268	MRS2	MRS2, magnesium transporter [Source:HGNC Symbol;Acc:HGNC:13785]	0.002802	0.0331	-0.9114
ENSCAFG00000010290			0.006618	0.05926	-1.42
ENSCAFG00000010316	MORC1	MORC family CW-type zinc finger 1 [Source:HGNC Symbol;Acc:HGNC:7198]	0.008248	0.0684	-2.077
ENSCAFG00000010321	PPFIA4	PTPRF interacting protein alpha 4 [Source:HGNC Symbol;Acc:HGNC:9248]	0.006427	0.05821	-1.307
ENSCAFG00000010398	KIAA0319	KIAA0319 [Source:HGNC Symbol;Acc:HGNC:21580]	5.86e-07	5.64e-05	-2.395
ENSCAFG00000010448	MRPL36	mitochondrial ribosomal protein L36 [Source:HGNC Symbol;Acc:HGNC:14490]	0.009151	0.07297	-1.317
ENSCAFG00000010453	TARSL2	threonyl-tRNA synthetase like 2 [Source:HGNC Symbol;Acc:HGNC:24728]	0.001364	0.02004	-1.311
ENSCAFG00000010513	SYNC	syncoilin, intermediate filament protein [Source:HGNC Symbol;Acc:HGNC:28897]	0.0002753	0.006224	-1.245
ENSCAFG00000010528	DNM1L	dynamin 1 like [Source:HGNC Symbol;Acc:HGNC:2973]	0.008537	0.06985	-0.8019
ENSCAFG00000010530	CCDC80	coiled-coil domain containing 80 [Source:HGNC Symbol;Acc:HGNC:30649]	0.0007372	0.01285	-2.007
ENSCAFG00000010548	DNER	delta/notch like EGF repeat containing [Source:HGNC Symbol;Acc:HGNC:24456]	1.51e-06	0.0001166	-2.475
ENSCAFG00000010549	GLRX2	glutaredoxin 2 [Source:HGNC Symbol;Acc:HGNC:16065]	0.002082	0.0269	-0.9151
ENSCAFG00000010570			0.004885	0.04852	-2.531
ENSCAFG00000010589	FGD4	FYVE, RhoGEF and PH domain containing 4 [Source:HGNC Symbol;Acc:HGNC:19125]	0.007403	0.06383	-0.9029
ENSCAFG00000010630	COBLL1	cordon-bleu WH2 repeat protein like 1 [Source:HGNC Symbol;Acc:HGNC:23571]	0.001422	0.02065	-1.204
ENSCAFG00000010642	CSTB	cystatin B [Source:HGNC Symbol;Acc:HGNC:2482]	0.005244	0.05079	-1
ENSCAFG00000010665	SLC16A14	solute carrier family 16 member 14 [Source:HGNC Symbol;Acc:HGNC:26417]	0.0002037	0.004938	-1.967
ENSCAFG00000010859	PRKAB2	protein kinase AMP-activated non-catalytic subunit beta 2 [Source:HGNC Symbol;Acc:HGNC:9379]	0.001194	0.01838	-1.22
ENSCAFG00000010891	PGPEP1L	pyroglutamyl-peptidase I-like [Source:HGNC Symbol;Acc:HGNC:27080]	0.002882	0.03363	-2.324
ENSCAFG00000010895			0.0006105	0.01123	-1.584
ENSCAFG00000010932	HIST1H1T	histone cluster 1 H1 family member t [Source:HGNC Symbol;Acc:HGNC:4720]	9.4e-05	0.002737	-4.23
ENSCAFG00000010957	KLHL42	kelch like family member 42 [Source:HGNC Symbol;Acc:HGNC:29252]	0.001123	0.01745	-2.089
ENSCAFG00000010963	MRPS35	28S ribosomal protein S35, mitochondrial [Source:RefSeq peptide;Acc:NP_001271416]	0.0002906	0.006526	-1.148
ENSCAFG00000011001	TYW5	tRNA-yW synthesizing protein 5 [Source:HGNC Symbol;Acc:HGNC:26754]	0.001354	0.01996	-0.8915
ENSCAFG00000011003			0.000177	0.004468	-1.685
ENSCAFG00000011038	WIPI1	WD repeat domain, phosphoinositide interacting 1 [Source:HGNC Symbol;Acc:HGNC:25471]	0.002675	0.03196	-0.8398
ENSCAFG00000011047	IL3RA	interleukin 3 receptor subunit alpha [Source:HGNC Symbol;Acc:HGNC:6012]	0.00397	0.04212	-2.546
ENSCAFG00000011072	ERO1B	endoplasmic reticulum oxidoreductase 1 beta [Source:HGNC Symbol;Acc:HGNC:14355]	0.004097	0.0431	-1.476
ENSCAFG00000011080	CD99	CD99 molecule (Xg blood group) [Source:HGNC Symbol;Acc:HGNC:7082]	0.007362	0.06356	-1.253
ENSCAFG00000011081	ZMAT3	zinc finger matrin-type 3 [Source:HGNC Symbol;Acc:HGNC:29983]	0.002487	0.03052	-1.765
ENSCAFG00000011121	LRRC57	leucine rich repeat containing 57 [Source:HGNC Symbol;Acc:HGNC:26719]	0.008329	0.06878	-0.8882
ENSCAFG00000011139	ARSD	arylsulfatase D [Source:HGNC Symbol;Acc:HGNC:717]	0.0008336	0.01408	-1.148
ENSCAFG00000011145	STK38L	Canis lupus familiaris serine/threonine kinase 38 like (STK38L), mRNA. [Source:RefSeq mRNA;Acc:NM_001284490]	0.0003348	0.007199	-1.341
ENSCAFG00000011176	NR5A2	nuclear receptor subfamily 5 group A member 2 [Source:HGNC Symbol;Acc:HGNC:7984]	0.00016	0.004122	-2.036
ENSCAFG00000011206	NHLRC2	NHL repeat containing 2 [Source:HGNC Symbol;Acc:HGNC:24731]	0.00777	0.06586	-0.9795
ENSCAFG00000011318	ANOS1	anosmin 1 [Source:HGNC Symbol;Acc:HGNC:6211]	0.000135	0.003616	-2.348
ENSCAFG00000011357	PEX11B	peroxisomal biogenesis factor 11 beta [Source:HGNC Symbol;Acc:HGNC:8853]	0.00619	0.05671	-1.056
ENSCAFG00000011376	AKAP13	A-kinase anchoring protein 13 [Source:HGNC Symbol;Acc:HGNC:371]	0.009512	0.07509	-0.9032
ENSCAFG00000011381	ZBTB41	zinc finger and BTB domain containing 41 [Source:HGNC Symbol;Acc:HGNC:24819]	1.52e-05	0.0006802	-2.452
ENSCAFG00000011403	ASPM	Abnormal spindle-like microcephaly-associated protein homolog [Source:UniProtKB/Swiss-Prot;Acc:P62286]	3.52e-07	3.84e-05	-3.334
ENSCAFG00000011519	LRIT3	leucine rich repeat, Ig-like and transmembrane domains 3 [Source:HGNC Symbol;Acc:HGNC:24783]	0.00445	0.04564	-2.248
ENSCAFG00000011520	TTC14	tetratricopeptide repeat domain 14 [Source:HGNC Symbol;Acc:HGNC:24697]	0.009361	0.07421	-0.9738
ENSCAFG00000011596	MOCS3	molybdenum cofactor synthesis 3 [Source:HGNC Symbol;Acc:HGNC:15765]	0.001479	0.02112	-1.511
ENSCAFG00000011636	C4orf32	chromosome 4 open reading frame 32 [Source:HGNC Symbol;Acc:HGNC:26813]	0.0001005	0.002914	-3.104
ENSCAFG00000011716	UBASH3B	ubiquitin associated and SH3 domain containing B [Source:HGNC Symbol;Acc:HGNC:29884]	0.004205	0.044	-1.42
ENSCAFG00000011748	ANP32E	acidic nuclear phosphoprotein 32 family member E [Source:HGNC Symbol;Acc:HGNC:16673]	0.00234	0.02918	-0.7152
ENSCAFG00000011768	STK39	serine/threonine kinase 39 [Source:HGNC Symbol;Acc:HGNC:17717]	0.001477	0.02111	-0.949
ENSCAFG00000011797	EXOC8	exocyst complex component 8 [Source:HGNC Symbol;Acc:HGNC:24659]	0.004595	0.04675	-1.684
ENSCAFG00000011814	RHOD	ras homolog family member D [Source:HGNC Symbol;Acc:HGNC:670]	0.0002341	0.005517	-1.409
ENSCAFG00000011834	NOSTRIN	nitric oxide synthase trafficking [Source:HGNC Symbol;Acc:HGNC:20203]	0.001044	0.01661	-1.161
ENSCAFG00000011865	PIGM	phosphatidylinositol glycan anchor biosynthesis class M [Source:HGNC Symbol;Acc:HGNC:18858]	0.0004171	0.008635	-1.365
ENSCAFG00000011922	KPNA1	karyopherin subunit alpha 1 [Source:HGNC Symbol;Acc:HGNC:6394]	0.005993	0.05527	-0.842
ENSCAFG00000011950	SLC18A2	solute carrier family 18 member A2 [Source:HGNC Symbol;Acc:HGNC:10935]	0.002109	0.0272	-2.614
ENSCAFG00000011960	C1orf198	chromosome 1 open reading frame 198 [Source:HGNC Symbol;Acc:HGNC:25900]	0.007782	0.06588	-0.9736
ENSCAFG00000011964	GCNT7	glucosaminyl (N-acetyl) transferase family member 7 [Source:HGNC Symbol;Acc:HGNC:16099]	0.00861	0.07011	-0.9703
ENSCAFG00000012003	LAT2	linker for activation of T-cells family member 2 [Source:HGNC Symbol;Acc:HGNC:12749]	0.006664	0.05957	-1.668
ENSCAFG00000012032	SEMA5B	semaphorin 5B [Source:HGNC Symbol;Acc:HGNC:10737]	0.0001433	0.00378	-2.231
ENSCAFG00000012096	FAM126B	family with sequence similarity 126 member B [Source:HGNC Symbol;Acc:HGNC:28593]	0.0009721	0.01575	-1.224
ENSCAFG00000012103	NGRN	neugrin, neurite outgrowth associated [Source:HGNC Symbol;Acc:HGNC:18077]	0.0005928	0.01103	-0.7694
ENSCAFG00000012129	GRK5	G protein-coupled receptor kinase 5 [Source:HGNC Symbol;Acc:HGNC:4544]	0.006281	0.05731	-1.218
ENSCAFG00000012155	LPGAT1	lysophosphatidylglycerol acyltransferase 1 [Source:HGNC Symbol;Acc:HGNC:28985]	1.07e-05	0.0005226	-1.386
ENSCAFG00000012259	MAN2A2	mannosidase alpha class 2A member 2 [Source:HGNC Symbol;Acc:HGNC:6825]	0.0001225	0.003402	-1.345
ENSCAFG00000012325	PYROXD1	pyridine nucleotide-disulphide oxidoreductase domain 1 [Source:HGNC Symbol;Acc:HGNC:26162]	0.007591	0.06478	-0.6363
ENSCAFG00000012328	PRSS12	protease, serine 12 [Source:HGNC Symbol;Acc:HGNC:9477]	0.008887	0.07151	-2.033
ENSCAFG00000012352	NSL1	NSL1, MIS12 kinetochore complex component [Source:HGNC Symbol;Acc:HGNC:24548]	0.0009906	0.01601	-1.739
ENSCAFG00000012368	SLCO1A2	solute carrier organic anion transporter family member 1A2 [Source:HGNC Symbol;Acc:HGNC:10956]	0.0003173	0.00694	-3.329
ENSCAFG00000012429	VWA5B2	von Willebrand factor A domain containing 5B2 [Source:HGNC Symbol;Acc:HGNC:25144]	7.78e-07	6.99e-05	-3.21
ENSCAFG00000012452	CCDC6	coiled-coil domain containing 6 [Source:HGNC Symbol;Acc:HGNC:18782]	0.00554	0.05253	-1.089
ENSCAFG00000012455	TREH	trehalase [Source:HGNC Symbol;Acc:HGNC:12266]	0.003322	0.03731	-1.658
ENSCAFG00000012456	UBR3	ubiquitin protein ligase E3 component n-recognin 3 (putative) [Source:HGNC Symbol;Acc:HGNC:30467]	0.002222	0.02806	-0.9672
ENSCAFG00000012457			0.009414	0.07455	-1.522
ENSCAFG00000012493	PFKFB4	6-phosphofructo-2-kinase/fructose-2,6-biphosphatase 4 [Source:HGNC Symbol;Acc:HGNC:8875]	0.005913	0.05489	-1.7
ENSCAFG00000012644	NBEAL1	neurobeachin like 1 [Source:HGNC Symbol;Acc:HGNC:20681]	0.002226	0.02809	-1.008
ENSCAFG00000012655	PDIK1L	PDLIM1 interacting kinase 1 like [Source:HGNC Symbol;Acc:HGNC:18981]	0.005305	0.05115	-0.9529
ENSCAFG00000012713	KIF1A	kinesin family member 1A [Source:HGNC Symbol;Acc:HGNC:888]	0.005034	0.04945	-2.354
ENSCAFG00000012860	RAPH1	Ras association (RalGDS/AF-6) and pleckstrin homology domains 1 [Source:HGNC Symbol;Acc:HGNC:14436]	0.002906	0.03388	-1.269
ENSCAFG00000012863	CCDC47	coiled-coil domain containing 47 [Source:HGNC Symbol;Acc:HGNC:24856]	0.003948	0.042	-1.026
ENSCAFG00000012902	TOMM40L	translocase of outer mitochondrial membrane 40 like [Source:HGNC Symbol;Acc:HGNC:25756]	0.004759	0.04783	-1.084
ENSCAFG00000012903	RUNX3	runt related transcription factor 3 [Source:HGNC Symbol;Acc:HGNC:10473]	0.007857	0.06635	-1.435
ENSCAFG00000012915	BTNL9	butyrophilin like 9 [Source:HGNC Symbol;Acc:HGNC:24176]	8.32e-05	0.002498	-1.731
ENSCAFG00000012954	FANK1	fibronectin type III and ankyrin repeat domains 1 [Source:HGNC Symbol;Acc:HGNC:23527]	0.002742	0.03259	-2.217
ENSCAFG00000013006	ITGA6	integrin subunit alpha 6 [Source:HGNC Symbol;Acc:HGNC:6142]	0.005058	0.04962	-1.167
ENSCAFG00000013018	RTKN2	rhotekin 2 [Source:HGNC Symbol;Acc:HGNC:19364]	2.62e-05	0.001054	-2.472
ENSCAFG00000013050	PIGX	phosphatidylinositol glycan anchor biosynthesis class X [Source:VGNC Symbol;Acc:VGNC:44546]	0.005322	0.05119	-1.174
ENSCAFG00000013060			2.8e-05	0.001111	-1.57
ENSCAFG00000013095	UHMK1	U2AF homology motif kinase 1 [Source:HGNC Symbol;Acc:HGNC:19683]	0.00443	0.0455	-1.936
ENSCAFG00000013105			3.34e-05	0.001274	-2.294
ENSCAFG00000013204	PTPRE	protein tyrosine phosphatase, receptor type E [Source:HGNC Symbol;Acc:HGNC:9669]	0.0001978	0.004865	-1.206
ENSCAFG00000013227	SHCBP1L	SHC binding and spindle associated 1 like [Source:HGNC Symbol;Acc:HGNC:16788]	6.05e-05	0.00197	-4.797
ENSCAFG00000013243	LAMC2	laminin subunit gamma-2 precursor [Source:RefSeq peptide;Acc:NP_001003351]	0.004835	0.0484	-1.071
ENSCAFG00000013248	CREBL2	cAMP responsive element binding protein like 2 [Source:HGNC Symbol;Acc:HGNC:2350]	0.001811	0.02421	-1.275
ENSCAFG00000013250	RGS5	regulator of G protein signaling 5 [Source:HGNC Symbol;Acc:HGNC:10001]	4.84e-05	0.001687	-2.02
ENSCAFG00000013335	FAM177A1	family with sequence similarity 177 member A1 [Source:HGNC Symbol;Acc:HGNC:19829]	0.006477	0.05839	-0.9947
ENSCAFG00000013478	EDEM3	ER degradation enhancing alpha-mannosidase like protein 3 [Source:HGNC Symbol;Acc:HGNC:16787]	0.0001589	0.004103	-1.116
ENSCAFG00000013524	CRYGS	Beta-crystallin S [Source:UniProtKB/Swiss-Prot;Acc:A2IBY7]	0.001036	0.01655	-2.084
ENSCAFG00000013533	TBCCD1	TBCC domain containing 1 [Source:HGNC Symbol;Acc:HGNC:25546]	0.002157	0.02754	-1.179
ENSCAFG00000013539	CCNYL1	cyclin Y like 1 [Source:HGNC Symbol;Acc:HGNC:26868]	0.00121	0.01853	-0.9147
ENSCAFG00000013730	TMPRSS5	transmembrane protease, serine 5 [Source:HGNC Symbol;Acc:HGNC:14908]	0.004917	0.04869	-2.595
ENSCAFG00000013744	C1orf27	chromosome 1 open reading frame 27 [Source:HGNC Symbol;Acc:HGNC:24299]	0.004392	0.04526	-0.8483
ENSCAFG00000013817	SRGN	serglycin [Source:HGNC Symbol;Acc:HGNC:9361]	0.006729	0.05995	-1.32
ENSCAFG00000013856	ACADL	acyl-CoA dehydrogenase, long chain [Source:HGNC Symbol;Acc:HGNC:88]	0.0009596	0.0156	-1.376
ENSCAFG00000013872	TRAPPC6B	trafficking protein particle complex 6B [Source:HGNC Symbol;Acc:HGNC:23066]	0.002217	0.02806	-0.9113
ENSCAFG00000013935	FAM20B	FAM20B, glycosaminoglycan xylosylkinase [Source:HGNC Symbol;Acc:HGNC:23017]	0.0009549	0.01556	-1.356
ENSCAFG00000013955	DYNLT3	dynein light chain Tctex-type 3 [Source:HGNC Symbol;Acc:HGNC:11694]	3.55e-06	0.0002269	-1.464
ENSCAFG00000014018	FKBP3	FK506 binding protein 3 [Source:HGNC Symbol;Acc:HGNC:3719]	0.0005822	0.01087	-0.9154
ENSCAFG00000014058	CCDC50	coiled-coil domain containing 50 [Source:HGNC Symbol;Acc:HGNC:18111]	0.009785	0.07618	-0.8041
ENSCAFG00000014061	DIXDC1	DIX domain containing 1 [Source:HGNC Symbol;Acc:HGNC:23695]	0.008372	0.06897	-1.038
ENSCAFG00000014066			0.0011	0.01716	-1.276
ENSCAFG00000014079	CCDC141	coiled-coil domain containing 141 [Source:VGNC Symbol;Acc:VGNC:38796]	0.003436	0.03817	-0.9236
ENSCAFG00000014108	OSBPL1A	oxysterol binding protein like 1A [Source:HGNC Symbol;Acc:HGNC:16398]	0.00365	0.03954	-0.9571
ENSCAFG00000014116	ATP6AP2	ATPase H+ transporting accessory protein 2 [Source:HGNC Symbol;Acc:HGNC:18305]	0.0001291	0.003501	-1.558
ENSCAFG00000014164	MDGA2	MAM domain containing glycosylphosphatidylinositol anchor 2 [Source:HGNC Symbol;Acc:HGNC:19835]	0.000545	0.01038	-1.266
ENSCAFG00000014174	MFSD1	major facilitator superfamily domain containing 1 [Source:HGNC Symbol;Acc:HGNC:25874]	0.0046	0.04675	-0.9098
ENSCAFG00000014233	SSFA2	sperm specific antigen 2 [Source:HGNC Symbol;Acc:HGNC:11319]	0.009712	0.0759	-1.003
ENSCAFG00000014236	FDX1	ferredoxin 1 [Source:HGNC Symbol;Acc:HGNC:3638]	0.007714	0.06559	-1.989
ENSCAFG00000014256	CD46	CD46 molecule [Source:HGNC Symbol;Acc:HGNC:6953]	0.003336	0.03734	-3.288
ENSCAFG00000014273	RDX	radixin [Source:HGNC Symbol;Acc:HGNC:9944]	8.81e-05	0.002603	-1.813
ENSCAFG00000014297	ZC3H12C	zinc finger CCCH-type containing 12C [Source:HGNC Symbol;Acc:HGNC:29362]	0.001137	0.01764	-2.216
ENSCAFG00000014431	SUGP2	SURP and G-patch domain containing 2 [Source:HGNC Symbol;Acc:HGNC:18641]	0.009707	0.0759	-1.119
ENSCAFG00000014482	SAV1	salvador family WW domain containing protein 1 [Source:HGNC Symbol;Acc:HGNC:17795]	0.003436	0.03817	-1.189
ENSCAFG00000014503	TBX1	T-box 1 [Source:HGNC Symbol;Acc:HGNC:11592]	7.7e-06	0.0004155	-2.624
ENSCAFG00000014522	DARS2	aspartyl-tRNA synthetase 2, mitochondrial [Source:HGNC Symbol;Acc:HGNC:25538]	0.0003153	0.00691	-1.192
ENSCAFG00000014559	NIN	ninein [Source:HGNC Symbol;Acc:HGNC:14906]	0.005817	0.05429	-1.533
ENSCAFG00000014621	MECOM	MDS1 and EVI1 complex locus [Source:HGNC Symbol;Acc:HGNC:3498]	8.56e-05	0.002552	-1.535
ENSCAFG00000014739	GUCY1A2	guanylate cyclase 1 soluble subunit alpha 2 [Source:HGNC Symbol;Acc:HGNC:4684]	0.006752	0.06005	-1.916
ENSCAFG00000014767	SLC9A7	solute carrier family 9 member A7 [Source:HGNC Symbol;Acc:HGNC:17123]	0.002156	0.02754	-1.559
ENSCAFG00000014788	KBTBD3	kelch repeat and BTB domain containing 3 [Source:HGNC Symbol;Acc:HGNC:22934]	0.006267	0.05723	-0.8453
ENSCAFG00000014871	DDHD1	DDHD domain containing 1 [Source:HGNC Symbol;Acc:HGNC:19714]	2.55e-05	0.001028	-2.525
ENSCAFG00000014951	NSD2	nuclear receptor binding SET domain protein 2 [Source:HGNC Symbol;Acc:HGNC:12766]	0.002583	0.03127	-1.062
ENSCAFG00000014960	ATP8B4	ATPase phospholipid transporting 8B4 (putative) [Source:HGNC Symbol;Acc:HGNC:13536]	4.38e-06	0.000272	-1.425
ENSCAFG00000015039	UVSSA	UV stimulated scaffold protein A [Source:HGNC Symbol;Acc:HGNC:29304]	7.97e-06	0.0004213	-1.159
ENSCAFG00000015130	ABCB6	ATP binding cassette subfamily B member 6 (Langereis blood group) [Source:HGNC Symbol;Acc:HGNC:47]	0.009901	0.07673	-0.7683
ENSCAFG00000015131	CEP126	centrosomal protein 126 [Source:HGNC Symbol;Acc:HGNC:29264]	0.008869	0.07144	-0.9669
ENSCAFG00000015148	TAPT1	transmembrane anterior posterior transformation 1 [Source:HGNC Symbol;Acc:HGNC:26887]	0.000235	0.005526	-1.543
ENSCAFG00000015215	F5	coagulation factor V [Source:HGNC Symbol;Acc:HGNC:3542]	0.004151	0.04353	-1.561
ENSCAFG00000015244	PTPRN	protein tyrosine phosphatase, receptor type N [Source:HGNC Symbol;Acc:HGNC:9676]	1.01e-06	8.43e-05	-2.947
ENSCAFG00000015258	ATP1B1	sodium/potassium-transporting ATPase subunit beta-1 [Source:RefSeq peptide;Acc:NP_001003283]	0.002739	0.03259	-0.9497
ENSCAFG00000015333	NPTX2	neuronal pentraxin 2 [Source:HGNC Symbol;Acc:HGNC:7953]	0.006497	0.05849	-1.591
ENSCAFG00000015334	AP3M1	adaptor related protein complex 3 mu 1 subunit [Source:HGNC Symbol;Acc:HGNC:569]	0.007868	0.0664	-0.7208
ENSCAFG00000015337	PLVAP	plasmalemma vesicle associated protein [Source:HGNC Symbol;Acc:HGNC:13635]	0.004506	0.04608	-1.668
ENSCAFG00000015372	CPEB2	cytoplasmic polyadenylation element binding protein 2 [Source:VGNC Symbol;Acc:VGNC:53162]	0.007887	0.06652	-0.8964
ENSCAFG00000015398	VDAC2	voltage dependent anion channel 2 [Source:HGNC Symbol;Acc:HGNC:12672]	0.008571	0.07009	-0.9952
ENSCAFG00000015431	DACT1	dishevelled binding antagonist of beta catenin 1 [Source:HGNC Symbol;Acc:HGNC:17748]	0.005394	0.05162	-1.022
ENSCAFG00000015444	DMXL2	Dmx like 2 [Source:HGNC Symbol;Acc:HGNC:2938]	0.00811	0.06768	-1.794
ENSCAFG00000015502	LYSMD2	LysM domain containing 2 [Source:NCBI gene;Acc:478308]	0.008113	0.06768	-1.278
ENSCAFG00000015598	DHRS7	dehydrogenase/reductase 7 [Source:HGNC Symbol;Acc:HGNC:21524]	2.75e-06	0.0001891	-1.624
ENSCAFG00000015604	ILDR2	immunoglobulin like domain containing receptor 2 [Source:HGNC Symbol;Acc:HGNC:18131]	0.0001346	0.003616	-2.012
ENSCAFG00000015651	SLC35E1	solute carrier family 35 member E1 [Source:HGNC Symbol;Acc:HGNC:20803]	0.005157	0.05019	-0.8182
ENSCAFG00000015659	TTC9C	tetratricopeptide repeat domain 9C [Source:HGNC Symbol;Acc:HGNC:28432]	0.009481	0.0749	-0.9172
ENSCAFG00000015729	OPN3	opsin 3 [Source:HGNC Symbol;Acc:HGNC:14007]	0.006923	0.06084	-1.368
ENSCAFG00000015800	MYO5A	myosin VA [Source:HGNC Symbol;Acc:HGNC:7602]	8.41e-06	0.0004375	-1.469
ENSCAFG00000015804	WNK1	WNK lysine deficient protein kinase 1 [Source:HGNC Symbol;Acc:HGNC:14540]	0.006396	0.05804	-0.9036
ENSCAFG00000015890	UNC13C	unc-13 homolog C [Source:HGNC Symbol;Acc:HGNC:23149]	0.002334	0.02913	-1.457
ENSCAFG00000015893	NSUN7	NOP2/Sun RNA methyltransferase family member 7 [Source:HGNC Symbol;Acc:HGNC:25857]	0.00734	0.06341	-2.417
ENSCAFG00000015895	NECAP2	NECAP endocytosis associated 2 [Source:HGNC Symbol;Acc:HGNC:25528]	0.001502	0.02128	-0.9566
ENSCAFG00000015898	RBM47	RNA binding motif protein 47 [Source:HGNC Symbol;Acc:HGNC:30358]	0.002812	0.03312	-2.009
ENSCAFG00000015936	EPHA4	EPH receptor A4 [Source:HGNC Symbol;Acc:HGNC:3388]	0.009138	0.07291	-0.9324
ENSCAFG00000015958	USP27X	ubiquitin specific peptidase 27, X-linked [Source:HGNC Symbol;Acc:HGNC:13486]	0.0001755	0.004437	-1.389
ENSCAFG00000015960	RNASEK	ribonuclease K [Source:HGNC Symbol;Acc:HGNC:33911]	0.005359	0.05144	-1.227
ENSCAFG00000015984	AKAP4	A-kinase anchoring protein 4 [Source:HGNC Symbol;Acc:HGNC:374]	0.006415	0.05818	-2.541
ENSCAFG00000016080	TSPYL2	TSPY like 2 [Source:HGNC Symbol;Acc:HGNC:24358]	4.81e-05	0.001687	-2.108
ENSCAFG00000016342	PCDH7	protocadherin 7 [Source:HGNC Symbol;Acc:HGNC:8659]	0.000152	0.003956	-1.545
ENSCAFG00000016410	PLEKHH1	pleckstrin homology, MyTH4 and FERM domain containing H1 [Source:HGNC Symbol;Acc:HGNC:17733]	0.008513	0.06979	-0.9578
ENSCAFG00000016423	PIGH	phosphatidylinositol glycan anchor biosynthesis class H [Source:HGNC Symbol;Acc:HGNC:8964]	0.004307	0.04472	-1.076
ENSCAFG00000016442	RDH11	retinol dehydrogenase 11 (all-trans/9-cis/11-cis) [Source:HGNC Symbol;Acc:HGNC:17964]	0.005859	0.05461	-1.632
ENSCAFG00000016484	ARHGEF11	Rho guanine nucleotide exchange factor 11 [Source:HGNC Symbol;Acc:HGNC:14580]	0.006755	0.06005	-0.9573
ENSCAFG00000016671	CCDC189	coiled-coil domain containing 189 [Source:HGNC Symbol;Acc:HGNC:28078]	0.0008773	0.01456	-1.806
ENSCAFG00000016776			0.0004823	0.009531	-1.433
ENSCAFG00000016848			5.69e-05	0.001894	-1.834
ENSCAFG00000016917	SYT11	synaptotagmin 11 [Source:HGNC Symbol;Acc:HGNC:19239]	0.008814	0.07116	-0.9111
ENSCAFG00000016935	RANBP17	RAN binding protein 17 [Source:HGNC Symbol;Acc:HGNC:14428]	0.004142	0.04351	-1.26
ENSCAFG00000016990	CA12	carbonic anhydrase 12 [Source:HGNC Symbol;Acc:HGNC:1371]	8.67e-06	0.000446	-1.667
ENSCAFG00000017001			0.0004643	0.009298	-1.751
ENSCAFG00000017049	PANK3	pantothenate kinase 3 [Source:HGNC Symbol;Acc:HGNC:19365]	1.87e-05	0.0008029	-1.336
ENSCAFG00000017090	MYCBPAP	MYCBP associated protein [Source:HGNC Symbol;Acc:HGNC:19677]	2.2e-06	0.0001542	-1.405
ENSCAFG00000017118			1.91e-06	0.0001383	-1.677
ENSCAFG00000017188	NAP1L2	nucleosome assembly protein 1 like 2 [Source:HGNC Symbol;Acc:HGNC:7638]	0.0002217	0.00525	-1.329
ENSCAFG00000017259	MAGT1	magnesium transporter 1 [Source:HGNC Symbol;Acc:HGNC:28880]	0.00209	0.02699	-0.9933
ENSCAFG00000017305	GTF2A1	general transcription factor IIA subunit 1 [Source:HGNC Symbol;Acc:HGNC:4646]	0.003462	0.0383	-0.7672
ENSCAFG00000017315	SEL1L	SEL1L ERAD E3 ligase adaptor subunit [Source:HGNC Symbol;Acc:HGNC:10717]	0.001468	0.02102	-1.322
ENSCAFG00000017337	GALC	galactosylceramidase [Source:HGNC Symbol;Acc:HGNC:4115]	0.0001155	0.003268	-0.8505
ENSCAFG00000017405	RGL3	ral guanine nucleotide dissociation stimulator like 3 [Source:HGNC Symbol;Acc:HGNC:30282]	0.002761	0.03274	-2.183
ENSCAFG00000017414	AAGAB	alpha- and gamma-adaptin binding protein [Source:HGNC Symbol;Acc:HGNC:25662]	0.0004619	0.009263	-1.053
ENSCAFG00000017463	PIAS1	protein inhibitor of activated STAT 1 [Source:HGNC Symbol;Acc:HGNC:2752]	0.009294	0.07381	-0.9711
ENSCAFG00000017511	NPR1	natriuretic peptide receptor 1 [Source:HGNC Symbol;Acc:HGNC:7943]	0.002592	0.03133	-0.9172
ENSCAFG00000017569	TRIM37	tripartite motif containing 37 [Source:HGNC Symbol;Acc:HGNC:7523]	0.00677	0.06008	-0.804
ENSCAFG00000017606	UNC79	unc-79 homolog (C. elegans) [Source:HGNC Symbol;Acc:HGNC:19966]	0.004726	0.0476	-1.349
ENSCAFG00000017766	TPGS2	tubulin polyglutamylase complex subunit 2 [Source:HGNC Symbol;Acc:HGNC:24561]	0.0008225	0.01394	-1.405
ENSCAFG00000017812	RAB9B	RAB9B, member RAS oncogene family [Source:HGNC Symbol;Acc:HGNC:14090]	0.002878	0.03362	-1.438
ENSCAFG00000017931	RNF128	ring finger protein 128, E3 ubiquitin protein ligase [Source:HGNC Symbol;Acc:HGNC:21153]	0.0013	0.01952	-1.145
ENSCAFG00000018027	GPRC5B	G protein-coupled receptor class C group 5 member B [Source:HGNC Symbol;Acc:HGNC:13308]	0.0004656	0.009309	-1.2
ENSCAFG00000018051	DSG2	desmoglein 2 [Source:HGNC Symbol;Acc:HGNC:3049]	0.002836	0.03331	-0.761
ENSCAFG00000018074	TTC19	tetratricopeptide repeat domain 19 [Source:HGNC Symbol;Acc:HGNC:26006]	0.0004995	0.009741	-0.9963
ENSCAFG00000018117	CHRDL1	chordin like 1 [Source:HGNC Symbol;Acc:HGNC:29861]	0.006684	0.05963	-1.012
ENSCAFG00000018250	PLS3	plastin 3 [Source:HGNC Symbol;Acc:HGNC:9091]	0.002332	0.02913	-0.8494
ENSCAFG00000018315	ALKBH5	alkB homolog 5, RNA demethylase [Source:HGNC Symbol;Acc:HGNC:25996]	0.003627	0.03935	-0.8186
ENSCAFG00000018334	SH3TC2	SH3 domain and tetratricopeptide repeats 2 [Source:HGNC Symbol;Acc:HGNC:29427]	0.001585	0.0221	-1.16
ENSCAFG00000018351	ENOSF1	enolase superfamily member 1 [Source:HGNC Symbol;Acc:HGNC:30365]	6.24e-05	0.002022	-2.775
ENSCAFG00000018362	YES1	Canis lupus familiaris v-yes-1 Yamaguchi sarcoma viral oncogene homolog 1 (YES1), mRNA. [Source:RefSeq mRNA;Acc:NM_001003239]	0.008533	0.06985	-1.487
ENSCAFG00000018374			0.002928	0.03407	-2.207
ENSCAFG00000018378	SLC25A43	solute carrier family 25 member 43 [Source:HGNC Symbol;Acc:HGNC:30557]	0.001865	0.02474	-1.094
ENSCAFG00000018423	ITGA2	integrin subunit alpha 2 [Source:HGNC Symbol;Acc:HGNC:6137]	0.009538	0.07509	-1.32
ENSCAFG00000018466	ADAP2	ArfGAP with dual PH domains 2 [Source:HGNC Symbol;Acc:HGNC:16487]	0.006943	0.06092	-1.33
ENSCAFG00000018570	SGIP1	SH3 domain GRB2 like endophilin interacting protein 1 [Source:HGNC Symbol;Acc:HGNC:25412]	0.005889	0.05474	-1.596
ENSCAFG00000018575	EPB41L3	erythrocyte membrane protein band 4.1 like 3 [Source:HGNC Symbol;Acc:HGNC:3380]	6.48e-06	0.000367	-1.561
ENSCAFG00000018607	DNAJC6	DnaJ heat shock protein family (Hsp40) member C6 [Source:HGNC Symbol;Acc:HGNC:15469]	0.001304	0.01952	-1.587
ENSCAFG00000018611			8.98e-05	0.002648	-2.42
ENSCAFG00000018643	SLC25A23	solute carrier family 25 member 23 [Source:HGNC Symbol;Acc:HGNC:19375]	0.006904	0.06074	-1.143
ENSCAFG00000018655	TMEM97	transmembrane protein 97 [Source:HGNC Symbol;Acc:HGNC:28106]	0.006267	0.05723	-1.909
ENSCAFG00000018711	RANBP3L	RAN binding protein 3 like [Source:HGNC Symbol;Acc:HGNC:26353]	0.001342	0.01984	-1.164
ENSCAFG00000018741	NAPG	NSF attachment protein gamma [Source:HGNC Symbol;Acc:HGNC:7642]	0.008214	0.06821	-0.9026
ENSCAFG00000018767	SPEF2	sperm flagellar 2 [Source:HGNC Symbol;Acc:HGNC:26293]	1.57e-06	0.0001192	-1.247
ENSCAFG00000018782	PRLR	prolactin receptor [Source:HGNC Symbol;Acc:HGNC:9446]	5.2e-05	0.001782	-1.539
ENSCAFG00000018787	GNAL	G protein subunit alpha L [Source:HGNC Symbol;Acc:HGNC:4388]	0.001546	0.0217	-1.515
ENSCAFG00000018810	MKL2	MKL1/myocardin like 2 [Source:HGNC Symbol;Acc:HGNC:29819]	0.005038	0.04945	-1.318
ENSCAFG00000018816	RAI14	retinoic acid induced 14 [Source:HGNC Symbol;Acc:HGNC:14873]	0.00531	0.05115	-0.9619
ENSCAFG00000018826	STK26	serine/threonine kinase 26 [Source:HGNC Symbol;Acc:HGNC:18174]	0.002407	0.02971	-1.054
ENSCAFG00000018827	ERCC4	ERCC excision repair 4, endonuclease catalytic subunit [Source:HGNC Symbol;Acc:HGNC:3436]	0.001185	0.01827	-1.326
ENSCAFG00000018877	NPR3	natriuretic peptide receptor 3 [Source:HGNC Symbol;Acc:HGNC:7945]	1.45e-05	0.0006524	-2.552
ENSCAFG00000018882	FAM122B	family with sequence similarity 122B [Source:HGNC Symbol;Acc:HGNC:30490]	0.0002716	0.006172	-0.9315
ENSCAFG00000018935	CFAP53	cilia and flagella associated protein 53 [Source:HGNC Symbol;Acc:HGNC:26530]	0.002161	0.02754	-1.244
ENSCAFG00000018960	CORO6	coronin 6 [Source:HGNC Symbol;Acc:HGNC:21356]	1.55e-06	0.0001186	-2.773
ENSCAFG00000018989	BSND	barttin CLCNK type accessory beta subunit [Source:HGNC Symbol;Acc:HGNC:16512]	5.28e-05	0.001796	-2.704
ENSCAFG00000019096	IDS	iduronate 2-sulfatase precursor [Source:RefSeq peptide;Acc:NP_001041590]	9.29e-05	0.002716	-1.588
ENSCAFG00000019125	MTM1	myotubularin 1 [Source:HGNC Symbol;Acc:HGNC:7448]	0.005691	0.05339	-0.768
ENSCAFG00000019130	RFLNB	refilin B [Source:HGNC Symbol;Acc:HGNC:28705]	1.14e-06	9.25e-05	-2.235
ENSCAFG00000019142	LRP8	LDL receptor related protein 8 [Source:HGNC Symbol;Acc:HGNC:6700]	0.004245	0.04428	-2.174
ENSCAFG00000019200			0.005371	0.05145	-2.606
ENSCAFG00000019289	SGSM2	small G protein signaling modulator 2 [Source:HGNC Symbol;Acc:HGNC:29026]	0.003752	0.04039	-0.7877
ENSCAFG00000019298	PAFAH1B1	platelet activating factor acetylhydrolase 1b regulatory subunit 1 [Source:HGNC Symbol;Acc:HGNC:8574]	0.002397	0.02968	-0.687
ENSCAFG00000019377	CAMKK1	calcium/calmodulin dependent protein kinase kinase 1 [Source:HGNC Symbol;Acc:HGNC:1469]	0.006427	0.05821	-0.9429
ENSCAFG00000019596	CACNA1H	calcium voltage-gated channel subunit alpha1 H [Source:HGNC Symbol;Acc:HGNC:1395]	0.001996	0.02602	-1.239
ENSCAFG00000019599	TNFRSF25	TNF receptor superfamily member 25 [Source:HGNC Symbol;Acc:HGNC:11910]	0.001634	0.02256	-2.162
ENSCAFG00000019785	KIF1B	kinesin family member 1B [Source:HGNC Symbol;Acc:HGNC:16636]	0.000108	0.003097	-1.084
ENSCAFG00000019790	KCNC4	potassium voltage-gated channel subfamily C member 4 [Source:HGNC Symbol;Acc:HGNC:6236]	0.0004783	0.00948	-1.657
ENSCAFG00000019898	NTNG2	netrin G2 [Source:HGNC Symbol;Acc:HGNC:14288]	0.0001234	0.003402	-2.064
ENSCAFG00000019899	CA5A	carbonic anhydrase 5A [Source:HGNC Symbol;Acc:HGNC:1377]	0.0005664	0.01066	-2.734
ENSCAFG00000019909			0.004278	0.04452	-0.8917
ENSCAFG00000019971			0.00304	0.03497	-1.095
ENSCAFG00000019992	OLFM3	olfactomedin 3 [Source:HGNC Symbol;Acc:HGNC:17990]	0.001483	0.02115	-1.463
ENSCAFG00000020016	ATMIN	ATM interactor [Source:HGNC Symbol;Acc:HGNC:29034]	0.007897	0.06655	-1.071
ENSCAFG00000020062	DPYD	dihydropyrimidine dehydrogenase [Source:HGNC Symbol;Acc:HGNC:3012]	2.24e-05	0.0009239	-1.254
ENSCAFG00000020126	GCLM	glutamate-cysteine ligase modifier subunit [Source:HGNC Symbol;Acc:HGNC:4312]	0.0001748	0.004427	-1.341
ENSCAFG00000020153	MTSS1L	MTSS1L, I-BAR domain containing [Source:HGNC Symbol;Acc:HGNC:25094]	0.001667	0.0229	-1.368
ENSCAFG00000020156	RALGPS1	Ral GEF with PH domain and SH3 binding motif 1 [Source:HGNC Symbol;Acc:HGNC:16851]	0.000833	0.01408	-1.225
ENSCAFG00000020252	NQO1	NAD(P)H quinone dehydrogenase 1 [Source:HGNC Symbol;Acc:HGNC:2874]	0.001868	0.02476	-1.051
ENSCAFG00000020304	SSX2IP	SSX family member 2 interacting protein [Source:HGNC Symbol;Acc:HGNC:16509]	4.15e-06	0.0002613	-1.354
ENSCAFG00000020321	TTLL7	tubulin tyrosine ligase like 7 [Source:HGNC Symbol;Acc:HGNC:26242]	0.0004409	0.008936	-1.875
ENSCAFG00000020345	PTGFR	prostaglandin F receptor [Source:HGNC Symbol;Acc:HGNC:9600]	0.002565	0.03114	-2.299
ENSCAFG00000020378	KIAA0895L	KIAA0895 like [Source:HGNC Symbol;Acc:HGNC:34408]	0.003491	0.03851	-1.08
ENSCAFG00000020385	C16orf70	chromosome 16 open reading frame 70 [Source:HGNC Symbol;Acc:HGNC:29564]	0.004251	0.0443	-0.9292
ENSCAFG00000022717	ND2	NADH-ubiquinone oxidoreductase chain 2 [Source:UniProtKB/Swiss-Prot;Acc:Q9ZZ65]	1.21e-06	9.76e-05	-1.231
ENSCAFG00000022726	MT-CO2	Cytochrome c oxidase subunit 2 [Source:UniProtKB/Swiss-Prot;Acc:P67780]	0.004811	0.04822	-1.105
ENSCAFG00000022728	MT-ATP8	ATP synthase protein 8 [Source:UniProtKB/Swiss-Prot;Acc:Q9ZZ63]	7.41e-05	0.002299	-1.338
ENSCAFG00000022729	ATP6	ATP synthase subunit a [Source:UniProtKB/Swiss-Prot;Acc:Q9ZZ62]	2.93e-05	0.001144	-1.486
ENSCAFG00000022732	MT-ND3	NADH-ubiquinone oxidoreductase chain 3 [Source:UniProtKB/Swiss-Prot;Acc:Q9ZZ60]	0.0005932	0.01103	-1.897
ENSCAFG00000022734	ND4L	NADH-ubiquinone oxidoreductase chain 4L [Source:UniProtKB/Swiss-Prot;Acc:Q9ZZ59]	0.0007069	0.01244	-1.279
ENSCAFG00000022735	MT-ND4	NADH-ubiquinone oxidoreductase chain 4 [Source:UniProtKB/Swiss-Prot;Acc:Q9ZZ58]	0.006027	0.05552	-1.195
ENSCAFG00000022742	CYTB	Cytochrome b [Source:UniProtKB/Swiss-Prot;Acc:Q34101]	0.007256	0.06284	-1.102
ENSCAFG00000023004	SHANK3	SH3 and multiple ankyrin repeat domains 3 [Source:HGNC Symbol;Acc:HGNC:14294]	0.0001156	0.003268	-1.649
ENSCAFG00000023006	ALOX12	arachidonate 12-lipoxygenase, 12S type [Source:HGNC Symbol;Acc:HGNC:429]	0.000189	0.004707	-3.725
ENSCAFG00000023070	ACYP2	acylphosphatase 2 [Source:HGNC Symbol;Acc:HGNC:180]	0.0001097	0.003138	-1.805
ENSCAFG00000023358	SLC22A3	solute carrier family 22 member 3 [Source:HGNC Symbol;Acc:HGNC:10967]	0.003367	0.03763	-1.21
ENSCAFG00000023467	ACOT6	acyl-CoA thioesterase 6 [Source:VGNC Symbol;Acc:VGNC:50439]	0.0004295	0.008806	-1.323
ENSCAFG00000023593	ACOT4	acyl-CoA thioesterase 4 [Source:HGNC Symbol;Acc:HGNC:19748]	0.0002714	0.006172	-2.222
ENSCAFG00000023596	MFSD9	major facilitator superfamily domain containing 9 [Source:HGNC Symbol;Acc:HGNC:28158]	0.006471	0.05839	-1.386
ENSCAFG00000023600			0.0006679	0.01197	-4.527
ENSCAFG00000023734	CCDC136	coiled-coil domain containing 136 [Source:HGNC Symbol;Acc:HGNC:22225]	0.0004951	0.009684	-1.741
ENSCAFG00000024239	MLLT11	myeloid/lymphoid or mixed-lineage leukemia; translocated to, 11 [Source:HGNC Symbol;Acc:HGNC:16997]	0.003475	0.03839	-1.748
ENSCAFG00000024289	ZFP28	ZFP28 zinc finger protein [Source:HGNC Symbol;Acc:HGNC:17801]	0.007754	0.06581	-0.9877
ENSCAFG00000024327	NOL3	nucleolar protein 3 [Source:HGNC Symbol;Acc:HGNC:7869]	0.007197	0.0625	-1.899
ENSCAFG00000024366			7.9e-06	0.0004213	-1.582
ENSCAFG00000024531	TGOLN2	trans-golgi network protein 2 [Source:HGNC Symbol;Acc:HGNC:15450]	0.003792	0.04064	-1.123
ENSCAFG00000024686	MUM1L1	MUM1 like 1 [Source:HGNC Symbol;Acc:HGNC:26583]	0.001059	0.01679	-1.281
ENSCAFG00000024732	RUFY4	RUN and FYVE domain containing 4 [Source:HGNC Symbol;Acc:HGNC:24804]	0.002852	0.03343	-1.915
ENSCAFG00000024748	CD55	CD55 molecule (Cromer blood group) [Source:HGNC Symbol;Acc:HGNC:2665]	0.0088	0.07115	-0.7619
ENSCAFG00000024784	ARL16	ADP ribosylation factor like GTPase 16 [Source:HGNC Symbol;Acc:HGNC:27902]	0.005236	0.05077	-0.953
ENSCAFG00000024864	CHGA	chromogranin A [Source:HGNC Symbol;Acc:HGNC:1929]	0.0004373	0.008889	-1.644
ENSCAFG00000024888	FOLH1	folate hydrolase 1 [Source:HGNC Symbol;Acc:HGNC:3788]	0.008598	0.07011	-0.854
ENSCAFG00000024901	ZSCAN12	zinc finger and SCAN domain containing 12 [Source:HGNC Symbol;Acc:HGNC:13172]	0.0005685	0.01067	-1.256
ENSCAFG00000025016			6.38e-05	0.002046	-2.978
ENSCAFG00000025131			0.0005035	0.009749	-2.065
ENSCAFG00000025238	ENTPD5	ectonucleoside triphosphate diphosphohydrolase 5 [Source:HGNC Symbol;Acc:HGNC:3367]	0.004083	0.04303	-0.8497
ENSCAFG00000025327	SOX17	SRY-box 17 [Source:HGNC Symbol;Acc:HGNC:18122]	0.009045	0.07247	-1.561
ENSCAFG00000028514	TTPA	alpha tocopherol transfer protein [Source:HGNC Symbol;Acc:HGNC:12404]	0.007546	0.06453	-0.9766
ENSCAFG00000028783			0.001995	0.02602	-3.236
ENSCAFG00000028917	SNX10	sorting nexin 10 [Source:HGNC Symbol;Acc:HGNC:14974]	1.19e-05	0.0005664	-2.116
ENSCAFG00000029165	VMA21	VMA21, vacuolar ATPase assembly factor [Source:HGNC Symbol;Acc:HGNC:22082]	0.009782	0.07618	-1.288
ENSCAFG00000029203	EIF5A2	eukaryotic translation initiation factor 5A2 [Source:HGNC Symbol;Acc:HGNC:3301]	0.007538	0.0645	-0.7164
ENSCAFG00000029218	NCR3LG1	natural killer cell cytotoxicity receptor 3 ligand 1 [Source:VGNC Symbol;Acc:VGNC:52271]	0.007992	0.06703	-1.499
ENSCAFG00000029288			0.001323	0.01968	-1.495
ENSCAFG00000029468	OSGIN2	oxidative stress induced growth inhibitor family member 2 [Source:HGNC Symbol;Acc:HGNC:1355]	0.005218	0.05063	-0.7458
ENSCAFG00000029613	AMACR	alpha-methylacyl-CoA racemase [Source:HGNC Symbol;Acc:HGNC:451]	2.91e-07	3.31e-05	-1.786
ENSCAFG00000029617	TM2D2	TM2 domain containing 2 [Source:HGNC Symbol;Acc:HGNC:24127]	0.0007002	0.01237	-1.247
ENSCAFG00000029649			0.001302	0.01952	-1.604
ENSCAFG00000029664	NUDT19	nudix hydrolase 19 [Source:HGNC Symbol;Acc:HGNC:32036]	0.005078	0.04972	-1.393
ENSCAFG00000029719			0.003274	0.03689	-3.55
ENSCAFG00000029721	ZNF132	zinc finger protein 132 [Source:HGNC Symbol;Acc:HGNC:12916]	4.74e-05	0.001668	-1.448
ENSCAFG00000029877	HIST2H2BE	histone cluster 2 H2B family member e [Source:HGNC Symbol;Acc:HGNC:4760]	0.001583	0.0221	-1.475
ENSCAFG00000029897			0.006969	0.06103	-1.164
ENSCAFG00000029919	CLIC3	chloride intracellular channel 3 [Source:HGNC Symbol;Acc:HGNC:2064]	3.74e-05	0.001403	-2.598
ENSCAFG00000029949	ZFP14	ZFP14 zinc finger protein [Source:HGNC Symbol;Acc:HGNC:29312]	0.005098	0.04982	-0.9844
ENSCAFG00000029984			0.0006944	0.01232	-1.459
ENSCAFG00000029988	C11orf91	chromosome 11 open reading frame 91 [Source:HGNC Symbol;Acc:HGNC:34444]	0.0003139	0.006889	-2.797
ENSCAFG00000030105	IL33	interleukin 33 [Source:HGNC Symbol;Acc:HGNC:16028]	0.003555	0.03886	-0.9922
ENSCAFG00000030215			0.001991	0.02602	-2.003
ENSCAFG00000030250	RIDA	reactive intermediate imine deaminase A homolog [Source:NCBI gene;Acc:475043]	0.0001382	0.003688	-2.768
ENSCAFG00000030293			0.002556	0.03112	-2.151
ENSCAFG00000030643			0.005109	0.04986	-1.873
ENSCAFG00000030738	MEIG1	meiosis/spermiogenesis associated 1 [Source:HGNC Symbol;Acc:HGNC:23429]	0.0009682	0.01572	-2.498
ENSCAFG00000030791			0.0016	0.02221	-2.351
ENSCAFG00000030830	AOC2	amine oxidase, copper containing 2 [Source:HGNC Symbol;Acc:HGNC:549]	2.88e-05	0.001132	-2.055
ENSCAFG00000030832	TDRD15	tudor domain containing 15 [Source:HGNC Symbol;Acc:HGNC:45037]	0.003914	0.04171	-2.944
ENSCAFG00000030874			0.009708	0.0759	-1.637
ENSCAFG00000030888			0.003958	0.04203	-1.924
ENSCAFG00000030892	PERP	PERP, TP53 apoptosis effector [Source:HGNC Symbol;Acc:HGNC:17637]	1.86e-05	0.0008018	-1.222
ENSCAFG00000031056	MANEA	mannosidase endo-alpha [Source:HGNC Symbol;Acc:HGNC:21072]	0.006886	0.06064	-1.129
ENSCAFG00000031209	PDF	peptide deformylase (mitochondrial) [Source:HGNC Symbol;Acc:HGNC:30012]	0.003793	0.04064	-1.404
ENSCAFG00000031264	CYYR1	cysteine and tyrosine rich 1 [Source:HGNC Symbol;Acc:HGNC:16274]	0.0001349	0.003616	-1.193
ENSCAFG00000031277			0.0003353	0.007199	-1.857
ENSCAFG00000031319	TMEM236	transmembrane protein 236 [Source:HGNC Symbol;Acc:HGNC:23473]	0.006797	0.06011	-1.047
ENSCAFG00000031436			0.004497	0.04602	-1.259
ENSCAFG00000031474			5.21e-05	0.001782	-4.189
ENSCAFG00000031562	ZPR1	ZPR1 zinc finger [Source:HGNC Symbol;Acc:HGNC:13051]	0.00299	0.03453	-1.052
ENSCAFG00000031611	EFCAB8	EF-hand calcium binding domain 8 [Source:HGNC Symbol;Acc:HGNC:34532]	3.15e-06	0.0002087	-2.423
ENSCAFG00000031626			0.0002135	0.005102	-2.92
ENSCAFG00000031664			0.001515	0.02144	-1.405
ENSCAFG00000031752	UBE2G2	ubiquitin conjugating enzyme E2 G2 [Source:HGNC Symbol;Acc:HGNC:12483]	0.003331	0.03734	-0.9296
ENSCAFG00000031860	HIST1H2AC	histone cluster 1 H2A family member c [Source:HGNC Symbol;Acc:HGNC:4733]	0.006458	0.05834	-2.108
ENSCAFG00000031879			6.8e-06	0.0003784	-2.855
ENSCAFG00000031922	GPX3	glutathione peroxidase 3 precursor [Source:RefSeq peptide;Acc:NP_001157926]	2.19e-06	0.0001542	-2.49
ENSCAFG00000032088			3.69e-05	0.001388	-2.352
ENSCAFG00000032099			0.0001859	0.004649	-2.062
ENSCAFG00000032100	CSRNP3	cysteine and serine rich nuclear protein 3 [Source:HGNC Symbol;Acc:HGNC:30729]	0.0002595	0.005973	-3.031
ENSCAFG00000032142	PDE1B	phosphodiesterase 1B [Source:HGNC Symbol;Acc:HGNC:8775]	0.002265	0.02842	-2.052
ENSCAFG00000032191	MAP1A	microtubule associated protein 1A [Source:HGNC Symbol;Acc:HGNC:6835]	3.27e-06	0.0002138	-1.805
ENSCAFG00000032261	SPA17	sperm autoantigenic protein 17 [Source:HGNC Symbol;Acc:HGNC:11210]	0.0007528	0.01308	-1.72
ENSCAFG00000032273	FXYD6	FXYD domain containing ion transport regulator 6 [Source:HGNC Symbol;Acc:HGNC:4030]	0.002668	0.0319	-1.978
ENSCAFG00000032426	PTPMT1	protein tyrosine phosphatase, mitochondrial 1 [Source:HGNC Symbol;Acc:HGNC:26965]	0.002648	0.03177	-1.288
ENSCAFG00000032473	ISCA2	iron-sulfur cluster assembly 2 [Source:HGNC Symbol;Acc:HGNC:19857]	0.00179	0.02403	-1.213
ENSCAFG00000032489	SHISA7	shisa family member 7 [Source:HGNC Symbol;Acc:HGNC:35409]	2.88e-05	0.001132	-2.415
ENSCAFG00000032493	HIC2	HIC ZBTB transcriptional repressor 2 [Source:HGNC Symbol;Acc:HGNC:18595]	0.0008731	0.01456	-1.193
ENSCAFG00000032575			0.0002134	0.005102	-2.333
ENSCAFG00000032579	IRX3	iroquois homeobox 3 [Source:HGNC Symbol;Acc:HGNC:14360]	0.005691	0.05339	-1.994
ENSCAFG00000032585			0.0011	0.01716	-1.084
ENSCAFG00000032742			0.00139	0.02032	-1.402
ENSCAFG00000032746	MXD1	MAX dimerization protein 1 [Source:HGNC Symbol;Acc:HGNC:6761]	0.004172	0.04369	-0.7657

## Sheet: Day 30 Upregulated
Supplemental Table 2: List of UPREGULATED DEGs found in the contrast "Day 30 treated over day 30 control" (P<0.01; FDR<0.1)
Ensembl gene ID	Gene name	Gene description	P-Value	FDR	log2 Ratio
ENSCAFG00000000141	NACA		1.991e-06	0.0007503	0.7799
ENSCAFG00000000356	TBK1	TANK binding kinase 1 [Source:HGNC Symbol;Acc:HGNC:11584]	0.002974	0.08223	0.4994
ENSCAFG00000000364	WIF1	WNT inhibitory factor 1 [Source:HGNC Symbol;Acc:HGNC:18081]	0.00138	0.05243	3.938
ENSCAFG00000000459	TBC1D15	TBC1 domain family member 15 [Source:HGNC Symbol;Acc:HGNC:25694]	0.000199	0.0189	1.18
ENSCAFG00000000493	OSR2	odd-skipped related transciption factor 2 [Source:HGNC Symbol;Acc:HGNC:15830]	0.003955	0.0964	1.189
ENSCAFG00000000586	CPT1B	carnitine palmitoyltransferase 1B [Source:HGNC Symbol;Acc:HGNC:2329]	0.001261	0.05069	1.227
ENSCAFG00000000665	TAGAP	T-cell activation RhoGTPase activating protein [Source:HGNC Symbol;Acc:HGNC:15669]	5.242e-14	6.912e-10	1.802
ENSCAFG00000000816	EIF3H	eukaryotic translation initiation factor 3 subunit H [Source:HGNC Symbol;Acc:HGNC:3273]	0.004136	0.0991	0.6452
ENSCAFG00000000867	RAD50	RAD50 double strand break repair protein [Source:VGNC Symbol;Acc:VGNC:51759]	6.757e-06	0.001896	0.8518
ENSCAFG00000000916	GDF9	growth differentiation factor 9 [Source:HGNC Symbol;Acc:HGNC:4224]	0.0002634	0.0221	2.24
ENSCAFG00000001016	TRDN	triadin [Source:RefSeq peptide;Acc:NP_001003154]	8.33e-07	0.0004068	2.378
ENSCAFG00000001108	LRRC6	leucine rich repeat containing 6 [Source:HGNC Symbol;Acc:HGNC:16725]	0.001559	0.05514	0.8207
ENSCAFG00000001219	ERCC6L2	ERCC excision repair 6 like 2 [Source:HGNC Symbol;Acc:HGNC:26922]	0.001299	0.05126	0.8202
ENSCAFG00000001317	EEF1D	eukaryotic translation elongation factor 1 delta [Source:HGNC Symbol;Acc:HGNC:3211]	0.002792	0.07966	0.7231
ENSCAFG00000001346	RPL3	60S ribosomal protein L3 [Source:RefSeq peptide;Acc:NP_001239088]	0.003695	0.09335	0.6576
ENSCAFG00000001382	MAPK13	mitogen-activated protein kinase 13 [Source:HGNC Symbol;Acc:HGNC:6875]	0.004116	0.0991	0.8661
ENSCAFG00000001448	PIM1	proto-oncogene serine/threonine-protein kinase pim-1 [Source:RefSeq peptide;Acc:NP_001139649]	0.003728	0.09363	1.254
ENSCAFG00000001551	PSIP1	PC4 and SFRS1 interacting protein 1 [Source:HGNC Symbol;Acc:HGNC:9527]	0.001005	0.04461	0.8795
ENSCAFG00000001566	CNTLN	centlein [Source:HGNC Symbol;Acc:HGNC:23432]	4.29e-05	0.00714	1.02
ENSCAFG00000001615	RPS6	ribosomal protein S6 [Source:HGNC Symbol;Acc:HGNC:10429]	0.00056	0.03274	0.6579
ENSCAFG00000001677	RPL8	ribosomal protein L8 [Source:HGNC Symbol;Acc:HGNC:10368]	0.001446	0.05307	0.5394
ENSCAFG00000001688	ELAVL2	ELAV like RNA binding protein 2 [Source:HGNC Symbol;Acc:HGNC:3313]	0.001179	0.04881	1.94
ENSCAFG00000001706	IFT74	intraflagellar transport 74 [Source:HGNC Symbol;Acc:HGNC:21424]	6.403e-07	0.0003518	1.197
ENSCAFG00000001791	ALDH1A1	retinal dehydrogenase 1 [Source:RefSeq peptide;Acc:NP_001273906]	5.677e-07	0.0003403	0.9273
ENSCAFG00000001833	ABCB4	ATP binding cassette subfamily B member 4 [Source:HGNC Symbol;Acc:HGNC:45]	0.0002745	0.02248	3.49
ENSCAFG00000001935	AKAP9	A-kinase anchoring protein 9 [Source:HGNC Symbol;Acc:HGNC:379]	0.002727	0.07921	0.8106
ENSCAFG00000001946	GALT	galactose-1-phosphate uridylyltransferase [Source:HGNC Symbol;Acc:HGNC:4135]	0.0005654	0.03274	1.189
ENSCAFG00000002025	GCC2	GRIP and coiled-coil domain containing 2 [Source:HGNC Symbol;Acc:HGNC:23218]	0.001574	0.05522	0.7955
ENSCAFG00000002077	CA9	carbonic anhydrase 9 [Source:HGNC Symbol;Acc:HGNC:1383]	0.003714	0.09363	1.205
ENSCAFG00000002086	TPM2	tropomyosin 2 (beta) [Source:HGNC Symbol;Acc:HGNC:12011]	0.000239	0.02074	1.548
ENSCAFG00000002156	TFAP2B	Transcription factor AP-2-beta [Source:UniProtKB/Swiss-Prot;Acc:Q76HI7]	0.001453	0.05307	2.855
ENSCAFG00000002190	RFX8	RFX family member 8, lacking RFX DNA binding domain [Source:HGNC Symbol;Acc:HGNC:37253]	0.0008827	0.04172	1.611
ENSCAFG00000002227	C1GALT1	core 1 synthase, glycoprotein-N-acetylgalactosamine 3-beta-galactosyltransferase 1 [Source:HGNC Symbol;Acc:HGNC:24337]	0.0006067	0.03423	1.718
ENSCAFG00000002278	EIF5B	eukaryotic translation initiation factor 5B [Source:HGNC Symbol;Acc:HGNC:30793]	0.002379	0.07297	0.7207
ENSCAFG00000002305	LRRC1	leucine rich repeat containing 1 [Source:HGNC Symbol;Acc:HGNC:14307]	0.001646	0.05694	0.7447
ENSCAFG00000002306			0.00178	0.06033	0.7539
ENSCAFG00000002308	VWDE	von Willebrand factor D and EGF domains [Source:HGNC Symbol;Acc:HGNC:21897]	0.0001677	0.01676	1.522
ENSCAFG00000002309	OMD	osteomodulin [Source:HGNC Symbol;Acc:HGNC:8134]	7.694e-11	3.382e-07	2.096
ENSCAFG00000002313	OGN	osteoglycin [Source:HGNC Symbol;Acc:HGNC:8126]	1.508e-06	0.0006627	1.221
ENSCAFG00000002413	DST	dystonin [Source:HGNC Symbol;Acc:HGNC:1090]	0.0001899	0.01847	0.7487
ENSCAFG00000002447	BEND6	BEN domain containing 6 [Source:HGNC Symbol;Acc:HGNC:20871]	0.0002367	0.02073	0.9486
ENSCAFG00000002493	PHF3	PHD finger protein 3 [Source:HGNC Symbol;Acc:HGNC:8921]	0.002836	0.08009	0.9002
ENSCAFG00000002641	TTC7A	tetratricopeptide repeat domain 7A [Source:HGNC Symbol;Acc:HGNC:19750]	0.002775	0.07966	0.8345
ENSCAFG00000002711	SENP6	SUMO1/sentrin specific peptidase 6 [Source:HGNC Symbol;Acc:HGNC:20944]	0.001487	0.05386	0.6864
ENSCAFG00000002727	ABCA1	ATP binding cassette subfamily A member 1 [Source:HGNC Symbol;Acc:HGNC:29]	0.001413	0.05248	1.236
ENSCAFG00000002751	CENPC	centromere protein C [Source:HGNC Symbol;Acc:HGNC:1854]	0.003102	0.08364	0.88
ENSCAFG00000002793	IRAK1BP1	interleukin 1 receptor associated kinase 1 binding protein 1 [Source:HGNC Symbol;Acc:HGNC:17368]	0.003616	0.0926	0.8999
ENSCAFG00000002862	IBTK	inhibitor of Bruton tyrosine kinase [Source:HGNC Symbol;Acc:HGNC:17853]	0.0008178	0.04039	0.7196
ENSCAFG00000002978	LPAR1	lysophosphatidic acid receptor 1 [Source:HGNC Symbol;Acc:HGNC:3166]	0.002425	0.07368	1.039
ENSCAFG00000002995	TAX1BP1	Tax1 binding protein 1 [Source:HGNC Symbol;Acc:HGNC:11575]	9.511e-05	0.01186	1.045
ENSCAFG00000003045	ZNF292	zinc finger protein 292 [Source:HGNC Symbol;Acc:HGNC:18410]	7.109e-05	0.009867	1.084
ENSCAFG00000003177	AGBL3	ATP/GTP binding protein like 3 [Source:HGNC Symbol;Acc:HGNC:27981]	0.001334	0.05135	1.084
ENSCAFG00000003239	ETAA1	ETAA1, ATR kinase activator [Source:HGNC Symbol;Acc:HGNC:24648]	0.0004238	0.02739	0.899
ENSCAFG00000003263	RPS7	ribosomal protein S7 [Source:HGNC Symbol;Acc:HGNC:10440]	0.0002695	0.02222	0.6232
ENSCAFG00000003290	THAP5	THAP domain containing 5 [Source:HGNC Symbol;Acc:HGNC:23188]	0.001376	0.05243	0.9204
ENSCAFG00000003430	UFL1	UFM1 specific ligase 1 [Source:HGNC Symbol;Acc:HGNC:23039]	7.431e-07	0.000392	0.9249
ENSCAFG00000003471	PNISR	PNN interacting serine and arginine rich protein [Source:HGNC Symbol;Acc:HGNC:21222]	0.003675	0.0932	0.844
ENSCAFG00000003528	TCAF1	TRPM8 channel associated factor 1 [Source:HGNC Symbol;Acc:HGNC:22201]	0.001339	0.05135	0.9866
ENSCAFG00000003619	CLCN1	Chloride channel protein 1 [Source:UniProtKB/Swiss-Prot;Acc:Q9MZT1]	0.000348	0.02521	2.899
ENSCAFG00000003631	RPS11	40S ribosomal protein S11 [Source:RefSeq peptide;Acc:NP_001300712]	0.001681	0.05773	0.6459
ENSCAFG00000003646	SFRP4	secreted frizzled related protein 4 [Source:HGNC Symbol;Acc:HGNC:10778]	0.00242	0.07368	1.476
ENSCAFG00000003785	PCDH10	protocadherin 10 [Source:VGNC Symbol;Acc:VGNC:49674]	0.0005661	0.03274	2.181
ENSCAFG00000003895	HSD17B14	hydroxysteroid 17-beta dehydrogenase 14 [Source:HGNC Symbol;Acc:HGNC:23238]	0.00126	0.05069	1.049
ENSCAFG00000003912	BCAP29	B-cell receptor associated protein 29 [Source:HGNC Symbol;Acc:HGNC:24131]	0.003052	0.08313	0.7989
ENSCAFG00000004076	KIF5B	kinesin family member 5B [Source:HGNC Symbol;Acc:HGNC:6324]	0.002771	0.07966	0.7338
ENSCAFG00000004235	DNAJC2	DnaJ heat shock protein family (Hsp40) member C2 [Source:HGNC Symbol;Acc:HGNC:13192]	0.001254	0.05069	0.963
ENSCAFG00000004236	ATP6V0A4	ATPase H+ transporting V0 subunit a4 [Source:HGNC Symbol;Acc:HGNC:866]	0.001417	0.05249	3.09
ENSCAFG00000004380	PYGB	glycogen phosphorylase B [Source:HGNC Symbol;Acc:HGNC:9723]	0.002477	0.07491	0.5828
ENSCAFG00000004407	ME3	malic enzyme 3 [Source:HGNC Symbol;Acc:HGNC:6985]	0.0005371	0.03219	1.036
ENSCAFG00000004557	GPALPP1	GPALPP motifs containing 1 [Source:HGNC Symbol;Acc:HGNC:20298]	0.0004679	0.02952	0.7611
ENSCAFG00000004609	PCF11	PCF11 cleavage and polyadenylation factor subunit [Source:HGNC Symbol;Acc:HGNC:30097]	0.003782	0.09392	0.8057
ENSCAFG00000004616	RAB30	RAB30, member RAS oncogene family [Source:HGNC Symbol;Acc:HGNC:9770]	0.001092	0.04661	0.8235
ENSCAFG00000004631			0.0001473	0.0158	5.045
ENSCAFG00000004673	KHK	ketohexokinase [Source:HGNC Symbol;Acc:HGNC:6315]	0.002688	0.07852	0.9064
ENSCAFG00000004806	GOLGA4	golgin A4 [Source:HGNC Symbol;Acc:HGNC:4427]	0.0001696	0.01682	0.9449
ENSCAFG00000004839	UPF2	UPF2 regulator of nonsense transcripts homolog (yeast) [Source:HGNC Symbol;Acc:HGNC:17854]	0.002512	0.07527	0.785
ENSCAFG00000004897	RSF1	remodeling and spacing factor 1 [Source:HGNC Symbol;Acc:HGNC:18118]	0.0002114	0.01977	1.072
ENSCAFG00000005032	PIBF1	progesterone immunomodulatory binding factor 1 [Source:HGNC Symbol;Acc:HGNC:23352]	0.001289	0.05126	1.151
ENSCAFG00000005126	LCT	lactase [Source:HGNC Symbol;Acc:HGNC:6530]	0.002769	0.07966	2.395
ENSCAFG00000005138	RPL14		0.0001832	0.01803	0.5991
ENSCAFG00000005144	FNDC4	fibronectin type III domain containing 4 [Source:HGNC Symbol;Acc:HGNC:20239]	0.002116	0.0669	1.462
ENSCAFG00000005336	EBNA1BP2	EBNA1 binding protein 2 [Source:HGNC Symbol;Acc:HGNC:15531]	1.923e-05	0.004219	0.8435
ENSCAFG00000005402	RPS3	40S ribosomal protein S3 [Source:UniProtKB/Swiss-Prot;Acc:E2RH47]	0.0007358	0.03805	0.665
ENSCAFG00000005587	ESF1	ESF1 nucleolar pre-rRNA processing protein homolog [Source:HGNC Symbol;Acc:HGNC:15898]	2.657e-05	0.004866	1.071
ENSCAFG00000005827	PRPF40A	pre-mRNA processing factor 40 homolog A [Source:HGNC Symbol;Acc:HGNC:16463]	2.559e-05	0.004821	1.082
ENSCAFG00000005847	ADAM9	ADAM metallopeptidase domain 9 [Source:HGNC Symbol;Acc:HGNC:216]	0.0009926	0.04422	0.7444
ENSCAFG00000005867			0.003195	0.08528	6.133
ENSCAFG00000005874	MAP4K1	mitogen-activated protein kinase kinase kinase kinase 1 [Source:HGNC Symbol;Acc:HGNC:6863]	0.0006342	0.03442	1.498
ENSCAFG00000006085	CEBPZ	CCAAT/enhancer binding protein zeta [Source:HGNC Symbol;Acc:HGNC:24218]	1.514e-05	0.003629	1.213
ENSCAFG00000006163	EEA1	early endosome antigen 1 [Source:HGNC Symbol;Acc:HGNC:3185]	1.867e-06	0.0007241	1.028
ENSCAFG00000006222	CEP83	centrosomal protein 83 [Source:HGNC Symbol;Acc:HGNC:17966]	0.002573	0.07624	1.043
ENSCAFG00000006362	NPHP3	nephrocystin 3 [Source:HGNC Symbol;Acc:HGNC:7907]	0.004037	0.09805	0.7115
ENSCAFG00000006388	NTN4	netrin 4 [Source:HGNC Symbol;Acc:HGNC:13658]	4.236e-05	0.00714	0.9746
ENSCAFG00000006465			0.001702	0.05799	4.606
ENSCAFG00000006544	PTPN20	protein tyrosine phosphatase, non-receptor type 20 [Source:HGNC Symbol;Acc:HGNC:23423]	0.0001071	0.01261	1.768
ENSCAFG00000006553	TMF1	TATA element modulatory factor 1 [Source:HGNC Symbol;Acc:HGNC:11870]	0.0005339	0.03215	0.9717
ENSCAFG00000006713	APLP1	amyloid beta precursor like protein 1 [Source:HGNC Symbol;Acc:HGNC:597]	0.0008774	0.04162	1.665
ENSCAFG00000006743	PCMTD1	protein-L-isoaspartate (D-aspartate) O-methyltransferase domain containing 1 [Source:HGNC Symbol;Acc:HGNC:30483]	1.951e-05	0.004219	0.8698
ENSCAFG00000006819	RB1CC1	RB1 inducible coiled-coil 1 [Source:HGNC Symbol;Acc:HGNC:15574]	0.0009117	0.04247	0.8124
ENSCAFG00000006915	MTMR7	myotubularin related protein 7 [Source:HGNC Symbol;Acc:HGNC:7454]	0.00296	0.08223	1.196
ENSCAFG00000006953	PDGFRL	platelet derived growth factor receptor like [Source:HGNC Symbol;Acc:HGNC:8805]	0.003727	0.09363	0.7435
ENSCAFG00000007095	FXYD1	FXYD domain containing ion transport regulator 1 [Source:HGNC Symbol;Acc:HGNC:4025]	0.001256	0.05069	0.907
ENSCAFG00000007113	PCM1	pericentriolar material 1 [Source:HGNC Symbol;Acc:HGNC:8727]	0.001562	0.05514	0.8737
ENSCAFG00000007115			0.003576	0.0919	1.281
ENSCAFG00000007117	EIF4B	eukaryotic translation initiation factor 4B [Source:HGNC Symbol;Acc:HGNC:3285]	0.001258	0.05069	0.5248
ENSCAFG00000007129	SCN1B	sodium voltage-gated channel beta subunit 1 [Source:HGNC Symbol;Acc:HGNC:10586]	5.718e-05	0.008472	1.582
ENSCAFG00000007160	ZC3H6	zinc finger CCCH-type containing 6 [Source:HGNC Symbol;Acc:HGNC:24762]	4.583e-06	0.001343	1.364
ENSCAFG00000007261	ACOX2	acyl-CoA oxidase 2 [Source:HGNC Symbol;Acc:HGNC:120]	0.000974	0.04407	1.403
ENSCAFG00000007301	CWC27	CWC27 spliceosome associated protein homolog [Source:HGNC Symbol;Acc:HGNC:10664]	0.0002981	0.02307	1.053
ENSCAFG00000007418	RNF17	ring finger protein 17 [Source:HGNC Symbol;Acc:HGNC:10060]	0.0006199	0.03423	5.244
ENSCAFG00000007456	GLT8D2	glycosyltransferase 8 domain containing 2 [Source:HGNC Symbol;Acc:HGNC:24890]	1.094e-05	0.002721	1.057
ENSCAFG00000007580	LYVE1	lymphatic vessel endothelial hyaluronan receptor 1 [Source:HGNC Symbol;Acc:HGNC:14687]	0.001568	0.05514	0.9225
ENSCAFG00000007624	NMNAT3	nicotinamide nucleotide adenylyltransferase 3 [Source:HGNC Symbol;Acc:HGNC:20989]	0.001424	0.05262	1.186
ENSCAFG00000007650	NEK1	NIMA related kinase 1 [Source:HGNC Symbol;Acc:HGNC:7744]	0.000431	0.02759	0.7278
ENSCAFG00000007753	GK5	glycerol kinase 5 (putative) [Source:HGNC Symbol;Acc:HGNC:28635]	0.002088	0.06635	1.055
ENSCAFG00000007822	BDP1	B double prime 1, subunit of RNA polymerase III transcription initiation factor IIIB [Source:HGNC Symbol;Acc:HGNC:13652]	0.001332	0.05135	0.8324
ENSCAFG00000007868	LACTB2	lactamase beta 2 [Source:HGNC Symbol;Acc:HGNC:18512]	8.424e-06	0.002267	0.9064
ENSCAFG00000007894	EYA1	EYA transcriptional coactivator and phosphatase 1 [Source:HGNC Symbol;Acc:HGNC:3519]	0.0003445	0.02521	3.258
ENSCAFG00000007898	CLIP1	CAP-Gly domain containing linker protein 1 [Source:HGNC Symbol;Acc:HGNC:10461]	0.0002947	0.02307	0.8434
ENSCAFG00000007952	APPL1	adaptor protein, phosphotyrosine interacting with PH domain and leucine zipper 1 [Source:HGNC Symbol;Acc:HGNC:24035]	0.0005073	0.03083	0.8566
ENSCAFG00000008021	RPL7		0.0004345	0.02768	0.5784
ENSCAFG00000008101	PLOD2	procollagen-lysine,2-oxoglutarate 5-dioxygenase 2 [Source:HGNC Symbol;Acc:HGNC:9082]	0.003764	0.09375	0.6636
ENSCAFG00000008336			0.0001016	0.01229	0.6641
ENSCAFG00000008414			1.758e-10	4.637e-07	2.192
ENSCAFG00000008428	IFT81	intraflagellar transport 81 [Source:HGNC Symbol;Acc:HGNC:14313]	0.00226	0.06995	0.8078
ENSCAFG00000008537	IGSF10	immunoglobulin superfamily member 10 [Source:HGNC Symbol;Acc:HGNC:26384]	0.00262	0.07736	2.196
ENSCAFG00000008598	LRRCC1	leucine rich repeat and coiled-coil centrosomal protein 1 [Source:HGNC Symbol;Acc:HGNC:29373]	5.123e-08	4.222e-05	1.136
ENSCAFG00000008603	MBNL1	muscleblind like splicing regulator 1 [Source:HGNC Symbol;Acc:HGNC:6923]	4.998e-05	0.007808	1.074
ENSCAFG00000008670	PTK2B	protein tyrosine kinase 2 beta [Source:HGNC Symbol;Acc:HGNC:9612]	3.271e-06	0.001052	1.653
ENSCAFG00000008992			0.001092	0.04661	0.6265
ENSCAFG00000009020	ARL13B	ADP ribosylation factor like GTPase 13B [Source:HGNC Symbol;Acc:HGNC:25419]	0.001302	0.05126	0.7118
ENSCAFG00000009052	LIN54	lin-54 DREAM MuvB core complex component [Source:HGNC Symbol;Acc:HGNC:25397]	0.002569	0.07624	0.7847
ENSCAFG00000009067	ZNF638	zinc finger protein 638 [Source:HGNC Symbol;Acc:HGNC:17894]	0.002192	0.06866	0.812
ENSCAFG00000009091	TPH1	tryptophan hydroxylase 1 [Source:HGNC Symbol;Acc:HGNC:12008]	0.002781	0.07966	3.964
ENSCAFG00000009190	ST3GAL6	ST3 beta-galactoside alpha-2,3-sialyltransferase 6 [Source:HGNC Symbol;Acc:HGNC:18080]	0.004053	0.09824	0.6645
ENSCAFG00000009255	PTPN22	protein tyrosine phosphatase, non-receptor type 22 [Source:HGNC Symbol;Acc:HGNC:9652]	0.003058	0.08313	1.346
ENSCAFG00000009331	DPY19L4	dpy-19 like 4 (C. elegans) [Source:HGNC Symbol;Acc:HGNC:27829]	0.0001641	0.01676	0.8051
ENSCAFG00000009365	SPINT1	serine peptidase inhibitor, Kunitz type 1 [Source:HGNC Symbol;Acc:HGNC:11246]	0.0002864	0.02274	1.678
ENSCAFG00000009433	BAZ2B	bromodomain adjacent to zinc finger domain 2B [Source:HGNC Symbol;Acc:HGNC:963]	0.002541	0.07582	0.7427
ENSCAFG00000009497	ACCS	1-aminocyclopropane-1-carboxylate synthase homolog (inactive) [Source:HGNC Symbol;Acc:HGNC:23989]	3.564e-06	0.001093	0.8538
ENSCAFG00000009601	RPL24	ribosomal protein L24 [Source:VGNC Symbol;Acc:VGNC:53086]	0.003923	0.09597	0.7448
ENSCAFG00000009633	CBR3	carbonyl reductase 3 [Source:HGNC Symbol;Acc:HGNC:1549]	0.0007243	0.03764	1.321
ENSCAFG00000009771	TTC3	tetratricopeptide repeat domain 3 [Source:HGNC Symbol;Acc:HGNC:12393]	0.003575	0.0919	0.7697
ENSCAFG00000009919	NPM3	nucleophosmin/nucleoplasmin 3 [Source:HGNC Symbol;Acc:HGNC:7931]	0.003574	0.0919	0.7101
ENSCAFG00000009924	TAOK3	TAO kinase 3 [Source:HGNC Symbol;Acc:HGNC:18133]	2.743e-07	0.0001837	1.058
ENSCAFG00000010160	TPMT	Thiopurine S-methyltransferase [Source:UniProtKB/Swiss-Prot;Acc:Q8HX86]	0.0002506	0.0216	0.7543
ENSCAFG00000010250	KIF21A	kinesin family member 21A [Source:HGNC Symbol;Acc:HGNC:19349]	0.001142	0.04765	0.8179
ENSCAFG00000010280	DZIP3	DAZ interacting zinc finger protein 3 [Source:HGNC Symbol;Acc:HGNC:30938]	3.456e-06	0.001085	1.499
ENSCAFG00000010449	FOXRED1	FAD dependent oxidoreductase domain containing 1 [Source:HGNC Symbol;Acc:HGNC:26927]	0.002133	0.06728	0.5405
ENSCAFG00000010570			0.0008244	0.04046	1.341
ENSCAFG00000010573	UCHL5	ubiquitin C-terminal hydrolase L5 [Source:HGNC Symbol;Acc:HGNC:19678]	5.314e-05	0.008055	0.7763
ENSCAFG00000010589	FGD4	FYVE, RhoGEF and PH domain containing 4 [Source:HGNC Symbol;Acc:HGNC:19125]	0.001967	0.06453	0.7706
ENSCAFG00000010602	ELF3	E74 like ETS transcription factor 3 [Source:HGNC Symbol;Acc:HGNC:3318]	0.003895	0.09546	1.969
ENSCAFG00000010603	RGS1	regulator of G protein signaling 1 [Source:HGNC Symbol;Acc:HGNC:9991]	2.119e-05	0.004276	1.44
ENSCAFG00000010762	SMC3	structural maintenance of chromosomes 3 [Source:HGNC Symbol;Acc:HGNC:2468]	0.0007974	0.03983	0.9225
ENSCAFG00000010880	TRIP11	thyroid hormone receptor interactor 11 [Source:HGNC Symbol;Acc:HGNC:12305]	0.001058	0.04621	0.9348
ENSCAFG00000011188	GALNT3	polypeptide N-acetylgalactosaminyltransferase 3 [Source:HGNC Symbol;Acc:HGNC:4125]	0.001084	0.04658	1.342
ENSCAFG00000011212	PIK3CA	phosphatidylinositol-4,5-bisphosphate 3-kinase catalytic subunit alpha [Source:HGNC Symbol;Acc:HGNC:8975]	0.001111	0.0469	0.7883
ENSCAFG00000011239	CCDC186	coiled-coil domain containing 186 [Source:HGNC Symbol;Acc:HGNC:24349]	0.001152	0.04793	1.113
ENSCAFG00000011368			0.002628	0.07736	2.619
ENSCAFG00000011381	ZBTB41	zinc finger and BTB domain containing 41 [Source:HGNC Symbol;Acc:HGNC:24819]	0.0008391	0.04083	0.9676
ENSCAFG00000011438	SCN9A	sodium voltage-gated channel alpha subunit 9 [Source:HGNC Symbol;Acc:HGNC:10597]	0.000487	0.03001	0.9565
ENSCAFG00000011439	ARID4B	AT-rich interaction domain 4B [Source:HGNC Symbol;Acc:HGNC:15550]	5.092e-05	0.007808	0.969
ENSCAFG00000011507	RBM34	RNA binding motif protein 34 [Source:HGNC Symbol;Acc:HGNC:28965]	0.0006022	0.03423	0.8709
ENSCAFG00000011582	FXR1	FMR1 autosomal homolog 1 [Source:HGNC Symbol;Acc:HGNC:4023]	0.0009814	0.04407	0.5272
ENSCAFG00000011595	ARHGAP6	Rho GTPase activating protein 6 [Source:HGNC Symbol;Acc:HGNC:676]	0.0001349	0.01483	1.553
ENSCAFG00000011615	GOLGB1	golgin B1 [Source:HGNC Symbol;Acc:HGNC:4429]	0.001039	0.0455	0.7274
ENSCAFG00000011715	LARP7	La ribonucleoprotein domain family member 7 [Source:HGNC Symbol;Acc:HGNC:24912]	0.001097	0.04661	0.8995
ENSCAFG00000011803	CCDC172	coiled-coil domain containing 172 [Source:HGNC Symbol;Acc:HGNC:30524]	0.001545	0.05512	5.497
ENSCAFG00000011891	ENO4	enolase family member 4 [Source:HGNC Symbol;Acc:HGNC:31670]	0.0008453	0.04083	1.96
ENSCAFG00000011908	SHTN1	shootin 1 [Source:HGNC Symbol;Acc:HGNC:29319]	0.001014	0.04461	1.684
ENSCAFG00000011964	GCNT7	glucosaminyl (N-acetyl) transferase family member 7 [Source:HGNC Symbol;Acc:HGNC:16099]	0.002913	0.0819	1.042
ENSCAFG00000012013	ANPEP	alanyl aminopeptidase, membrane [Source:HGNC Symbol;Acc:HGNC:500]	0.0003607	0.02521	1.209
ENSCAFG00000012417	FOXR1	forkhead box R1 [Source:HGNC Symbol;Acc:HGNC:29980]	0.001449	0.05307	3.724
ENSCAFG00000012418	SSB	Sjogren syndrome antigen B [Source:HGNC Symbol;Acc:HGNC:11316]	0.0002592	0.02204	1.014
ENSCAFG00000012459	HORMAD2	HORMA domain-containing protein 2 [Source:UniProtKB/Swiss-Prot;Acc:E2QXH7]	0.003765	0.09375	2.891
ENSCAFG00000012472	PDE5A	cGMP-specific 3',5'-cyclic phosphodiesterase [Source:UniProtKB/Swiss-Prot;Acc:O77746]	0.002499	0.07513	0.5876
ENSCAFG00000012671	TRIM63	tripartite motif containing 63 [Source:HGNC Symbol;Acc:HGNC:16007]	0.00114	0.04765	1.922
ENSCAFG00000012675	SELENBP1	selenium binding protein 1 [Source:HGNC Symbol;Acc:HGNC:10719]	0.002086	0.06635	1.339
ENSCAFG00000012725	RPL35A	ribosomal protein L35a [Source:HGNC Symbol;Acc:HGNC:10345]	0.002487	0.07504	0.5654
ENSCAFG00000013035			0.0006309	0.03438	1.154
ENSCAFG00000013053	RPS17	Canis lupus familiaris ribosomal protein S17 (RPS17), mRNA. [Source:RefSeq mRNA;Acc:NM_001003099]	0.0003928	0.02684	0.5819
ENSCAFG00000013057	MAP3K15	mitogen-activated protein kinase kinase kinase 15 [Source:HGNC Symbol;Acc:HGNC:31689]	0.00382	0.09452	1.814
ENSCAFG00000013081	JMJD1C	jumonji domain containing 1C [Source:HGNC Symbol;Acc:HGNC:12313]	0.0009896	0.04422	0.7857
ENSCAFG00000013101	MAP7D2	MAP7 domain containing 2 [Source:HGNC Symbol;Acc:HGNC:25899]	4.405e-06	0.00132	2.055
ENSCAFG00000013151	ARHGAP5	Rho GTPase activating protein 5 [Source:HGNC Symbol;Acc:HGNC:675]	0.002111	0.0669	0.8102
ENSCAFG00000013162	TAGLN	transgelin [Source:HGNC Symbol;Acc:HGNC:11553]	0.00205	0.0661	0.7648
ENSCAFG00000013232	RPL11	60S ribosomal protein L11 isoform 2 [Source:RefSeq peptide;Acc:NP_001240836]	0.003204	0.08537	0.5332
ENSCAFG00000013717	TPR	translocated promoter region, nuclear basket protein [Source:HGNC Symbol;Acc:HGNC:12017]	6.952e-05	0.009752	1.008
ENSCAFG00000013739	TET1	tet methylcytosine dioxygenase 1 [Source:HGNC Symbol;Acc:HGNC:29484]	0.001405	0.05248	1.815
ENSCAFG00000013763	LTF	Canis lupus familiaris lactotransferrin (LTF), mRNA. [Source:RefSeq mRNA;Acc:NM_001287076]	0.0002971	0.02307	1.536
ENSCAFG00000013892	MFAP5	microfibrillar associated protein 5 [Source:HGNC Symbol;Acc:HGNC:29673]	0.003938	0.09617	1.56
ENSCAFG00000013947	SLC6A20	solute carrier family 6 member 20 [Source:HGNC Symbol;Acc:HGNC:30927]	0.0002374	0.02073	4.679
ENSCAFG00000013955	DYNLT3	dynein light chain Tctex-type 3 [Source:HGNC Symbol;Acc:HGNC:11694]	6.377e-06	0.001828	1.094
ENSCAFG00000013969	SYTL5	synaptotagmin like 5 [Source:HGNC Symbol;Acc:HGNC:15589]	0.000912	0.04247	2.295
ENSCAFG00000014226	NEMF	nuclear export mediator factor [Source:HGNC Symbol;Acc:HGNC:10663]	0.001099	0.04661	1.129
ENSCAFG00000014368	PECR	peroxisomal trans-2-enoyl-CoA reductase [Source:HGNC Symbol;Acc:HGNC:18281]	0.001496	0.05405	0.9216
ENSCAFG00000014370			0.0001228	0.01399	1.7
ENSCAFG00000014559	NIN	ninein [Source:HGNC Symbol;Acc:HGNC:14906]	0.002691	0.07852	1.007
ENSCAFG00000014850	COPS2	COP9 signalosome subunit 2 [Source:HGNC Symbol;Acc:HGNC:30747]	0.002966	0.08223	0.6195
ENSCAFG00000015068	ITIH3	inter-alpha-trypsin inhibitor heavy chain 3 [Source:HGNC Symbol;Acc:HGNC:6168]	0.0002663	0.0221	0.8633
ENSCAFG00000015125	KPNA7	karyopherin subunit alpha 7 [Source:HGNC Symbol;Acc:HGNC:21839]	0.001332	0.05135	3.754
ENSCAFG00000015162	KTN1	kinectin 1 [Source:HGNC Symbol;Acc:HGNC:6467]	8.568e-05	0.01119	1.154
ENSCAFG00000015239	CCDC181	coiled-coil domain containing 181 [Source:HGNC Symbol;Acc:HGNC:28051]	0.0004409	0.02795	1.349
ENSCAFG00000015402	BOD1L1	biorientation of chromosomes in cell division 1 like 1 [Source:HGNC Symbol;Acc:HGNC:31792]	2.274e-05	0.00441	1.115
ENSCAFG00000015489	SCG3	secretogranin III [Source:HGNC Symbol;Acc:HGNC:13707]	0.001995	0.06505	1.418
ENSCAFG00000015585	LRRC9	leucine rich repeat containing 9 [Source:HGNC Symbol;Acc:HGNC:19848]	0.001195	0.04924	1.045
ENSCAFG00000015605	RPS24	40S ribosomal protein S24 isoform 3 [Source:RefSeq peptide;Acc:NP_001239248]	0.0007877	0.03964	0.5789
ENSCAFG00000015624	LEO1	LEO1 homolog, Paf1/RNA polymerase II complex component [Source:HGNC Symbol;Acc:HGNC:30401]	0.000353	0.02521	0.8573
ENSCAFG00000015718	HIF1A	hypoxia-inducible factor 1-alpha [Source:RefSeq peptide;Acc:NP_001274092]	0.004116	0.0991	0.4522
ENSCAFG00000015749	DNAJC7	DnaJ heat shock protein family (Hsp40) member C7 [Source:HGNC Symbol;Acc:HGNC:12392]	0.003179	0.08528	0.4611
ENSCAFG00000015925	CCPG1	cell cycle progression 1 [Source:HGNC Symbol;Acc:HGNC:24227]	0.001932	0.06371	0.914
ENSCAFG00000015929	N4BP2	NEDD4 binding protein 2 [Source:HGNC Symbol;Acc:HGNC:29851]	0.004141	0.0991	0.7989
ENSCAFG00000016043	TEX9	testis expressed 9 [Source:HGNC Symbol;Acc:HGNC:29585]	2.12e-05	0.004276	1.443
ENSCAFG00000016053	MNS1	meiosis specific nuclear structural 1 [Source:HGNC Symbol;Acc:HGNC:29636]	0.001831	0.0614	1.111
ENSCAFG00000016112	ZNF280D	zinc finger protein 280D [Source:HGNC Symbol;Acc:HGNC:25953]	0.002353	0.07232	0.8032
ENSCAFG00000016225	ACAP1	ArfGAP with coiled-coil, ankyrin repeat and PH domains 1 [Source:HGNC Symbol;Acc:HGNC:16467]	0.000152	0.01617	0.8178
ENSCAFG00000016302	VWCE	von Willebrand factor C and EGF domains [Source:HGNC Symbol;Acc:HGNC:26487]	0.0003632	0.02521	1.169
ENSCAFG00000016528	NTRK1	neurotrophic receptor tyrosine kinase 1 [Source:HGNC Symbol;Acc:HGNC:8031]	0.002659	0.07791	2.362
ENSCAFG00000016869			0.0004065	0.02717	0.9579
ENSCAFG00000017151	RPS4X	ribosomal protein S4, X-linked [Source:HGNC Symbol;Acc:HGNC:10424]	0.002646	0.07771	0.5163
ENSCAFG00000017264			0.003688	0.09335	2.311
ENSCAFG00000017293	CEP128	centrosomal protein 128 [Source:HGNC Symbol;Acc:HGNC:20359]	4.526e-05	0.007368	1.314
ENSCAFG00000017309	RPL4	60S ribosomal protein L4 [Source:RefSeq peptide;Acc:NP_001239338]	0.001478	0.05368	0.5564
ENSCAFG00000017399	COIL	coilin [Source:HGNC Symbol;Acc:HGNC:2184]	0.003051	0.08313	0.7184
ENSCAFG00000017566	RBBP6	RB binding protein 6, ubiquitin ligase [Source:HGNC Symbol;Acc:HGNC:9889]	0.0001653	0.01676	0.9922
ENSCAFG00000017680	RPL7A	60S ribosomal protein L7a [Source:RefSeq peptide;Acc:NP_001273868]	0.001506	0.05425	0.6059
ENSCAFG00000017730	ZMAT1	zinc finger matrin-type 1 [Source:HGNC Symbol;Acc:HGNC:29377]	2.212e-11	1.458e-07	1.359
ENSCAFG00000017981	SCAMP5	secretory carrier membrane protein 5 [Source:HGNC Symbol;Acc:HGNC:30386]	0.0004206	0.02734	1.266
ENSCAFG00000018085	DSC2	desmocollin 2 [Source:HGNC Symbol;Acc:HGNC:3036]	3.304e-08	3.112e-05	1.767
ENSCAFG00000018094	RPS14	40S ribosomal protein S14 [Source:RefSeq peptide;Acc:NP_001274035]	0.0009712	0.04407	0.7101
ENSCAFG00000018188	TNFAIP2	TNF alpha induced protein 2 [Source:HGNC Symbol;Acc:HGNC:11895]	0.0003252	0.02451	1.563
ENSCAFG00000018236	LRCH2	leucine rich repeats and calponin homology domain containing 2 [Source:HGNC Symbol;Acc:HGNC:29292]	0.0004065	0.02717	0.8458
ENSCAFG00000018247	SNRPD1	small nuclear ribonucleoprotein Sm D1 [Source:RefSeq peptide;Acc:NP_001274086]	6.515e-05	0.009238	0.7496
ENSCAFG00000018249	ESCO1	establishment of sister chromatid cohesion N-acetyltransferase 1 [Source:HGNC Symbol;Acc:HGNC:24645]	0.0009614	0.04387	0.8022
ENSCAFG00000018426	UPF3B	UPF3 regulator of nonsense transcripts homolog B (yeast) [Source:HGNC Symbol;Acc:HGNC:20439]	0.003132	0.08428	0.7755
ENSCAFG00000018487	EMB	embigin [Source:HGNC Symbol;Acc:HGNC:30465]	0.0008453	0.04083	1.898
ENSCAFG00000018691	ANKRD12	ankyrin repeat domain 12 [Source:HGNC Symbol;Acc:HGNC:29135]	0.0003486	0.02521	0.9322
ENSCAFG00000018692	SLC13A2	solute carrier family 13 member 2 [Source:HGNC Symbol;Acc:HGNC:10917]	4.64e-05	0.007462	1.716
ENSCAFG00000018697	TWSG1	twisted gastrulation BMP signaling modulator 1 [Source:HGNC Symbol;Acc:HGNC:12429]	2.189e-06	0.0007777	1.295
ENSCAFG00000018784	RPL23A	ribosomal protein L23a [Source:HGNC Symbol;Acc:HGNC:10317]	0.0003839	0.0265	0.5383
ENSCAFG00000018932	FHL1	four and a half LIM domains 1 [Source:HGNC Symbol;Acc:HGNC:3702]	0.004136	0.0991	0.7186
ENSCAFG00000018960	CORO6	coronin 6 [Source:HGNC Symbol;Acc:HGNC:21356]	0.001408	0.05248	0.9964
ENSCAFG00000018976	NSRP1	nuclear speckle splicing regulatory protein 1 [Source:HGNC Symbol;Acc:HGNC:25305]	0.003433	0.08928	1.053
ENSCAFG00000019044			9.691e-05	0.01194	1.106
ENSCAFG00000019621	CCDC78	coiled-coil domain containing 78 [Source:HGNC Symbol;Acc:HGNC:14153]	0.003858	0.09505	1.297
ENSCAFG00000019791	SLC6A17	solute carrier family 6 member 17 [Source:HGNC Symbol;Acc:HGNC:31399]	0.0009802	0.04407	1.263
ENSCAFG00000019812	GSTM4	glutathione S-transferase mu 4 [Source:HGNC Symbol;Acc:HGNC:4636]	0.001807	0.06079	0.8867
ENSCAFG00000019834	CPNE7	copine 7 [Source:HGNC Symbol;Acc:HGNC:2320]	0.0004962	0.03029	0.7699
ENSCAFG00000019840	RPL13	ribosomal protein L13 [Source:VGNC Symbol;Acc:VGNC:53438]	0.0002229	0.01982	0.7556
ENSCAFG00000019851	KIAA1324	KIAA1324 [Source:HGNC Symbol;Acc:HGNC:29618]	3.187e-06	0.001051	3.089
ENSCAFG00000019933	HENMT1	HEN1 methyltransferase homolog 1 [Source:HGNC Symbol;Acc:HGNC:26400]	0.003379	0.08859	2.663
ENSCAFG00000020128	DNTTIP2	deoxynucleotidyltransferase terminal interacting protein 2 [Source:HGNC Symbol;Acc:HGNC:24013]	0.000109	0.01272	1.312
ENSCAFG00000020159	GLMN	glomulin, FKBP associated protein [Source:HGNC Symbol;Acc:HGNC:14373]	0.000191	0.01847	0.7364
ENSCAFG00000020161	BTBD8	KIAA1107 ortholog [Source:NCBI gene;Acc:612373]	0.0005457	0.03256	1.259
ENSCAFG00000020210	ZNF821	zinc finger protein 821 [Source:HGNC Symbol;Acc:HGNC:28043]	0.00155	0.05512	1.12
ENSCAFG00000020212	RPL35	ribosomal protein L35 [Source:HGNC Symbol;Acc:HGNC:10344]	0.000865	0.04149	0.5571
ENSCAFG00000020287	SYDE2	synapse defective Rho GTPase homolog 2 [Source:HGNC Symbol;Acc:HGNC:25841]	0.0006446	0.03468	1.099
ENSCAFG00000020366	KCTD19	potassium channel tetramerization domain containing 19 [Source:HGNC Symbol;Acc:HGNC:24753]	0.002971	0.08223	1.094
ENSCAFG00000023062	FYB	FYN binding protein [Source:HGNC Symbol;Acc:HGNC:4036]	0.0007131	0.03731	2.178
ENSCAFG00000023313			0.000107	0.01261	1.489
ENSCAFG00000023471	RPS27A	ribosomal protein S27a [Source:HGNC Symbol;Acc:HGNC:10417]	0.0002762	0.02249	0.6215
ENSCAFG00000023724			1.158e-06	0.0005264	1.599
ENSCAFG00000023759	MT2A	Metallothionein-2 [Source:UniProtKB/Swiss-Prot;Acc:Q9XST5]	0.0006469	0.03468	1.926
ENSCAFG00000023936	ARID4A	AT-rich interaction domain 4A [Source:HGNC Symbol;Acc:HGNC:9885]	0.0008294	0.04051	1.012
ENSCAFG00000024151	INSRR	insulin receptor related receptor [Source:HGNC Symbol;Acc:HGNC:6093]	2.011e-09	3.315e-06	1.641
ENSCAFG00000024178	BEX3	brain expressed X-linked 3 [Source:HGNC Symbol;Acc:HGNC:13388]	0.003053	0.08313	1.111
ENSCAFG00000024189	SERPINF1	serpin family F member 1 [Source:HGNC Symbol;Acc:HGNC:8824]	0.002311	0.07136	0.9176
ENSCAFG00000024451	ZAR1	zygote arrest 1 [Source:VGNC Symbol;Acc:VGNC:53507]	0.0009481	0.04356	6.053
ENSCAFG00000024834			2.137e-06	0.0007777	2.361
ENSCAFG00000024988	FRZB	frizzled related protein [Source:VGNC Symbol;Acc:VGNC:53094]	0.003424	0.08928	0.8179
ENSCAFG00000025078	arse	arylsulfatase E (chondrodysplasia punctata 1) [Source:HGNC Symbol;Acc:HGNC:719]	0.0007494	0.0386	1.337
ENSCAFG00000025213	FAM111B	family with sequence similarity 111 member B [Source:HGNC Symbol;Acc:HGNC:24200]	0.002754	0.07965	0.845
ENSCAFG00000025297			9.532e-05	0.01186	1.744
ENSCAFG00000025532	NT5C	5', 3'-nucleotidase, cytosolic [Source:HGNC Symbol;Acc:HGNC:17144]	0.0001182	0.01367	1.1
ENSCAFG00000028536	TBX20	T-box 20 [Source:HGNC Symbol;Acc:HGNC:11598]	0.002	0.06505	1.693
ENSCAFG00000028600			0.0008682	0.04149	3.942
ENSCAFG00000028656			1.113e-07	8.152e-05	6.077
ENSCAFG00000028890	ZFP37	ZFP37 zinc finger protein [Source:HGNC Symbol;Acc:HGNC:12863]	0.002233	0.06945	0.9619
ENSCAFG00000028919	KRT222	keratin 222 [Source:NCBI gene;Acc:100687121]	1.823e-05	0.004074	3.145
ENSCAFG00000028955	RPL23		0.0001674	0.01676	0.5397
ENSCAFG00000029179			0.003659	0.09316	0.6676
ENSCAFG00000029292			1.041e-06	0.0004902	1.383
ENSCAFG00000029431	SYNPR	synaptoporin [Source:HGNC Symbol;Acc:HGNC:16507]	6.262e-07	0.0003518	5.148
ENSCAFG00000029635			0.001072	0.04648	0.6785
ENSCAFG00000029948	IDNK	IDNK, gluconokinase [Source:HGNC Symbol;Acc:HGNC:31367]	0.0003605	0.02521	1.179
ENSCAFG00000030025	FGL2	fibrinogen like 2 [Source:HGNC Symbol;Acc:HGNC:3696]	0.001232	0.05031	1.06
ENSCAFG00000030057	ZNF226	zinc finger protein 226 [Source:HGNC Symbol;Acc:HGNC:13019]	0.0004005	0.02717	0.9562
ENSCAFG00000030193	PAQR8	progestin and adipoQ receptor family member 8 [Source:HGNC Symbol;Acc:HGNC:15708]	0.001292	0.05126	0.6173
ENSCAFG00000030234	C6orf52	chromosome 6 open reading frame 52 [Source:HGNC Symbol;Acc:HGNC:20881]	0.003341	0.08795	2.534
ENSCAFG00000030320	SHISA2	shisa family member 2 [Source:HGNC Symbol;Acc:HGNC:20366]	0.0004902	0.03006	1.386
ENSCAFG00000030400	TNFSF9	TNF superfamily member 9 [Source:HGNC Symbol;Acc:HGNC:11939]	0.002955	0.08223	1.957
ENSCAFG00000030426	ZNHIT2	zinc finger HIT-type containing 2 [Source:HGNC Symbol;Acc:HGNC:1177]	0.003528	0.09122	1.884
ENSCAFG00000030537	HSPB8	heat shock protein family B (small) member 8 [Source:HGNC Symbol;Acc:HGNC:30171]	6.171e-05	0.008845	1.025
ENSCAFG00000030584	ZNF782	zinc finger protein 782 [Source:HGNC Symbol;Acc:HGNC:33110]	0.001585	0.05543	1.316
ENSCAFG00000030751	ZCRB1	zinc finger CCHC-type and RNA binding motif containing 1 [Source:HGNC Symbol;Acc:HGNC:29620]	1.174e-05	0.002866	0.9392
ENSCAFG00000030846	CREG2	cellular repressor of E1A stimulated genes 2 [Source:HGNC Symbol;Acc:HGNC:14272]	0.002803	0.07966	2.516
ENSCAFG00000030896	RPS23	ribosomal protein S23 [Source:HGNC Symbol;Acc:HGNC:10410]	0.003426	0.08928	0.8256
ENSCAFG00000030979			0.003193	0.08528	0.8676
ENSCAFG00000030997	CCDC3	coiled-coil domain containing 3 [Source:HGNC Symbol;Acc:HGNC:23813]	0.0004102	0.02718	1.696
ENSCAFG00000031056	MANEA	mannosidase endo-alpha [Source:HGNC Symbol;Acc:HGNC:21072]	0.0002991	0.02307	0.7018
ENSCAFG00000031319	TMEM236	transmembrane protein 236 [Source:HGNC Symbol;Acc:HGNC:23473]	0.0004809	0.02988	1.72
ENSCAFG00000031337			0.0003553	0.02521	3.111
ENSCAFG00000031608	NUDT2	nudix hydrolase 2 [Source:HGNC Symbol;Acc:HGNC:8049]	6.155e-05	0.008845	1
ENSCAFG00000031691	CRADD	CASP2 and RIPK1 domain containing adaptor with death domain [Source:HGNC Symbol;Acc:HGNC:2340]	2.24e-08	2.272e-05	1.31
ENSCAFG00000032100	CSRNP3	cysteine and serine rich nuclear protein 3 [Source:HGNC Symbol;Acc:HGNC:30729]	0.001181	0.04881	1.245

## Sheet: Day 30 Downregulated
Supplemental Table 2: List of DOWNREGULATED DEGs found in the contrast "Day 30 treated over day 30 control" (P<0.01; FDR<0.1)
Ensembl gene ID	Gene name	Gene description	P-Value	FDR	log2 Ratio
ENSCAFG00000000087	RAB5B	RAB5B, member RAS oncogene family [Source:HGNC Symbol;Acc:HGNC:9784]	0.002573	0.07624	-0.5063
ENSCAFG00000000206	CDO1	cysteine dioxygenase type 1 [Source:HGNC Symbol;Acc:HGNC:1795]	3.518e-07	0.0002209	-1.694
ENSCAFG00000000397	CAND1	cullin associated and neddylation dissociated 1 [Source:HGNC Symbol;Acc:HGNC:30688]	0.001283	0.05126	-0.5004
ENSCAFG00000000415			0.0006108	0.03423	-0.6474
ENSCAFG00000000563	SNX31	sorting nexin 31 [Source:HGNC Symbol;Acc:HGNC:28605]	1.545e-05	0.003638	-1.447
ENSCAFG00000000643	AZIN1	antizyme inhibitor 1 [Source:HGNC Symbol;Acc:HGNC:16432]	0.0008684	0.04149	-0.5532
ENSCAFG00000000656	CTHRC1	collagen triple helix repeat containing 1 [Source:HGNC Symbol;Acc:HGNC:18831]	2.334e-06	0.0007893	-1.449
ENSCAFG00000000667	FNDC1	fibronectin type III domain containing 1 [Source:HGNC Symbol;Acc:HGNC:21184]	0.002401	0.07348	-3.59
ENSCAFG00000000701			2.14e-05	0.004276	-1.08
ENSCAFG00000000720	ACAT2	acetyl-CoA acetyltransferase 2 [Source:HGNC Symbol;Acc:HGNC:94]	0.001612	0.05624	-1.146
ENSCAFG00000000828	RPS6KA2	ribosomal protein S6 kinase A2 [Source:HGNC Symbol;Acc:HGNC:10431]	0.0008151	0.04039	-0.9337
ENSCAFG00000001056	SQLE	squalene epoxidase [Source:HGNC Symbol;Acc:HGNC:11279]	0.0006431	0.03468	-1.699
ENSCAFG00000001101	PTPRK	protein tyrosine phosphatase, receptor type K [Source:HGNC Symbol;Acc:HGNC:9674]	0.003097	0.08364	-0.7927
ENSCAFG00000001130	ITPR3	inositol 1,4,5-trisphosphate receptor type 3 [Source:HGNC Symbol;Acc:HGNC:6182]	0.003886	0.09544	-0.9311
ENSCAFG00000001289	LY6E	lymphocyte antigen 6 family member E [Source:HGNC Symbol;Acc:HGNC:6727]	0.004068	0.09844	-0.8684
ENSCAFG00000001403	PODXL	podocalyxin precursor [Source:RefSeq peptide;Acc:NP_001018645]	8.281e-05	0.01106	-1.383
ENSCAFG00000001565	DAAM2	dishevelled associated activator of morphogenesis 2 [Source:HGNC Symbol;Acc:HGNC:18143]	0.002954	0.08223	-0.8986
ENSCAFG00000001618	CCND3	cyclin D3 [Source:HGNC Symbol;Acc:HGNC:1585]	0.001545	0.05512	-1.283
ENSCAFG00000001638	MRPS10	mitochondrial ribosomal protein S10 [Source:HGNC Symbol;Acc:HGNC:14502]	0.001063	0.04625	-0.7623
ENSCAFG00000001689			0.0001565	0.01651	-1.36
ENSCAFG00000001704	APOL6	apolipoprotein L6 [Source:HGNC Symbol;Acc:HGNC:14870]	0.001624	0.0565	-0.9102
ENSCAFG00000001798	SLC30A9	solute carrier family 30 member 9 [Source:HGNC Symbol;Acc:HGNC:1329]	0.003741	0.09375	-0.5127
ENSCAFG00000001900	FAM189A2	family with sequence similarity 189 member A2 [Source:HGNC Symbol;Acc:HGNC:24820]	0.000725	0.03764	-0.9351
ENSCAFG00000001945	CYP51A1	cytochrome P450 family 51 subfamily A member 1 [Source:HGNC Symbol;Acc:HGNC:2649]	0.0002237	0.01982	-1.336
ENSCAFG00000002021	ENPP5	ectonucleotide pyrophosphatase/phosphodiesterase 5 (putative) [Source:HGNC Symbol;Acc:HGNC:13717]	0.00367	0.0932	-1.08
ENSCAFG00000002054	ADGRF5	adhesion G protein-coupled receptor F5 [Source:HGNC Symbol;Acc:HGNC:19030]	0.003289	0.08691	-0.6908
ENSCAFG00000002079	KDR	kinase insert domain receptor [Source:HGNC Symbol;Acc:HGNC:6307]	0.003081	0.08361	-0.9557
ENSCAFG00000002147	IL1R1	interleukin 1 receptor type 1 [Source:HGNC Symbol;Acc:HGNC:5993]	0.0008738	0.0416	-1.029
ENSCAFG00000002528	TGFBR1	transforming growth factor beta receptor 1 [Source:HGNC Symbol;Acc:HGNC:11772]	0.002964	0.08223	-0.6789
ENSCAFG00000002627	EPAS1	endothelial PAS domain protein 1 [Source:HGNC Symbol;Acc:HGNC:3374]	0.001407	0.05248	-1.134
ENSCAFG00000002663	CD109	CD109 molecule [Source:HGNC Symbol;Acc:HGNC:21685]	0.001337	0.05135	-1.115
ENSCAFG00000002729	PSME4	proteasome activator subunit 4 [Source:HGNC Symbol;Acc:HGNC:20635]	0.0002209	0.01982	-0.8277
ENSCAFG00000002744	SPTBN1	spectrin beta, non-erythrocytic 1 [Source:HGNC Symbol;Acc:HGNC:11275]	0.002032	0.06583	-0.6323
ENSCAFG00000003370	ASAP2	ArfGAP with SH3 domain, ankyrin repeat and PH domain 2 [Source:HGNC Symbol;Acc:HGNC:2721]	0.001701	0.05799	-1.063
ENSCAFG00000003399	TES	testin [Source:RefSeq peptide;Acc:NP_001162159]	0.00174	0.05915	-0.5953
ENSCAFG00000003404	CAV1	Caveolin-1 [Source:UniProtKB/Swiss-Prot;Acc:P33724]	8.35e-05	0.01106	-0.978
ENSCAFG00000003406	MET	MET proto-oncogene, receptor tyrosine kinase [Source:HGNC Symbol;Acc:HGNC:7029]	0.0009116	0.04247	-1.115
ENSCAFG00000003576	SLC13A1	solute carrier family 13 member 1 [Source:HGNC Symbol;Acc:HGNC:10916]	0.0009824	0.04407	-1.841
ENSCAFG00000003720	NRCAM	neuronal cell adhesion molecule [Source:HGNC Symbol;Acc:HGNC:7994]	1.009e-07	7.825e-05	-1.387
ENSCAFG00000003776	NRP1	neuropilin 1 [Source:HGNC Symbol;Acc:HGNC:8004]	8.992e-06	0.002325	-0.8302
ENSCAFG00000003821	ITGB1	integrin subunit beta 1 [Source:HGNC Symbol;Acc:HGNC:6153]	0.0006173	0.03423	-0.5549
ENSCAFG00000003853	SLC26A3	solute carrier family 26 member 3 [Source:HGNC Symbol;Acc:HGNC:3018]	9.266e-05	0.01175	-3.513
ENSCAFG00000003962	FAT4	FAT atypical cadherin 4 [Source:HGNC Symbol;Acc:HGNC:23109]	8.865e-06	0.002325	-0.9604
ENSCAFG00000003973	SLC37A3	solute carrier family 37 member 3 [Source:HGNC Symbol;Acc:HGNC:20651]	0.000361	0.02521	-0.614
ENSCAFG00000004043	LAMA4	laminin subunit alpha 4 [Source:HGNC Symbol;Acc:HGNC:6484]	0.002003	0.06505	-0.8931
ENSCAFG00000004095	EHD2	EH domain containing 2 [Source:HGNC Symbol;Acc:HGNC:3243]	0.0003028	0.02322	-0.7707
ENSCAFG00000004137	AMOTL1	angiomotin like 1 [Source:HGNC Symbol;Acc:HGNC:17811]	4.331e-05	0.00714	-0.9686
ENSCAFG00000004331	PIK3R3	phosphoinositide-3-kinase regulatory subunit 3 [Source:HGNC Symbol;Acc:HGNC:8981]	7.924e-05	0.01077	-1.099
ENSCAFG00000004334	EPT1	ethanolaminephosphotransferase 1 [Source:RefSeq peptide;Acc:NP_001157958]	5.08e-09	6.7e-06	-1.07
ENSCAFG00000004478	LRCH1	leucine rich repeats and calponin homology domain containing 1 [Source:HGNC Symbol;Acc:HGNC:20309]	0.0005648	0.03274	-0.628
ENSCAFG00000004489	SNRK	SNF related kinase [Source:HGNC Symbol;Acc:HGNC:30598]	0.0009178	0.04247	-1.146
ENSCAFG00000004759	CLASP1	cytoplasmic linker associated protein 1 [Source:HGNC Symbol;Acc:HGNC:17088]	0.0005566	0.03274	-0.6384
ENSCAFG00000004844	RALB	RAS like proto-oncogene B [Source:HGNC Symbol;Acc:HGNC:9840]	5.673e-05	0.008472	-0.6325
ENSCAFG00000004970	DPP10	dipeptidyl peptidase like 10 [Source:HGNC Symbol;Acc:HGNC:20823]	0.002144	0.06732	-1.512
ENSCAFG00000005057	ITIH2	inter-alpha-trypsin inhibitor heavy chain 2 [Source:HGNC Symbol;Acc:HGNC:6167]	0.0007834	0.03964	-2.021
ENSCAFG00000005153	CD93	CD93 molecule [Source:HGNC Symbol;Acc:HGNC:15855]	0.0001628	0.01676	-1.062
ENSCAFG00000005176	SEC14L1	SEC14 like lipid binding 1 [Source:HGNC Symbol;Acc:HGNC:10698]	0.003479	0.09014	-0.6109
ENSCAFG00000005187	EDNRB	endothelin receptor type B [Source:HGNC Symbol;Acc:HGNC:3180]	0.002204	0.06887	-1.353
ENSCAFG00000005204	CTNNB1	Catenin beta-1 [Source:UniProtKB/Swiss-Prot;Acc:B6V8E6]	0.002872	0.08093	-0.6897
ENSCAFG00000005238	PPP1CB	Canis lupus familiaris protein phosphatase 1, catalytic subunit, beta isozyme (PPP1CB), mRNA. [Source:RefSeq mRNA;Acc:NM_001003034]	4.288e-05	0.00714	-0.6172
ENSCAFG00000005243	LRRC32	leucine rich repeat containing 32 [Source:HGNC Symbol;Acc:HGNC:4161]	1.599e-06	0.0006802	-2.261
ENSCAFG00000005406			3.646e-05	0.006326	-1.314
ENSCAFG00000005675	RNF213	ring finger protein 213 [Source:HGNC Symbol;Acc:HGNC:14539]	1.783e-06	0.0007241	-1.392
ENSCAFG00000005737	SFRP1	secreted frizzled related protein 1 [Source:HGNC Symbol;Acc:HGNC:10776]	0.002813	0.07978	-1.142
ENSCAFG00000005748	IDO2	indoleamine 2,3-dioxygenase 2 [Source:HGNC Symbol;Acc:HGNC:27269]	0.002088	0.06635	-1.153
ENSCAFG00000005750	IDO1	indoleamine 2,3-dioxygenase 1 [Source:HGNC Symbol;Acc:HGNC:6059]	0.0002207	0.01982	-3.172
ENSCAFG00000005946	SLC6A15	solute carrier family 6 member 15 [Source:HGNC Symbol;Acc:HGNC:13621]	7.622e-05	0.01047	-1.555
ENSCAFG00000006020	CDS2	CDP-diacylglycerol synthase 2 [Source:HGNC Symbol;Acc:HGNC:1801]	0.001117	0.04693	-0.7427
ENSCAFG00000006051	EIF2AK2	eukaryotic translation initiation factor 2 alpha kinase 2 [Source:HGNC Symbol;Acc:HGNC:9437]	2.644e-05	0.004866	-1.655
ENSCAFG00000006229	PCDH1	protocadherin 1 [Source:HGNC Symbol;Acc:HGNC:8655]	0.001328	0.05135	-1.016
ENSCAFG00000006532	DCHS1	dachsous cadherin-related 1 [Source:VGNC Symbol;Acc:VGNC:52251]	0.0008014	0.03988	-1.196
ENSCAFG00000006556	APAF1	apoptotic peptidase activating factor 1 [Source:HGNC Symbol;Acc:HGNC:576]	0.002045	0.0661	-0.6367
ENSCAFG00000006573	FAM19A4	family with sequence similarity 19 member A4, C-C motif chemokine like [Source:HGNC Symbol;Acc:HGNC:21591]	0.003338	0.08795	-1.566
ENSCAFG00000006655	ADGRD1	adhesion G protein-coupled receptor D1 [Source:HGNC Symbol;Acc:HGNC:19893]	0.003768	0.09375	-0.6966
ENSCAFG00000006695	SLCO2A1	solute carrier organic anion transporter family member 2A1 [Source:HGNC Symbol;Acc:HGNC:10955]	8.389e-05	0.01106	-1.668
ENSCAFG00000006701	FLT1	fms related tyrosine kinase 1 [Source:HGNC Symbol;Acc:HGNC:3763]	0.00141	0.05248	-1.125
ENSCAFG00000006838	PLPP1	phospholipid phosphatase 1 [Source:HGNC Symbol;Acc:HGNC:9228]	0.001794	0.0605	-0.595
ENSCAFG00000006931	AACS	acetoacetyl-CoA synthetase [Source:HGNC Symbol;Acc:HGNC:21298]	8.675e-05	0.01121	-0.9748
ENSCAFG00000006979	MTUS1	microtubule associated scaffold protein 1 [Source:HGNC Symbol;Acc:HGNC:29789]	5.053e-05	0.007808	-0.8183
ENSCAFG00000007034	LYN	LYN proto-oncogene, Src family tyrosine kinase [Source:HGNC Symbol;Acc:HGNC:6735]	0.001203	0.04943	-0.8418
ENSCAFG00000007140	ELOVL7	ELOVL fatty acid elongase 7 [Source:HGNC Symbol;Acc:HGNC:26292]	0.002072	0.06635	-0.9506
ENSCAFG00000007143	ASAH1	N-acylsphingosine amidohydrolase 1 [Source:HGNC Symbol;Acc:HGNC:735]	0.0003324	0.0249	-0.6634
ENSCAFG00000007158	SLC16A12	solute carrier family 16 member 12 [Source:HGNC Symbol;Acc:HGNC:23094]	6.072e-10	1.144e-06	-1.607
ENSCAFG00000007302	TNKS2	tankyrase 2 [Source:HGNC Symbol;Acc:HGNC:15677]	0.0009162	0.04247	-0.4994
ENSCAFG00000007441	SLC35G2	solute carrier family 35 member G2 [Source:HGNC Symbol;Acc:HGNC:28480]	9.066e-05	0.01161	-0.7246
ENSCAFG00000007582	SNX25	sorting nexin 25 [Source:HGNC Symbol;Acc:HGNC:21883]	0.0013	0.05126	-0.6731
ENSCAFG00000007586	MAST4	microtubule associated serine/threonine kinase family member 4 [Source:HGNC Symbol;Acc:HGNC:19037]	0.003025	0.08313	-0.8692
ENSCAFG00000007616	PITPNM2	phosphatidylinositol transfer protein membrane associated 2 [Source:HGNC Symbol;Acc:HGNC:21044]	0.0002559	0.02191	-1.073
ENSCAFG00000007689	VAMP5	vesicle associated membrane protein 5 [Source:HGNC Symbol;Acc:HGNC:12646]	0.003582	0.0919	-0.7712
ENSCAFG00000008198	KIF13B	kinesin family member 13B [Source:HGNC Symbol;Acc:HGNC:14405]	0.001212	0.04963	-0.5946
ENSCAFG00000008324	CP	ceruloplasmin [Source:HGNC Symbol;Acc:HGNC:2295]	0.0001606	0.01668	-0.9037
ENSCAFG00000008391	HEY1	hes related family bHLH transcription factor with YRPW motif 1 [Source:HGNC Symbol;Acc:HGNC:4880]	0.002417	0.07368	-1.138
ENSCAFG00000008433	ENTPD1	ectonucleoside triphosphate diphosphohydrolase 1 [Source:HGNC Symbol;Acc:HGNC:3363]	0.0001992	0.0189	-1.146
ENSCAFG00000008452	CELF1	CUGBP Elav-like family member 1 [Source:HGNC Symbol;Acc:HGNC:2549]	0.003863	0.09505	-0.5628
ENSCAFG00000008597	ANGPT2	Angiopoietin-2 [Source:UniProtKB/Swiss-Prot;Acc:A0A8J8]	0.001673	0.05762	-0.6495
ENSCAFG00000008719	RAPGEF2	Rap guanine nucleotide exchange factor 2 [Source:UniProtKB/Swiss-Prot;Acc:F1PBJ0]	0.001292	0.05126	-0.6875
ENSCAFG00000008851	HECTD4	HECT domain E3 ubiquitin protein ligase 4 [Source:HGNC Symbol;Acc:HGNC:26611]	0.003627	0.0927	-0.6218
ENSCAFG00000008869	TGM2	transglutaminase 2 [Source:HGNC Symbol;Acc:HGNC:11778]	2.377e-10	5.224e-07	-1.892
ENSCAFG00000008923	CCNT1	cyclin T1 [Source:HGNC Symbol;Acc:HGNC:1599]	0.0002608	0.02204	-0.6197
ENSCAFG00000009022	TMEM64	transmembrane protein 64 [Source:VGNC Symbol;Acc:VGNC:54121]	0.001113	0.0469	-0.763
ENSCAFG00000009033	DYSF	dysferlin [Source:HGNC Symbol;Acc:HGNC:3097]	0.0005776	0.03326	-0.9691
ENSCAFG00000009187	LOXL2	lysyl oxidase like 2 [Source:HGNC Symbol;Acc:HGNC:6666]	0.002825	0.07995	-0.9888
ENSCAFG00000009393	SYT13	synaptotagmin 13 [Source:HGNC Symbol;Acc:HGNC:14962]	9.798e-05	0.01196	-1.94
ENSCAFG00000009416	TSPAN18	tetraspanin 18 [Source:HGNC Symbol;Acc:HGNC:20660]	0.0001295	0.01448	-1.906
ENSCAFG00000009517	HMGCR	3-hydroxy-3-methylglutaryl-CoA reductase [Source:HGNC Symbol;Acc:HGNC:5006]	0.001083	0.04658	-1.271
ENSCAFG00000009564	ATP2B4	ATPase plasma membrane Ca2+ transporting 4 [Source:HGNC Symbol;Acc:HGNC:817]	0.003401	0.08897	-0.6251
ENSCAFG00000009623	REN	Renin [Source:UniProtKB/Swiss-Prot;Acc:Q6DYE7]	0.002961	0.08223	-1.658
ENSCAFG00000009680	GCNT2	glucosaminyl (N-acetyl) transferase 2, I-branching enzyme (I blood group) [Source:HGNC Symbol;Acc:HGNC:4204]	0.0006246	0.03423	-0.8196
ENSCAFG00000009725	SLF2	SMC5-SMC6 complex localization factor 2 [Source:HGNC Symbol;Acc:HGNC:17814]	0.001015	0.04461	-0.6938
ENSCAFG00000009781	HERC6	HECT and RLD domain containing E3 ubiquitin protein ligase family member 6 [Source:HGNC Symbol;Acc:HGNC:26072]	0.0001447	0.01564	-1.621
ENSCAFG00000009848	WDR82	WD repeat domain 82 [Source:HGNC Symbol;Acc:HGNC:28826]	0.0004188	0.02734	-0.5942
ENSCAFG00000009869	EHD4	EH domain containing 4 [Source:HGNC Symbol;Acc:HGNC:3245]	3.8e-08	3.34e-05	-1.29
ENSCAFG00000009881	ALAS1	5'-aminolevulinate synthase 1 [Source:HGNC Symbol;Acc:HGNC:396]	0.003475	0.09014	-1.414
ENSCAFG00000010044	ZNF697	zinc finger protein 697 [Source:HGNC Symbol;Acc:HGNC:32034]	0.001443	0.05307	-1.676
ENSCAFG00000010268	MRS2	MRS2, magnesium transporter [Source:HGNC Symbol;Acc:HGNC:13785]	0.0003628	0.02521	-0.7981
ENSCAFG00000010424	DHCR7	7-dehydrocholesterol reductase [Source:HGNC Symbol;Acc:HGNC:2860]	0.001386	0.05248	-1.1
ENSCAFG00000010744	NAV1	neuron navigator 1 [Source:HGNC Symbol;Acc:HGNC:15989]	0.002446	0.07415	-0.8921
ENSCAFG00000010804	SEMA3F	semaphorin 3F [Source:HGNC Symbol;Acc:HGNC:10728]	0.000219	0.01982	-1.078
ENSCAFG00000010928	ACSL5	acyl-CoA synthetase long-chain family member 5 [Source:HGNC Symbol;Acc:HGNC:16526]	0.000617	0.03423	-0.8769
ENSCAFG00000011008	CAMKV	CaM kinase like vesicle associated [Source:HGNC Symbol;Acc:HGNC:28788]	0.0006879	0.03614	-1.479
ENSCAFG00000011087	DKK2	dickkopf WNT signaling pathway inhibitor 2 [Source:HGNC Symbol;Acc:HGNC:2892]	0.001958	0.0644	-2.019
ENSCAFG00000011113	GYG2	glycogenin 2 [Source:HGNC Symbol;Acc:HGNC:4700]	0.001913	0.0634	-1.48
ENSCAFG00000011196	NID1	nidogen 1 [Source:HGNC Symbol;Acc:HGNC:7821]	2.215e-05	0.004361	-1.289
ENSCAFG00000011383	CMKLR1	chemerin chemokine-like receptor 1 [Source:HGNC Symbol;Acc:HGNC:2121]	0.0002136	0.01982	-1.124
ENSCAFG00000011722	CD34	CD34 molecule [Source:HGNC Symbol;Acc:HGNC:1662]	0.001864	0.06191	-1.159
ENSCAFG00000011736	DISC1	disrupted in schizophrenia 1 [Source:HGNC Symbol;Acc:HGNC:2888]	0.0006247	0.03423	-1.313
ENSCAFG00000011740	PECAM1	platelet and endothelial cell adhesion molecule 1 [Source:HGNC Symbol;Acc:HGNC:8823]	0.0004209	0.02734	-0.8697
ENSCAFG00000011895	PTAFR	platelet activating factor receptor [Source:HGNC Symbol;Acc:HGNC:9582]	0.003764	0.09375	-1.526
ENSCAFG00000011970	PARP14	poly(ADP-ribose) polymerase family member 14 [Source:HGNC Symbol;Acc:HGNC:29232]	0.0006256	0.03423	-1.213
ENSCAFG00000012100	CBL	Cbl proto-oncogene [Source:HGNC Symbol;Acc:HGNC:1541]	0.003184	0.08528	-0.6214
ENSCAFG00000012168	CASP10	caspase 10 [Source:HGNC Symbol;Acc:HGNC:1500]	0.0002812	0.02261	-1.179
ENSCAFG00000012328	PRSS12	protease, serine 12 [Source:HGNC Symbol;Acc:HGNC:9477]	0.003842	0.09487	-1.263
ENSCAFG00000012475	PEA15	phosphoprotein enriched in astrocytes 15 [Source:HGNC Symbol;Acc:HGNC:8822]	0.002336	0.07197	-0.6435
ENSCAFG00000012530	PTPN14	protein tyrosine phosphatase, non-receptor type 14 [Source:HGNC Symbol;Acc:HGNC:9647]	0.0008254	0.04046	-1.253
ENSCAFG00000012542	HEG1	heart development protein with EGF like domains 1 [Source:HGNC Symbol;Acc:HGNC:29227]	3.508e-05	0.006168	-0.8206
ENSCAFG00000012908	THEM4	thioesterase superfamily member 4 [Source:HGNC Symbol;Acc:HGNC:17947]	0.001566	0.05514	-0.5593
ENSCAFG00000012941	TFRC	transferrin receptor [Source:HGNC Symbol;Acc:HGNC:11763]	2.483e-05	0.004746	-1.19
ENSCAFG00000013211	HSD17B7	hydroxysteroid 17-beta dehydrogenase 7 [Source:HGNC Symbol;Acc:HGNC:5215]	0.0003212	0.02434	-1.393
ENSCAFG00000013356	SLC16A1	solute carrier family 16 member 1 [Source:HGNC Symbol;Acc:HGNC:10922]	0.001649	0.05694	-0.6884
ENSCAFG00000013481	CREB3L2	cAMP responsive element binding protein 3 like 2 [Source:HGNC Symbol;Acc:HGNC:23720]	1.802e-05	0.004074	-1.109
ENSCAFG00000013589	IVNS1ABP	influenza virus NS1A binding protein [Source:HGNC Symbol;Acc:HGNC:16951]	0.0005939	0.0339	-0.9487
ENSCAFG00000013617	IDH1	isocitrate dehydrogenase (NADP(+)) 1, cytosolic [Source:HGNC Symbol;Acc:HGNC:5382]	0.001326	0.05135	-0.7094
ENSCAFG00000013667	ARHGEF10	Rho guanine nucleotide exchange factor 10 [Source:HGNC Symbol;Acc:HGNC:14103]	0.0006651	0.03536	-0.8943
ENSCAFG00000013691	PRG4	proteoglycan 4 [Source:VGNC Symbol;Acc:VGNC:53626]	0.0001365	0.01487	-3.363
ENSCAFG00000013703	PTH2R	parathyroid hormone 2 receptor [Source:HGNC Symbol;Acc:HGNC:9609]	0.003049	0.08313	-2.18
ENSCAFG00000013894	SOAT1	sterol O-acyltransferase 1 [Source:HGNC Symbol;Acc:HGNC:11177]	0.0009388	0.04329	-1.055
ENSCAFG00000013951	TM7SF2	transmembrane 7 superfamily member 2 [Source:HGNC Symbol;Acc:HGNC:11863]	0.0005565	0.03274	-1.05
ENSCAFG00000014046	RASAL2	RAS protein activator like 2 [Source:HGNC Symbol;Acc:HGNC:9874]	0.0007787	0.03964	-0.9065
ENSCAFG00000014207			1.749e-05	0.004045	-0.6864
ENSCAFG00000014345	FN1	fibronectin 1 [Source:HGNC Symbol;Acc:HGNC:3778]	0.0006796	0.03587	-1.119
ENSCAFG00000014355	NCKAP1	NCK associated protein 1 [Source:HGNC Symbol;Acc:HGNC:7666]	0.0002865	0.02274	-0.5482
ENSCAFG00000014410	CHST3	carbohydrate sulfotransferase 3 [Source:HGNC Symbol;Acc:HGNC:1971]	0.001862	0.06191	-1.479
ENSCAFG00000014575	TNS1	tensin 1 [Source:HGNC Symbol;Acc:HGNC:11973]	0.0004053	0.02717	-0.9145
ENSCAFG00000014670			0.000954	0.04368	-0.9494
ENSCAFG00000015228	VWF	von Willebrand factor [Source:HGNC Symbol;Acc:HGNC:12726]	2.788e-05	0.005036	-1.249
ENSCAFG00000015323	PLIN4	perilipin 4 [Source:HGNC Symbol;Acc:HGNC:29393]	0.0004724	0.02966	-2.128
ENSCAFG00000015337	PLVAP	plasmalemma vesicle associated protein [Source:HGNC Symbol;Acc:HGNC:13635]	0.001009	0.04461	-2.429
ENSCAFG00000015381	CCND2	cyclin D2 [Source:HGNC Symbol;Acc:HGNC:1583]	2.787e-07	0.0001837	-1.028
ENSCAFG00000015653	INHA	inhibin alpha subunit [Source:HGNC Symbol;Acc:HGNC:6065]	0.002801	0.07966	-1.124
ENSCAFG00000015788	B4GALNT3	beta-1,4-N-acetyl-galactosaminyltransferase 3 [Source:HGNC Symbol;Acc:HGNC:24137]	0.001551	0.05512	-1.543
ENSCAFG00000015818	ACLY	ATP citrate lyase [Source:HGNC Symbol;Acc:HGNC:115]	0.002241	0.06954	-1.419
ENSCAFG00000015884	SCCPDH	saccharopine dehydrogenase (putative) [Source:HGNC Symbol;Acc:HGNC:24275]	0.003096	0.08364	-0.6272
ENSCAFG00000016019	FADS2	fatty acid desaturase 2 [Source:HGNC Symbol;Acc:HGNC:3575]	1.509e-10	4.637e-07	-1.531
ENSCAFG00000016051	CACNA1C	calcium voltage-gated channel subunit alpha1 C [Source:HGNC Symbol;Acc:HGNC:1390]	0.00108	0.04658	-1.359
ENSCAFG00000016071	IGFBP4	insulin like growth factor binding protein 4 [Source:HGNC Symbol;Acc:HGNC:5473]	0.0002225	0.01982	-0.8858
ENSCAFG00000016209	RSC1A1	regulator of solute carriers 1 [Source:HGNC Symbol;Acc:HGNC:10458]	0.003287	0.08691	-0.8241
ENSCAFG00000016252			0.0006801	0.03587	-1.966
ENSCAFG00000016263			0.0003092	0.02357	-1.143
ENSCAFG00000016417	SLC34A2	solute carrier family 34 member 2 [Source:HGNC Symbol;Acc:HGNC:11020]	2.241e-06	0.0007777	-2.982
ENSCAFG00000016452			0.0006548	0.03496	-0.6445
ENSCAFG00000016563	GALNT16	polypeptide N-acetylgalactosaminyltransferase 16 [Source:HGNC Symbol;Acc:HGNC:23233]	1.062e-05	0.002693	-1.142
ENSCAFG00000016627	ARHGAP23	Rho GTPase activating protein 23 [Source:HGNC Symbol;Acc:HGNC:29293]	0.001473	0.05367	-0.9431
ENSCAFG00000016769	NES	nestin [Source:HGNC Symbol;Acc:HGNC:7756]	0.004157	0.09932	-0.8762
ENSCAFG00000016825	SH3PXD2B	SH3 and PX domains 2B [Source:HGNC Symbol;Acc:HGNC:29242]	0.0005576	0.03274	-0.7136
ENSCAFG00000016983	RAB8B	RAB8B, member RAS oncogene family [Source:HGNC Symbol;Acc:HGNC:30273]	0.003004	0.08287	-0.6946
ENSCAFG00000017011	HERC1	HECT and RLD domain containing E3 ubiquitin protein ligase family member 1 [Source:HGNC Symbol;Acc:HGNC:4867]	0.002501	0.07513	-0.6345
ENSCAFG00000017050	ACSF2	acyl-CoA synthetase family member 2 [Source:HGNC Symbol;Acc:HGNC:26101]	0.0004305	0.02759	-1.093
ENSCAFG00000017315	SEL1L	SEL1L ERAD E3 ligase adaptor subunit [Source:HGNC Symbol;Acc:HGNC:10717]	0.001645	0.05694	-0.586
ENSCAFG00000017514	PCDH19	protocadherin 19 [Source:HGNC Symbol;Acc:HGNC:14270]	0.004014	0.09766	-1.103
ENSCAFG00000017647	CLTC	clathrin heavy chain [Source:HGNC Symbol;Acc:HGNC:2092]	0.0004826	0.02988	-0.6171
ENSCAFG00000017660	EPG5	ectopic P-granules autophagy protein 5 homolog [Source:HGNC Symbol;Acc:HGNC:29331]	0.001699	0.05799	-0.5444
ENSCAFG00000017829	CA4	carbonic anhydrase 4 [Source:HGNC Symbol;Acc:HGNC:1375]	0.002088	0.06635	-0.8421
ENSCAFG00000017851	MAP2K4	mitogen-activated protein kinase kinase 4 [Source:HGNC Symbol;Acc:HGNC:6844]	0.002625	0.07736	-0.6655
ENSCAFG00000017871	FAT2	FAT atypical cadherin 2 [Source:HGNC Symbol;Acc:HGNC:3596]	0.0003432	0.02521	-1.097
ENSCAFG00000017885	SERPINA7	serpin family A member 7 [Source:HGNC Symbol;Acc:HGNC:11583]	0.0003528	0.02521	-3.489
ENSCAFG00000017910	CCDC69	coiled-coil domain containing 69 [Source:HGNC Symbol;Acc:HGNC:24487]	0.0007708	0.03949	-0.8766
ENSCAFG00000017996	ACACA	acetyl-CoA carboxylase alpha [Source:HGNC Symbol;Acc:HGNC:84]	0.0002798	0.02261	-0.5792
ENSCAFG00000018170	INSR	insulin receptor [Source:HGNC Symbol;Acc:HGNC:6091]	0.001411	0.05248	-0.7609
ENSCAFG00000018323	ABLIM3	actin binding LIM protein family member 3 [Source:HGNC Symbol;Acc:HGNC:29132]	0.0002879	0.02274	-0.6971
ENSCAFG00000018381	ESM1	endothelial cell specific molecule 1 [Source:HGNC Symbol;Acc:HGNC:3466]	0.001307	0.05131	-1.264
ENSCAFG00000018401	JAG2	jagged 2 [Source:HGNC Symbol;Acc:HGNC:6189]	0.0002239	0.01982	-1.972
ENSCAFG00000018438	CRIP2	cysteine rich protein 2 [Source:HGNC Symbol;Acc:HGNC:2361]	2.043e-05	0.004276	-1.481
ENSCAFG00000018598	C6	complement C6 [Source:HGNC Symbol;Acc:HGNC:1339]	0.0003397	0.02521	-0.7013
ENSCAFG00000018655	TMEM97	transmembrane protein 97 [Source:HGNC Symbol;Acc:HGNC:28106]	0.0003537	0.02521	-1.076
ENSCAFG00000018663	TNFAIP1	TNF alpha induced protein 1 [Source:HGNC Symbol;Acc:HGNC:11894]	4.871e-05	0.007739	-1.15
ENSCAFG00000018690	OCRL	OCRL, inositol polyphosphate-5-phosphatase [Source:HGNC Symbol;Acc:HGNC:8108]	0.00274	0.07942	-0.5674
ENSCAFG00000018705	ZDHHC9	zinc finger DHHC-type containing 9 [Source:HGNC Symbol;Acc:HGNC:18475]	0.0007725	0.03949	-0.6868
ENSCAFG00000018816	RAI14	retinoic acid induced 14 [Source:HGNC Symbol;Acc:HGNC:14873]	0.0007963	0.03983	-1.239
ENSCAFG00000018977	USP24	ubiquitin specific peptidase 24 [Source:HGNC Symbol;Acc:HGNC:12623]	0.0004079	0.02717	-0.6294
ENSCAFG00000019130	RFLNB	refilin B [Source:HGNC Symbol;Acc:HGNC:28705]	0.0005243	0.03172	-1.956
ENSCAFG00000019656	SEC16A	SEC16 homolog A, endoplasmic reticulum export factor [Source:HGNC Symbol;Acc:HGNC:29006]	0.003374	0.08859	-0.5024
ENSCAFG00000019908	PRRC2B	proline rich coiled-coil 2B [Source:HGNC Symbol;Acc:HGNC:28121]	0.000613	0.03423	-0.6504
ENSCAFG00000019974	CDH13	cadherin 13 [Source:HGNC Symbol;Acc:HGNC:1753]	1.138e-08	1.25e-05	-2.516
ENSCAFG00000020106	ENG	endoglin [Source:HGNC Symbol;Acc:HGNC:3349]	0.002226	0.0694	-0.9737
ENSCAFG00000020125	STXBP1	syntaxin binding protein 1 [Source:HGNC Symbol;Acc:HGNC:11444]	0.003278	0.08691	-0.4863
ENSCAFG00000020198	LRRC8C	leucine rich repeat containing 8 family member C [Source:HGNC Symbol;Acc:HGNC:25075]	2.853e-05	0.005084	-1.073
ENSCAFG00000020227	DENND1A	DENN domain containing 1A [Source:HGNC Symbol;Acc:HGNC:29324]	0.0038	0.0942	-0.6742
ENSCAFG00000020413	CDH5	cadherin 5 [Source:HGNC Symbol;Acc:HGNC:1764]	0.001377	0.05243	-1.167
ENSCAFG00000022740	MT-ND6	NADH-ubiquinone oxidoreductase chain 6 [Source:UniProtKB/Swiss-Prot;Acc:Q9ZZ56]	0.0001919	0.01847	-1.306
ENSCAFG00000023022			0.00304	0.08313	-0.978
ENSCAFG00000023063	APOL5	apolipoprotein L5 [Source:HGNC Symbol;Acc:HGNC:14869]	0.004124	0.0991	-0.6528
ENSCAFG00000023069	NDST1	N-deacetylase and N-sulfotransferase 1 [Source:HGNC Symbol;Acc:HGNC:7680]	0.0004186	0.02734	-1.138
ENSCAFG00000024037	SLC36A1	solute carrier family 36 member 1 [Source:HGNC Symbol;Acc:HGNC:18761]	0.0002107	0.01977	-1.223
ENSCAFG00000024571	GABRA4	gamma-aminobutyric acid type A receptor alpha4 subunit [Source:HGNC Symbol;Acc:HGNC:4078]	2.137e-05	0.004276	-2.262
ENSCAFG00000024756	UBE2D3	ubiquitin conjugating enzyme E2 D3 [Source:HGNC Symbol;Acc:HGNC:12476]	0.00193	0.06371	-0.9365
ENSCAFG00000024769			0.0002664	0.0221	-2.217
ENSCAFG00000024869	ADAMDEC1	ADAM like decysin 1 [Source:HGNC Symbol;Acc:HGNC:16299]	1.035e-08	1.24e-05	-1.251
ENSCAFG00000024888	FOLH1	folate hydrolase 1 [Source:HGNC Symbol;Acc:HGNC:3788]	0.0005872	0.03367	-0.8746
ENSCAFG00000024978	LRRN4	leucine rich repeat neuronal 4 [Source:HGNC Symbol;Acc:HGNC:16208]	0.001834	0.0614	-3.78
ENSCAFG00000025083	FADS1	fatty acid desaturase 1 [Source:HGNC Symbol;Acc:HGNC:3574]	4.01e-09	5.875e-06	-1.602
ENSCAFG00000025192	CASP8	caspase 8 [Source:HGNC Symbol;Acc:HGNC:1509]	8.223e-07	0.0004068	-1.571
ENSCAFG00000025202	CA2	carbonic anhydrase 2 [Source:HGNC Symbol;Acc:HGNC:1373]	0.0001604	0.01668	-2.186
ENSCAFG00000025255	PEAK1	pseudopodium enriched atypical kinase 1 [Source:HGNC Symbol;Acc:HGNC:29431]	0.002055	0.0661	-0.9165
ENSCAFG00000028829		Canis lupus familiaris immunity-related GTPase family M protein-like (LOC606863), mRNA. [Source:RefSeq mRNA;Acc:NM_001313846]	0.00272	0.07918	-1.623
ENSCAFG00000029284	SAT1	spermidine/spermine N1-acetyltransferase 1 [Source:HGNC Symbol;Acc:HGNC:10540]	0.002138	0.06729	-0.9194
ENSCAFG00000029757	MMD	monocyte to macrophage differentiation associated [Source:HGNC Symbol;Acc:HGNC:7153]	0.0009053	0.04247	-0.688
ENSCAFG00000030060	MFAP3	microfibrillar associated protein 3 [Source:HGNC Symbol;Acc:HGNC:7034]	8.418e-06	0.002267	-0.97
ENSCAFG00000030078	ZNF623	zinc finger protein 623 [Source:HGNC Symbol;Acc:HGNC:29084]	0.001325	0.05135	-0.8295
ENSCAFG00000030184			0.000103	0.01235	-0.8882
ENSCAFG00000030285	CDR2L	cerebellar degeneration related protein 2 like [Source:HGNC Symbol;Acc:HGNC:29999]	0.0001296	0.01448	-0.6961
ENSCAFG00000030318	HRASLS	HRAS like suppressor [Source:VGNC Symbol;Acc:VGNC:41782]	0.001973	0.06457	-0.6873
ENSCAFG00000030441	MGAT3	mannosyl (beta-1,4-)-glycoprotein beta-1,4-N-acetylglucosaminyltransferase [Source:HGNC Symbol;Acc:HGNC:7046]	0.002522	0.07542	-1.162
ENSCAFG00000030640	PID1	phosphotyrosine interaction domain containing 1 [Source:HGNC Symbol;Acc:HGNC:26084]	1.864e-06	0.0007241	-0.8882
ENSCAFG00000030749	FDPS	farnesyl diphosphate synthase [Source:HGNC Symbol;Acc:HGNC:3631]	0.0007857	0.03964	-1.353
ENSCAFG00000030762	STARD4	StAR related lipid transfer domain containing 4 [Source:HGNC Symbol;Acc:HGNC:18058]	0.0004756	0.02972	-1.333
ENSCAFG00000030810			0.000123	0.01399	-1.505
ENSCAFG00000031246	UGT1A6	UDP glucuronosyltransferase family 1 member A6 [Source:HGNC Symbol;Acc:HGNC:12538]	0.0003908	0.02684	-2.14
ENSCAFG00000031353	BST2	bone marrow stromal cell antigen 2 [Source:HGNC Symbol;Acc:HGNC:1119]	0.000134	0.01483	-1.967
ENSCAFG00000031424	RAP2A	RAP2A, member of RAS oncogene family [Source:HGNC Symbol;Acc:HGNC:9861]	0.003636	0.09275	-0.5392
ENSCAFG00000031606	GRPEL2	GrpE like 2, mitochondrial [Source:HGNC Symbol;Acc:HGNC:21060]	0.003271	0.08691	-0.6805
ENSCAFG00000031848			0.002794	0.07966	-0.8767
ENSCAFG00000031918	TMEM26	transmembrane protein 26 [Source:HGNC Symbol;Acc:HGNC:28550]	0.001793	0.0605	-1.064
ENSCAFG00000031956	LCOR	ligand dependent nuclear receptor corepressor [Source:HGNC Symbol;Acc:HGNC:29503]	0.001402	0.05248	-1.118
ENSCAFG00000031992	SAR1B	secretion associated Ras related GTPase 1B [Source:HGNC Symbol;Acc:HGNC:10535]	0.001533	0.0551	-0.5234
ENSCAFG00000032570	ZBTB6	zinc finger and BTB domain containing 6 [Source:HGNC Symbol;Acc:HGNC:16764]	5.811e-05	0.008514	-0.7291
ENSCAFG00000032716	EMCN	endomucin [Source:HGNC Symbol;Acc:HGNC:16041]	0.001864	0.06191	-0.8406
