# Supplementary material for: Global Transcriptomic Analysis of the Canine corpus luteum (CL) During the First Half of Diestrus and Changes Induced by in vivo Inhibition of Prostaglandin Synthase 2 (PTGS2/COX2)
Source: Front Endocrinol (Lausanne). 2019 Nov 13;10:715. doi: 10.3389/fendo.2019.00715 (PMC6863809; doi:10.3389/fendo.2019.00715)
Supplement: Supplemental Table 3 — Lists of representative genes (up to 10) and statistical analysis details of particular GO terms, particular functional networks, representative canonical pathways and top upstream regulators. [file Table_3.xlsx]

## Sheet: GOs Panther (repres. genes)
Supplemental Table 3
List of representative genes involved in particular GO terms
Contrast	GO term	P-Value	Representative genes
"Days 20+30 control over days 5+10 control"
Higher represented on days 5+10 control	cell-cell adhesion (GO:0016337)	0.0024	RAC2, ICAM1, PDGFRA, FGG, ITGA7, CD44, FBLIM1, CDH2, KIFC3, ITGAL
	locomotion (GO:0040011)	0.00128	C5AR1, ICAM1, LPAR1, PDGFRA, CD44, MMP12, PDPN, NPHP4, ADAM8, IL1B
	immune system process (GO:0002376)	0.00127	WAS, CD68, IRF8, LIF, TRIM62, ICAM1, IL10, RRAS, CAV1, TNFAIP3
	metabolic process (GO:0008152)	0.000967	NOP10, SWSAP1, RPS17, RAD51, CELA1, RPL26, CTSK, NSD2, TRIM62, TNFRSF1A
	cellular process (GO:0009987)	0.000273	WAS, DEPDC1, ADAMTSL2, NOP10, IL27RA, TUBB2A, CD68, FGF7, IRF8, DNASE1L3
Higher represented on days 20+30 control	fatty acid biosynthetic process (GO:0006633)	0.00126	MAPK14, PEX7, SLC27A2, ACAD11, HSD17B4, ALOX12, LEP, ABCD3
	fatty acid metabolic process (GO:0006631)	0.000296	IVNS1ABP, FANCL, NT5C1A, HK1, GPAT4, HDAC8, GALC, HSD17B6, CYP51A, KDM6A
	lipid metabolic process (GO:0006629)	1.12e-06	GPAT4, GALC, ELOVL4, LIPG, CYP19A1,INSIG1, ALDH3A2, SGMS2, MAPK14, MTMR3
	phospholipid metabolic process (GO:0006644)	0.00235	NFU1, MAPK14, IVNS1ABP, FANCL, NT5C1A, PIP5K1B, GPAT4, PLK2, HSD17B6, CYP51A1
	protein localization (GO:0008104)	0.00164	HK1, NKD2, DOC2B, DYNC2H1, HSPA4, ARFGAP3, VPS52, CEP68, NDC1, CELSR1
	intracellular protein transport (GO:0006886)	0.00104	MYH10, DOC2B, HSPA4, SPG11, KIF13A, RAB12, NDC1, ERC2, FNBP1L, TMCC1
	transport (GO:0006810)	3.12e-05	DENND5A, SV2B, MYH10, GPAT4, NKD2, SH3GL2, SLC39A9, SYT11, XPR1, SESN2
	localization (GO:0051179)	0.000122	SV2B, BMP7, HK1, MYH10, GPAT4, NKD2, SH3GL2, SLC39A9, CX3CR1, DOC2B
"Day 5 treated over day 5 control"
Higher represented on day 5 treated	positive regulation of intracellular transport (GO:0032388)	3.48e-08	CAMK1, MSN, EHD1, MYO1C, FLNA, HYAL2, EHD2
	regulation of cell motility (GO:2000145)	1.31e-06	LMNA, NOV, PTRF, THY1, SRPX2, MSN, ARHGDIB, MYO1C, FLNA, HYAL2
	regulation of cell migration (GO:0030334)	7.4e-06	LMNA, NOV, PTRF, THY1, SRPX2, MSN, ARHGDIB, MYO1C, FLNA, HYAL2
	regulation of cellular component movement (GO:0051270)	2.59e-06	HYAL2, SRPX2, MYO1C, LMNA, ARHGDIB, CAVIN1, THY1, NOV, FLNA, MSN
	regulation of locomotion (GO:0040012)	2.84e-06	LMNA, NOV, PTRF, THY1, SRPX2, MSN, ARHGDIB, MYO1C, FLNA, HYAL2
"Day 20 treated over day 20 control"
Higher represented on day 20 treated	cell proliferation (GO:0008283)	0.000478	PDGFRA, CCL24, IGFBP3, FGF9, MMP12, TNFAIP3, PTGER2, ERBB2, NR4A1, IRF6
	regulation of cell cycle (GO:0051726)	7.06e-05	WEE2, CCNO, CDCA5, CDC45, CCNF, CCNL1, ORC1, JUNB, CCNE2, JUND
	cell-cell adhesion (GO:0016337)	0.000985	TRAF6, CARMIL1, ICAM1, CD44, DAB1, MMP12, SERPINE2, THBS1, NODAL, SRF
	locomotion (GO:0040011)	5.58e-05	SELE, TRAF6, NTF3, CXCL10, EGR2, ICAM1, DCHS1, PDGFRA, CD44, NR4A2
	response to external stimulus (GO:0009605)	0.0012	NTF3, CXCL10, TRAF6, GLI2, EGR2, BPI, IFI6, PTGER2, TNFAIP3, FOS
	cell differentiation (GO:0030154)	0.000184	TRAF6, EMX2, GLI2, EGR2, OCA2, ICAM1, MAFF, TAGLN, FGF9, FASLG
	regulation of phosphate metabolic process (GO:0019220)	0.000203	RAD51, Bdkrb2, TRAF6, TADA3, NOP53, ICAM1, WEE2, PDGFRA, CD44, TNFAIP3
	developmental process (GO:0032502)	1.93e-05	CABYR, TRAF6, EMX2, GLI2, EGR2, EGR1, CWDR19, MCM2, ADAMTS16, IGFBP3
	cellular component organization or biogenesis (GO:0071840)	0.000612	SPC25, RAD51, TUBB2A, GULP1, TSPAN4, EIF3H, MAEL, RPL11, WEE2, PDGFRA
	metabolic process (GO:0008152)	0.00146	RAD51, Bdkrb2, TRAF6, EGR1, RPL11, IGFBP3, CDON, SOCS3, FASLG, TNFAIP3				PTGER2
"Day 30 treated over day 30 control"
Higher represented on day 30 control	steroid metabolic process (GO:0008202)	0.000232	SQLE; SOAT1; CYP51A1; TM7SF2; ACAT2; DHCR7; HMGCR
	lipid metabolic process (GO:0006629)	0.000107	SOAT1; BRI3BP; ACSL5; ACLY; ACAT2; PITPNM2; ELOVL7; DHCR7; HMGCR
	cell adhesion (GO:0007155)	0.00133	RALB; CDH13; VWF; TNS1; ITGB1; CTHRC1; CDH5; ANGPT2
	localization (GO:0051179)	0.00182	SLC26A3; SLC34A2; GABRA4; DPP10; SNX31; SLC16A12; SEMA3F; PITPNM2; CMKLR1; CAV1
	cell communication (GO:0007154)	0.000896	GABRA4; PTH2R; DKK2; SYT13; TSPAN18; CASP8; SLC6A15; DPP10; CAMKV; CTHRC1

## Sheet: Cytoscape (repres. genes)
Supplemental Table 3
List of representative genes involved in particular functional networks
Contrast	Network	Representative genes
"Days 20+30 control over days 5+10 control"
Higher represented on days 5+10 control	ERK1 and ERK2 cascade	CCL4, CD44, FGF10, HRAS, ICAM1, LIF, NODAL, PDGFRA, RRAS, TREM2
	Protein metabolic process	ADAM8, ANGPT4, CCL2, IL1B, IL6R, NOD1, SLC11A1, TGFB3, THBS1, TNFRSF1B
	Extracellular matrix organization	ADAMTS14, COL1A1, COL2A1, COL5A1, COMP, FBLN1, LAMB2, MFAP4, SERPINH1, THSD4
	Cell death	Bdkrb2, CAV1, CCL2, FAS, FGF10, HRAS, IL1B, PPARGC1A, TGFB3, TNFAIP3
	Inflammatory response	CASP4, CCL13, CCL2, CD44, COX-2, IL10, IL1B, IL6, NFKBIZ, TNFRSF1A
	Response to cytokine	CAV1, CCL5, CCR3, COL3A1, IL10RA, IL17RA, IL6R, IL7R, TIMP1, TNFRSF1A
	Regulation of immune system process	C1QA, CCR7, CD276, CD86, IL10, IL27RA, MMP2, TGFB3, TNFRSF14, ZBP1
Higher represented on days 20+30 control	Intracellular transport	ATP9A, CLTC, EHD4, FAM20B,FLVCR1, GOLGA1, INSIG1, KIF13A, MAPK14, SLC25A12
	Lipid metabolic process	CYP19A1, HSD17B13, HSD17B7, LDLR, LEP, NR3C1, NR5A2, SERINC1, SLC22A4, SOD1
	Carboxylic metabolic process	ALDH18A1, CYP2C18, EGLN1, EIF2AK3, ENOSF1, GOT1, LPIN1, SERINC1, SLC22A5, UGT1A6
"Day 20 treated over day 20 control"
Higher represented on day 20 treated	Regulation of hormone levels	ALDH1A2; ESR1; HSD17B1; IL1B; IL1RN; IL6; PDGFRA; SULT1E1
	Cellular response to organic substance	FGF1; ICAM1; IL10RA; IL1B; IL6; NFKB1; NFKBIA; NODAL; PPARG; PTGER2
	Response to interleukin-1	CCL2, CCL24, CCL26, CCL3, CCL4, EGR1, HAS2, IL1RN, IL6, NFKB1
	Gene expression	FAS; FASLG; FOS; JUNB; NFKB1; PDGFRA; TGFB3; THBS1
	Cell differentiation	COL14A1; GATA4; ICAM1; IGF2; LMNA; NFKBIA; NOTCH2; SERPINE2; TGFB3
	Translation	EIF4A1; HAP1; IL6; RPL11; THBS1
	Cell death	ADAMTSL4; CCL3; CD38; ICAM1; IRF1; LIMS2; SERPINE1
	Regulation of signal transduction	ESR1, FAS, FASLG, FGF1, ICAM1, IL1B, NFKB1, NODAL, PDGFRA, PPARG
"Day 30 treated over day 30 control"
Higher represented on day 30 control	Regulation nitric oxyde byosinthetic process	ATP2B4, CAV1, CD34, INSR
	Angiogenesis	ANGPT2, CASP8, CAV1, CD34, CTNNB1, ENG, EPAS1, ESM1, FLT1, TGFBR1
	Endothelium development	CD34, CTNNB1, ENG, HEG1, KDR, MET, RAPGEF2
	Sprouting angiogenesis	CDH13, ESM1, ITGB1, LOXL2, NRP1
	Mesenchyme development	CTNNB1, EDNRB, ENG, GCNT2, LOXL2, NCKAP1, NRP1, SEMA3F, SFRP1, TGFBR1

## Sheet: IPA (repres. genes, regulators)
Supplemental Table 3
List of representative pathways, genes and top upstream regulators
"Days 20+30 control over days 5+10 control"
Pathways	P-Value	Z-score	Representative genes
superpathway of cholesterol biosynthesis	4.9e-05	3.606	SQLE,NSDHL,ACAT2,IDI1,HSD17B7,TM7SF2,FDPS,FDFT1,HMGCR,CYP51A1
cholesterol biosynthesis I	0.00012	2.828	FDFT1,SQLE,DHCR7,NSDHL,HSD17B7,TM7SF2,SC5D,CYP51A1
EIF2 signaling	7.94e-16	-4.423	RPL11,MAPK1,RPS27,HRAS,PDPK1,EIF4G2,RPS20,EIF3D,IRS2,ACTG2
mTOR signaling	3.98e-12	-1.859	PLD2,MAPK1,PRKAB2,PRKAB1,RPS27,HRAS,RHOG,EIF4G2,VEGFD,RHOA
cyclins and cell cycle regulation	3.63e-07	-1.964	CDKN2A,PPP2R2A,CCNB2,CCNA2,CCND3,E2F5,E2F8,CCNE2,CCNB1,TGFB3
inhibition of matrix metalloproteases	0.000186	1.069	MMP23B,MMP28,ADAM12,TIMP1,SDC2,MMP14,THBS2,MMP2,MMP11
leukocyte extravasation signaling	3.55e-08	-2.292	MAP2K4,ACTG2,TIMP2,ACTA2,RHOA,ICAM1,TIMP1,ACTN1,CXCR4
acute phase response signaling	5.89e-06	-1.947	MAP2K4,IL1F10,IL6,NR3C1,FGG,TNFRSF1B,NFKBIB,IL6R,IL1RN,IL1B
chemokine signaling	4.68e-05	-0.6	CCR3,CCR5,CCL24,HRAS,CCL5,MAPK13,PTK2,CXCR4,PLCG1,RHOA
dendritic cell maturation	0.00018	-1.206	HLA-DOA,ICAM1,LEP,MAPK1,TLR3,IL10,TNFRSF1A,TLR2,IL1B,CCR7
Top Upstream regulators	P-Value
TGFβ1	7.27e-33
TNF	5.88e-26
beta-estradiol	3.08e-22
PDGF BB	1.08e-18
INFγ	3.47e-15
progesterone	3.86e-15
IGF1	3.85e-13
NFκBIα	5.86e-13
PTGER2	9.5e-12
"Day 5 treated over day 5 control"
Pathways	P-Value	z-score	Representative genes
RhoA signaling	1.1e-06	1.633	MYL9,ACTA2,ARHGEF11,ACTG2,ACTA1,MSN
actin cytoskeleton signaling	4.07e-05	2.236	MYL9,ACTA2,FLNA,ACTG2,ACTA1,MSN
death receptor signaling	5.5e-06	2.236	ACTA2,LMNA,ACTG2,ARHGDIB,ACTA1
leukocyte extravasation signaling	0.000275	2.236	ACTA2,LMNA,ACTG2,ARHGDIB,ACTA1
RhoGDI signaling	5.13e-07	-1.134	MYL9,ACTA2,ARHGEF11,ACTG2,ARHGDIB,ACTA1,MSN
Top Upstream regulators	P-Value
ACTC1	7.59e-06
PDGF BB	3.13e-05
ACTA2	0.00021
TNF	0.000278
TGFβ1	0.000994
"Day 20 treated over day 20 control"
Pathways	P-Value	z-score	Representative genes
EIF2 signaling	5.01e-21	4.243	RPL11,RPS27,MYC,EIF3D,FGFR4,ATF4,ACTG2,PIK3C2B,HNRNPA1,EIF4A3
mTOR signaling	1.86e-09	1.732	RALA,PRKAB2,RPS27,RPS23,PDGFC,RHOB,EIF3D,RHOD,FGFR4,AKT3
acute phase response signaling	0.00437	2.357	IL1A,IL6,NFKB1,IL33,FOS,NFKBIA,IL1RN,IL1B,SERPINE1,CRABP2
NFκB signaling	0.00447	2.711	TGFBR3,NFKB1,NFKBIA,IL1RN,FGFR4,TLR6,TLR7,PDGFRA,IL1B,TLR3
IL6 signaling	0.00447	2.828	IL1A,SRF,IL6,NFKB1,IL33,FOS,NFKBIA,IL1RN,FGFR4,IL1B
relaxin signaling	0.000468	1.069	NFKB1,FOS,NFKBIA,PDE7B,PTPN11,NPR3,FGFR4,NPR1,PDE1B,PRKAR1B
angiopoietin signaling	0.00447	-0.632	PIK3C2B,ANGPT1,DOK2,NFKB1,ANGPTL1,NFKBIA,PTPN11,FGFR4,AKT3
Top Upstream regulators	P-Value
β-estradiol	6.66e-23
PDGF BB	9.63e-20
TGFβ1	2.26e-15
IL1β	1.1e-14
TNF	4.27e-14
PGE2	3.68e-11
NFκBIA	1.45e-10
FAS	1.89e-09
P4	2.14e-09
"Day 30 treated over day 30 control"
Pathways	P-Value	z-score	Representative genes
Superpathway of Cholesterol Biosynthesis	1.35e-07	-2.828	FDPS,SQLE,DHCR7,ACAT2,HSD17B7,TM7SF2,HMGCR,CYP51A1
cholesterol biosynthesis I	6.31e-06	-2.236	SQLE,DHCR7,HSD17B7,TM7SF2,CYP51A1
acute phase response signaling	0.000191	-1	MAP2K4,PIK3R3,RAP2A,PIK3CA,RALB,SERPINF1,VWF,CP,MAPK13,IL1R1
NFκB signaling	0.000347	-1.941	PIK3R3,RAP2A,PIK3CA,TGFBR1,FLT1,NTRK1,IL1R1,EIF2AK2,CASP8
TGFβ signaling	0.00513	-1.134	MAP2K4,RAP2A,INHA,TGFBR1,RALB,MAP4K1,MAPK13
VEGF signaling	0.00331	-0.707	PIK3R3,RAP2A,PIK3CA,FLT1,PTK2B,RALB,HIF1A,KDR
PDGF signaling	0.00148	-1.414	MAP2K4,PIK3R3,RAP2A,PIK3CA,RALB,CAV1,EIF2AK2,OCRL
EIF2 signaling	3.16e-13	1.414	RPL11,PPP1CB,RPS4X,RPS3,EIF3H,RALB,EIF5B,EIF2AK2,INSR,RPS14
mTOR signaling	2.63e-07	-0.333	RAP2A,PIK3CA,EIF3H,HIF1A,RPS11,RPS6,PIK3R3,RPS7,EIF4B,RPS14
Top Upstream regulators	P-Value
TNF	1.89e-10
PPARG	9.22e-05
TGFB1	9.58e-05
FGF2	0.000144
NFKBIA	0.000225
