# Supplementary material for: Global Transcriptomic Analysis of the Canine corpus luteum (CL) During the First Half of Diestrus and Changes Induced by in vivo Inhibition of Prostaglandin Synthase 2 (PTGS2/COX2)
Source: Front Endocrinol (Lausanne). 2019 Nov 13;10:715. doi: 10.3389/fendo.2019.00715 (PMC6863809; doi:10.3389/fendo.2019.00715)
Supplement: Supplemental Table 4 — Complete list of genes presented in Venn diagram from the contrasts “day 5 treated over day 5 control,” “day 20 treated over day 20 control,” and “day 30 treated over day 30 control” and each intersection. [file Table_4.xlsx]

## Sheet: Venn
Supplemental Table 4: Genes present in Venn diagram
Venn diagram, both directions, filtered by P-Value<0.01 and -1>log2Ratio>1
Contrast 1 - DEGs in group "day 5 treated" over group "day 5 control samples"
Contrast 2 - DEGs in group "day 20 treated" over group "day 20 control samples"
Contrast 3 - DEGs in group "day 30 treated" over group "day 30 control samples"
Contrast 1	Contrast 2	Commonly expressed		Contrast 1	Contrast 3	Commonly expressed		Contrast 2	Contrast 3	Commonly expressed
ENSCAFG00000000033	CBLN2	AVPR1A		ENSCAFG00000000033	CDO1	TPM2		CBLN2	CDO1	WIF1
ERBB3	CDH19	NIPAL2		ERBB3	KCNN2	IDO1		CDH19	KCNN2	OSR2
NDUFA4L2	CDK2	SLC30A8		NDUFA4L2	TBC1D15	ESM1		CDK2	TBC1D15	ENSCAFG00000000640
ALDH8A1	CCBE1	TREM1		ALDH8A1	SNX31	ASS1		CCBE1	SNX31	GDF9
KIF5A	PA2G4	SULT1E1		KIF5A	CPT1B			PA2G4	CPT1B	TRDN
CITED2	RAB27B	ENTPD3		CITED2	CTHRC1			RAB27B	CTHRC1	ENSCAFG00000001448
ATAT1	TNFAIP8	ACPP		ATAT1	TAGAP			TNFAIP8	TAGAP	ELAVL2
P4HA2	MOXD1	CA8		P4HA2	FNDC1			MOXD1	FNDC1	ABCB4
NCF4	RPS12	CUX2		NCF4	ENSCAFG00000000701			RPS12	ENSCAFG00000000701	RASL11B
ENSCAFG00000003047	TCF21	TLDC2		ENSCAFG00000003047	ACAT2			TCF21	ACAT2	ENPP5
GJA10	SGK1	ACTG2		GJA10	ENSCAFG00000000799			SGK1	ENSCAFG00000000799	CA9
CTTNBP2	GLI1	SNCA		CTTNBP2	TRMT12			GLI1	TRMT12	C1GALT1
ANXA5	ENSCAFG00000000237	CCDC80		ANXA5	SQLE			ENSCAFG00000000237	SQLE	OGN
C5AR2	PDE7B	SLC9B1		C5AR2	LRGUK			PDE7B	LRGUK	STK31
CST7	MTFR2	ACKR3		CST7	PODXL			MTFR2	PODXL	COBL
C1orf228	TNFAIP3	RPL18A		C1orf228	CNTLN			TNFAIP3	CNTLN	SFRP4
ENSCAFG00000004905	ARFGEF3	TAGLN		ENSCAFG00000004905	CCND3			ARFGEF3	CCND3	NRCAM
MARCO	NHSL1	CRYGS		MARCO	ENSCAFG00000001689			NHSL1	ENSCAFG00000001689	ADAD1
CHRDL2	ENSCAFG00000000279	TMPRSS5		CHRDL2	IFT74			ENSCAFG00000000279	IFT74	ATP6V0A4
FTL	ABRACL	SERPINE1		FTL	CYP51A1			ABRACL	CYP51A1	ENSCAFG00000004631
HAO1	PEX3	ENSCAFG00000014787		HAO1	GALT			PEX3	GALT	LLGL2
CYP1B1	PPM1H	ENSCAFG00000016848		CYP1B1	PON3			PPM1H	PON3	DPP10
ENSCAFG00000006595	ESR1	TGFB3		ENSCAFG00000006595	IL1R1			ESR1	IL1R1	ITIH2
EFCAB1	TUBB	SRPX2		EFCAB1	IL1R2			TUBB	IL1R2	LCT
SPINK5	PTPRB	MYH11		SPINK5	TFAP2B			PTPRB	TFAP2B	BHLHE40
DNAH10	TSPAN8	OLFM3		DNAH10	RFX8			TSPAN8	RFX8	PLCB4
CPEB3	ENSCAFG00000000498	PTGFR		CPEB3	LYG1			ENSCAFG00000000498	LYG1	ENSCAFG00000005867
RALY	IFGGC1	SCN2B		RALY	VWDE			IFGGC1	VWDE	ENSCAFG00000006465
GALNTL6	SNCAIP	FAM229B		GALNTL6	OMD			SNCAIP	OMD	ENSCAFG00000006532
PLS1	FBXO5	ENSCAFG00000030317		PLS1	AGMO			FBXO5	AGMO	PPP2R2B
MCTP1	MIOX	AOC2		MCTP1	ENSCAFG00000002495			MIOX	ENSCAFG00000002495	RIMBP2
ENSCAFG00000008154	NCAPH2	ENSCAFG00000030888		ENSCAFG00000008154	EPAS1			NCAPH2	EPAS1	RNF17
GREM1	SYTL3			GREM1	CD109			SYTL3	CD109	GLT8D2
ACTA1	SOD2			ACTA1	ABCA1			SOD2	ABCA1	HHIP
SCAND1	ZBTB12			SCAND1	LPAR1			ZBTB12	LPAR1	NMNAT3
NCAM2	ZFPM2			NCAM2	TAX1BP1			ZFPM2	TAX1BP1	GK5
ERICH6	ANGPT1			ERICH6	ZNF292			ANGPT1	ZNF292	EYA1
MYL9	RSPO2			MYL9	AGBL3			RSPO2	AGBL3	TPH1
ADGRG5	MOV10L1			ADGRG5	RSAD2			MOV10L1	RSAD2	ENSCAFG00000010570
SPI1	PNLDC1			SPI1	ASAP2			PNLDC1	ASAP2	RGS1
DAPL1	FBLN1			DAPL1	MET			FBLN1	MET	HIST1H1T
TP53INP1	EIF3H			TP53INP1	SLC13A1			EIF3H	SLC13A1	ASPM
KIAA1524	KIAA0930			KIAA1524	AMPH			KIAA0930	AMPH	PRSS12
CAPN3	IRF1			CAPN3	CLCN1			IRF1	CLCN1	FOXR1
MCTP2	SMOC2			MCTP2	ENSCAFG00000003785			SMOC2	ENSCAFG00000003785	SELENBP1
MFGE8	MPPED1			MFGE8	SLC26A3			MPPED1	SLC26A3	CCL24
MAP3K21	SLC35F1			MAP3K21	HSD17B14			SLC35F1	HSD17B14	CFAP161
PCK2	COL14A1			PCK2	MFSD4B			COL14A1	MFSD4B	DYNLT3
DOK5	ARFGAP3			DOK5	DLL1			ARFGAP3	DLL1	NIN
CLK1	SNTB1			CLK1	PIK3R3			SNTB1	PIK3R3	KPNA7
IDH2	SEP3			IDH2	EPT1			SEP3	EPT1	PLVAP
CCDC84	SMPDL3A			CCDC84	ME3			SMPDL3A	ME3	ENSCAFG00000017264
ARHGDIB	ENSCAFG00000001026			ARHGDIB	SNRK			ENSCAFG00000001026	SNRK	FST
FCRLA	FER1L6			FCRLA	ENSCAFG00000004595			FER1L6	ENSCAFG00000004595	TMEM97
HOXD4	CATSPER3			HOXD4	RSF1			CATSPER3	RSF1	GPC3
ENSCAFG00000013502	TRIB1			ENSCAFG00000013502	PIBF1			TRIB1	PIBF1	ENSCAFG00000019044
MEX3B	MYC			MEX3B	FNDC4			MYC	FNDC4	RFLNB
CRYAB	TGFBI			CRYAB	GCKR			TGFBI	GCKR	HENMT1
ASTN1	ADCY8			ASTN1	CD93			ADCY8	CD93	TTLL7
HGFAC	KCNQ3			HGFAC	EDNRB			KCNQ3	EDNRB	SLC44A5
GRK4	EPB41L2			GRK4	ENSCAFG00000005243			EPB41L2	ENSCAFG00000005243	MT2A
ENSCAFG00000014991	MCHR1			ENSCAFG00000014991	VIPR2			MCHR1	VIPR2	ENSCAFG00000023889
DES	CTSL			DES	ENSCAFG00000005406			CTSL	ENSCAFG00000005406	BEX3
DUSP27	ENSCAFG00000001214			DUSP27	ESF1			ENSCAFG00000001214	ESF1	ENSCAFG00000024451
ACTA2	GFRA3			ACTA2	RNF213			GFRA3	RNF213	ENSCAFG00000024769
SLC6A13	EGR1			SLC6A13	SFRP1			EGR1	SFRP1	ENSCAFG00000024806
MMRN2	EEF1D			MMRN2	IDO2			EEF1D	IDO2	arse
FAM193B	RPL10A			FAM193B	PTPRQ			RPL10A	PTPRQ	NT5C
CD5L	TEAD3			CD5L	PRPF40A			TEAD3	PRPF40A	ENSCAFG00000028600
MAFK	FKBP5			MAFK	MAP4K1			FKBP5	MAP4K1	ENSCAFG00000028878
ITGAM	RPL3			ITGAM	SLC6A15			RPL3	SLC6A15	C6orf52
CHAD	CLPS			CHAD	EIF2AK2			CLPS	EIF2AK2	SHISA2
GADD45GIP1	GLDC			GADD45GIP1	CEBPZ			GLDC	CEBPZ	HSPB8
RASL12	PI16			RASL12	EEA1			PI16	EEA1	CCDC3
ENSCAFG00000017326	GCAT			ENSCAFG00000017326	CEP83			GCAT	CEP83	TMEM236
ENSCAFG00000017457	PTPRD			ENSCAFG00000017457	PCDH1			PTPRD	PCDH1	NUDT2
PAQR5	MDGA1			PAQR5	PTPN20			MDGA1	PTPN20	CSRNP3
DNAH3	PVALB			DNAH3	FAM19A4			PVALB	FAM19A4	ENSCAFG00000032438
AGTR2	EIF3D			AGTR2	SLCO2A1			EIF3D	SLCO2A1
CKB	GLP1R			CKB	FLT1			GLP1R	FLT1
CDH6	FOXRED2			CDH6	APLP1			FOXRED2	APLP1
S100A10	SAXO1			S100A10	MTMR7			SAXO1	MTMR7
ENSCAFG00000019242	RPS6			ENSCAFG00000019242	ENSCAFG00000007115			RPS6	ENSCAFG00000007115
VWA1	RPL8			VWA1	SCN1B			RPL8	SCN1B
ELOB	MCM5			ELOB	SLC16A12			MCM5	SLC16A12
FLNA	MOB3B			FLNA	ZC3H6			MOB3B	ZC3H6
FUNDC2	ANXA1			FUNDC2	KIF20B			ANXA1	KIF20B
CARD9	ALDH1A1			CARD9	ACOX2			ALDH1A1	ACOX2
TUBB3	BTBD11			TUBB3	CWC27			BTBD11	CWC27
ENSCAFG00000019891	TMEM33			ENSCAFG00000019891	PITPNM2			TMEM33	PITPNM2
HYDIN	PTK7			HYDIN	CAPG			PTK7	CAPG
ENSCAFG00000020269	SRF			ENSCAFG00000020269	APLNR			SRF	APLNR
IFI44	CRIP3			IFI44	HEY1			CRIP3	HEY1
ENSCAFG00000023356	ENSCAFG00000001846			ENSCAFG00000023356	ENSCAFG00000008414			ENSCAFG00000001846	ENSCAFG00000008414
KCNE4	STEAP2			KCNE4	ENTPD1			STEAP2	ENTPD1
SERPINB10	MAMDC2			SERPINB10	RBM46			MAMDC2	RBM46
ENSCAFG00000023735	APBA1			ENSCAFG00000023735	IGSF10			APBA1	IGSF10
FAT3	CORIN			FAT3	LRRCC1			CORIN	LRRCC1
CCL13	PGM5			CCL13	MBNL1			PGM5	MBNL1
FXYD5	ENSCAFG00000001986			FXYD5	PTK2B			ENSCAFG00000001986	PTK2B
ENSCAFG00000024643	ENSCAFG00000002008			ENSCAFG00000024643	TGM2			ENSCAFG00000002008	TGM2
AVPI1	ENSCAFG00000002042			AVPI1	OAS3			ENSCAFG00000002042	OAS3
ENSCAFG00000028511	ENSCAFG00000002045			ENSCAFG00000028511	F2			ENSCAFG00000002045	F2
MS4A13	CHIC2			MS4A13	PDE8B			CHIC2	PDE8B
SMIM1	PDGFRA			SMIM1	PTPN22			PDGFRA	PTPN22
ENSCAFG00000028814	CCDC107			ENSCAFG00000028814	F2RL1			CCDC107	F2RL1
SERPINA5	SLC1A1			SERPINA5	SPINT1			SLC1A1	SPINT1
CSRP1	COL1A2			CSRP1	SYT13			COL1A2	SYT13
ENSCAFG00000029550	CD2AP			ENSCAFG00000029550	TSPAN18			CD2AP	TSPAN18
IFNE	ENSCAFG00000002155			IFNE	HMGCR			ENSCAFG00000002155	HMGCR
EFHD1	ROR2			EFHD1	REN			ROR2	REN
CSPG4	PKHD1			CSPG4	CBR3			PKHD1	CBR3
RAB32	MCM3			RAB32	HERC6			MCM3	HERC6
NOV	KIAA1211			NOV	EHD4			KIAA1211	EHD4
NXPH3	EFHC1			NXPH3	ALAS1			EFHC1	ALAS1
DSTN	NPAS2			DSTN	TAOK3			NPAS2	TAOK3
ENSCAFG00000030859	CHST10			ENSCAFG00000030859	ZNF697			CHST10	ZNF697
ENSCAFG00000030953	ELOVL5			ENSCAFG00000030953	DZIP3			ELOVL5	DZIP3
SAMSN1	RECK			SAMSN1	DHCR7			RECK	DHCR7
ENSCAFG00000031355	ASPN			ENSCAFG00000031355	ELF3			ASPN	ELF3
ENSCAFG00000031760	ARL4A			ENSCAFG00000031760	SEMA3F			ARL4A	SEMA3F
HAVCR2	RPS5			HAVCR2	BDH2			RPS5	BDH2
DLA-DMB	A1BG			DLA-DMB	CAMKV			A1BG	CAMKV
ENSCAFG00000032319	FAM178B			ENSCAFG00000032319	DKK2			FAM178B	DKK2
ENSCAFG00000032625	SOSTDC1			ENSCAFG00000032625	GYG2			SOSTDC1	GYG2
	CORO2A				GALNT3			CORO2A	GALNT3
	NLRP5				NID1			NLRP5	NID1
	NLRP13				DAO			NLRP13	DAO
	CCDC30				CCDC186			CCDC30	CCDC186
	ENSCAFG00000002577				HGD			ENSCAFG00000002577	HGD
	RPL28				ENSCAFG00000011368			RPL28	ENSCAFG00000011368
	SDHAF4				CMKLR1			SDHAF4	CMKLR1
	B3GAT2				EGF			B3GAT2	EGF
	TNNI3				ARHGAP6			TNNI3	ARHGAP6
	ENSCAFG00000002638				CD34			ENSCAFG00000002638	CD34
	KCNQ5				ENSCAFG00000011728			KCNQ5	ENSCAFG00000011728
	RPS9				DISC1			RPS9	DISC1
	EPCAM				CCDC172			EPCAM	CCDC172
	ABCB5				ENO4			ABCB5	ENO4
	EEF1A1				PTAFR			EEF1A1	PTAFR
	FSHR				SHTN1			FSHR	SHTN1
	FILIP1				GCNT7			FILIP1	GCNT7
	ENSCAFG00000002712				PARP14			ENSCAFG00000002712	PARP14
	CDCA7L				ANPEP			CDCA7L	ANPEP
	IL6				CASP10			IL6	CASP10
	GPNMB				ZNF831			GPNMB	ZNF831
	MALSU1				PPIG			MALSU1	PPIG
	EML6				SSB			EML6	SSB
	NPY				HORMAD2			NPY	HORMAD2
	SPACA6				PTPN14			SPACA6	PTPN14
	IGLON5				TRIM63			IGLON5	TRIM63
	NFE2L3				TFRC			NFE2L3	TFRC
	TPBG				ENSCAFG00000013035			TPBG	ENSCAFG00000013035
	UBE3D				MAP3K15			UBE3D	MAP3K15
	SHANK1				MAP7D2			SHANK1	MAP7D2
	PRSS35				HSD17B7			PRSS35	HSD17B7
	HOXA5				CREB3L2			HOXA5	CREB3L2
	ENSCAFG00000002956				UPK3B			ENSCAFG00000002956	UPK3B
	ENSCAFG00000002974				ENSCAFG00000013691			ENSCAFG00000002974	ENSCAFG00000013691
	COL9A2				PTH2R			COL9A2	PTH2R
	MFSD2A				TPR			MFSD2A	TPR
	HSDL2				TET1			HSDL2	TET1
	HTR1E				LTF			HTR1E	LTF
	WIPF3				CCR9			WIPF3	CCR9
	ENSCAFG00000003077				ENSCAFG00000013889			ENSCAFG00000003077	ENSCAFG00000013889
	PABPC4				MFAP5			PABPC4	MFAP5
	CCT4				SOAT1			CCT4	SOAT1
	AQP1				SLC6A20			AQP1	SLC6A20
	PDE1C				TM7SF2			PDE1C	TM7SF2
	RPS7				SYTL5			RPS7	SYTL5
	COLEC11				NEMF			COLEC11	NEMF
	LRRN3				FN1			LRRN3	FN1
	ZC3H12A				ENSCAFG00000014370			ZC3H12A	ENSCAFG00000014370
	SLC13A4				CHST3			SLC13A4	CHST3
	AAK1				MEOX1			AAK1	MEOX1
	IFRD1				SERPINI1			IFRD1	SERPINI1
	PCYOX1				KTN1			PCYOX1	KTN1
	PTN				VWF			PTN	VWF
	FOXP2				CCDC181			FOXP2	CCDC181
	ASZ1				PLIN4			ASZ1	PLIN4
	TNC				CCND2			TNC	CCND2
	CFTR				BOD1L1			CFTR	BOD1L1
	KLHL32				RCSD1			KLHL32	RCSD1
	MMS22L				SCG3			MMS22L	SCG3
	SEC61G				LRRC9			SEC61G	LRRC9
	ENSCAFG00000003479				INHA			ENSCAFG00000003479	INHA
	PQLC3				B4GALNT3			PQLC3	B4GALNT3
	NOBOX				ACLY			NOBOX	ACLY
	ARHGEF5				ENSCAFG00000015931			ARHGEF5	ENSCAFG00000015931
	POU6F2				BCL6B			POU6F2	BCL6B
	RPS11				FADS2			RPS11	FADS2
	FAM84A				TEX9			FAM84A	TEX9
	UCP1				CACNA1C			UCP1	CACNA1C
	SCOC				MNS1			SCOC	MNS1
	SETD7				ENSCAFG00000016252			SETD7	ENSCAFG00000016252
	ORC1				ENSCAFG00000016263			ORC1	ENSCAFG00000016263
	ARMC2				VWCE			ARMC2	VWCE
	KTI12				SLC34A2			KTI12	SLC34A2
	KLF15				NTRK1			KLF15	NTRK1
	ENSCAFG00000003818				GALNT16			ENSCAFG00000003818	GALNT16
	RUVBL2				LTBP2			RUVBL2	LTBP2
	RHOB				ACSF2			RHOB	ACSF2
	ENSCAFG00000003859				CEP128			ENSCAFG00000003859	CEP128
	ENSCAFG00000003873				PCDH19			ENSCAFG00000003873	PCDH19
	APOB				MYH8			APOB	MYH8
	WEE2				LDLR			WEE2	LDLR
	HBP1				C19orf38			HBP1	C19orf38
	RPL18				ZMAT1			RPL18	ZMAT1
	MAP3K8				FAT2			MAP3K8	FAT2
	TBXAS1				SERPINA7			TBXAS1	SERPINA7
	TAL1				SCAMP5			TAL1	SCAMP5
	PUS7				DSC2			PUS7	DSC2
	RFPL4B				LAMA3			RFPL4B	LAMA3
	MCM2				TNFAIP2			MCM2	TNFAIP2
	NOP53				TDRD9			NOP53	TDRD9
	ZNF541				JAG2			ZNF541	JAG2
	TRPC3				CRIP2			TRPC3	CRIP2
	PIWIL4				EMB			PIWIL4	EMB
	TNIP3				ENSCAFG00000018586			TNIP3	ENSCAFG00000018586
	NDNF				TNFAIP1			NDNF	TNFAIP1
	IZUMO1R				SLC13A2			IZUMO1R	SLC13A2
	ENSCAFG00000004229				TWSG1			ENSCAFG00000004229	TWSG1
	ARHGAP21				RAI14			ARHGAP21	RAI14
	LRRC17				NSRP1			LRRC17	NSRP1
	MYO3A				KLHL21			MYO3A	KLHL21
	SPRYD7				CCDC78			SPRYD7	CCDC78
	APMAP				SOHLH1			APMAP	SOHLH1
	IQSEC1				SLC6A17			IQSEC1	SLC6A17
	OTOF				KIAA1324			OTOF	KIAA1324
	RAB38				CDH13			RAB38	CDH13
	TMEM135				DNTTIP2			TMEM135	DNTTIP2
	QPCTL				GFI1			QPCTL	GFI1
	CAB39L				ENSCAFG00000020161			CAB39L	ENSCAFG00000020161
	TCAIM				LRRC8C			TCAIM	LRRC8C
	FOSB				ZNF821			FOSB	ZNF821
	CDC42EP4				SYDE2			CDC42EP4	SYDE2
	ATP6V0E2				IFI44L			ATP6V0E2	IFI44L
	DLG2				NEXN			DLG2	NEXN
	ENSCAFG00000004578				KCTD19			ENSCAFG00000004578	KCTD19
	GIMAP4				CDH5			GIMAP4	CDH5
	DDIAS				MT-ND6			DDIAS	MT-ND6
	FAM216B				FYB			FAM216B	FYB
	CGREF1				NDST1			CGREF1	NDST1
	PLAUR				FAM196B			PLAUR	FAM196B
	RPS8				ENSCAFG00000023313			RPS8	ENSCAFG00000023313
	UCMA				ENSCAFG00000023724			UCMA	ENSCAFG00000023724
	LYPD3				ARID4A			LYPD3	ARID4A
	KIF2C				SLC36A1			KIF2C	SLC36A1
	ITGA9				INSRR			ITGA9	INSRR
	GLI2				GABRA4			GLI2	GABRA4
	DHTKD1				OOEP			DHTKD1	OOEP
	SLC30A3				ENSCAFG00000024834			SLC30A3	ENSCAFG00000024834
	ENSCAFG00000004836				ADAMDEC1			ENSCAFG00000004836	ADAMDEC1
	ENSCAFG00000004840				LRRN4			ENSCAFG00000004840	LRRN4
	SMARCD3				FADS1			SMARCD3	FADS1
	RPL32				CASP8			RPL32	CASP8
	GALNTL5				CA2			GALNTL5	CA2
	DLEC1				ENSCAFG00000025297			DLEC1	ENSCAFG00000025297
	ACOX1				TBX20			ACOX1	TBX20
	PPARG				TMPRSS11E			PPARG	TMPRSS11E
	GPR39				ENSCAFG00000028656			GPR39	ENSCAFG00000028656
	TMEM163				ENSCAFG00000028829			TMEM163	ENSCAFG00000028829
	SCN5A				ENSCAFG00000028919			SCN5A	ENSCAFG00000028919
	CSRNP1				ENSCAFG00000029292			CSRNP1	ENSCAFG00000029292
	RHBDF2				SYNPR			RHBDF2	SYNPR
	ENSCAFG00000005099				ENSCAFG00000029677			ENSCAFG00000005099	ENSCAFG00000029677
	RPSA				ENSCAFG00000029731			RPSA	ENSCAFG00000029731
	CYGB				IDNK			CYGB	IDNK
	MYRIP				FGL2			MYRIP	FGL2
	LTBP4				ENSCAFG00000030095			LTBP4	ENSCAFG00000030095
	RPL14				ENSCAFG00000030305			RPL14	ENSCAFG00000030305
	SCEL				TNFSF9			SCEL	TNFSF9
	HYI				ZNHIT2			HYI	ZNHIT2
	FANCD2				MGAT3			FANCD2	MGAT3
	RBKS				ZNF782			RBKS	ZNF782
	EMC3				LAYN			EMC3	LAYN
	IL2RA				FDPS			IL2RA	FDPS
	PRRT3				STARD4			PRRT3	STARD4
	IL15RA				ENSCAFG00000030793			IL15RA	ENSCAFG00000030793
	PLB1				ENSCAFG00000030810			PLB1	ENSCAFG00000030810
	TUBAL3				CREG2			TUBAL3	CREG2
	SOCS3				UGT1A6			SOCS3	UGT1A6
	LBH				ENSCAFG00000031337			LBH	ENSCAFG00000031337
	CAPN13				BST2			CAPN13	BST2
	ENSCAFG00000005319				CRADD			ENSCAFG00000005319	CRADD
	CSGALNACT1				ENSCAFG00000031828			CSGALNACT1	ENSCAFG00000031828
	SERTAD3				TMEM26			SERTAD3	TMEM26
	SERTAD1				LCOR			SERTAD1	LCOR
	FAM198A				ENSCAFG00000032311			FAM198A	ENSCAFG00000032311
	GPD1L				ENSCAFG00000032518			GPD1L	ENSCAFG00000032518
	RPS3							RPS3
	ENSCAFG00000005436							ENSCAFG00000005436
	CLDN10							CLDN10
	NDRG2							NDRG2
	PCSK2							PCSK2
	UGGT2							UGGT2
	RPS16							RPS16
	RPGRIP1							RPGRIP1
	ZFP36							ZFP36
	SRGAP3							SRGAP3
	LMCD1							LMCD1
	TBC1D16							TBC1D16
	AP3M2							AP3M2
	PLEKHB1							PLEKHB1
	KIF5C							KIF5C
	ATG16L2							ATG16L2
	SNAP25							SNAP25
	LRRC3B							LRRC3B
	SALL2							SALL2
	PAK5							PAK5
	NPTX1							NPTX1
	LAMP5							LAMP5
	ANK1							ANK1
	ENSCAFG00000005722							ENSCAFG00000005722
	NRG2							NRG2
	SYT1							SYT1
	ADAM18							ADAM18
	KAT2B							KAT2B
	LIN7A							LIN7A
	LTBP1							LTBP1
	EIF3K							EIF3K
	ENSCAFG00000005880							ENSCAFG00000005880
	GALNT15							GALNT15
	DND1							DND1
	RYR1							RYR1
	NOTUM							NOTUM
	LRRN1							LRRN1
	ALX1							ALX1
	KDELC1							KDELC1
	CHGB							CHGB
	CNTN4							CNTN4
	OR51E1							OR51E1
	ENSCAFG00000006102							ENSCAFG00000006102
	SEMA3D							SEMA3D
	DCN							DCN
	BTG1							BTG1
	RMDN2							RMDN2
	SERTM1							SERTM1
	CCNA1							CCNA1
	ENSCAFG00000006206							ENSCAFG00000006206
	DCLK1							DCLK1
	RNF14							RNF14
	GFRA4							GFRA4
	CHL1							CHL1
	PCLO							PCLO
	RFC3							RFC3
	VEZT							VEZT
	GRTP1							GRTP1
	CACNA2D1							CACNA2D1
	USP44							USP44
	SEMA3C							SEMA3C
	TMEM108							TMEM108
	B4GALNT4							B4GALNT4
	KCNG3							KCNG3
	ARID5A							ARID5A
	HNRNPA1							HNRNPA1
	MCM4							MCM4
	DPYSL3							DPYSL3
	DRGX							DRGX
	EBF4							EBF4
	CLIP3							CLIP3
	KBTBD8							KBTBD8
	NLRP14							NLRP14
	ENSCAFG00000006722							ENSCAFG00000006722
	SYT9							SYT9
	OLFML1							OLFML1
	CCNO							CCNO
	ST18							ST18
	PIWIL1							PIWIL1
	TMEM74B							TMEM74B
	MSR1							MSR1
	GPAT2							GPAT2
	TMEM132C							TMEM132C
	DDX4							DDX4
	CD44							CD44
	SLC52A3							SLC52A3
	ANO4							ANO4
	ENSCAFG00000006936							ENSCAFG00000006936
	PDGFRL							PDGFRL
	XKR4							XKR4
	ESPL1							ESPL1
	ENSCAFG00000007045							ENSCAFG00000007045
	SDR16C5							SDR16C5
	PENK							PENK
	RET							RET
	ENSCAFG00000007079							ENSCAFG00000007079
	PDE4D							PDE4D
	EIF4B							EIF4B
	MERTK							MERTK
	TNFRSF19							TNFRSF19
	ENSCAFG00000007154							ENSCAFG00000007154
	ENSCAFG00000007199							ENSCAFG00000007199
	IL1A							IL1A
	IL1B							IL1B
	IL1RN							IL1RN
	NR4A1							NR4A1
	ENSCAFG00000007343							ENSCAFG00000007343
	F11							F11
	NT5DC3							NT5DC3
	TLR3							TLR3
	THNSL2							THNSL2
	NECAB3							NECAB3
	RHPN2							RHPN2
	NUDT12							NUDT12
	SORBS2							SORBS2
	AHCY							AHCY
	CBR4							CBR4
	CCDC110							CCDC110
	MAP1LC3A							MAP1LC3A
	ANKRD37							ANKRD37
	LRP2BP							LRP2BP
	CYP26A1							CYP26A1
	MAST4							MAST4
	GGT7							GGT7
	SLCO6A1							SLCO6A1
	CLSTN2							CLSTN2
	sulf1							sulf1
	AADAT							AADAT
	ENSCAFG00000007705							ENSCAFG00000007705
	CENPU							CENPU
	TFDP2							TFDP2
	ARHGAP10							ARHGAP10
	ENPP6							ENPP6
	OCLN							OCLN
	DKK3							DKK3
	CAST							CAST
	DCLK2							DCLK2
	TRABD2A							TRABD2A
	ENSCAFG00000007878							ENSCAFG00000007878
	TRPA1							TRPA1
	MAP1B							MAP1B
	ROBO2							ROBO2
	SLC35G1							SLC35G1
	BLK							BLK
	ENSCAFG00000007980							ENSCAFG00000007980
	ZNF366							ZNF366
	ENSCAFG00000007990							ENSCAFG00000007990
	ENSCAFG00000008018							ENSCAFG00000008018
	RPL7							RPL7
	WDR66							WDR66
	IL17RD							IL17RD
	ENSCAFG00000008026							ENSCAFG00000008026
	ARRDC3							ARRDC3
	TENM3							TENM3
	ERC2							ERC2
	PLSCR4							PLSCR4
	TIGD4							TIGD4
	LARP4							LARP4
	ENSCAFG00000008181							ENSCAFG00000008181
	KIF13B							KIF13B
	BTF3							BTF3
	CPA3							CPA3
	ENSCAFG00000008243							ENSCAFG00000008243
	CRISPLD1							CRISPLD1
	GYG1							GYG1
	POLR3G							POLR3G
	ENC1							ENC1
	ZNF395							ZNF395
	TM4SF1							TM4SF1
	FAIM2							FAIM2
	EPB41L1							EPB41L1
	EDIL3							EDIL3
	BLNK							BLNK
	NDRG4							NDRG4
	ENSCAFG00000008484							ENSCAFG00000008484
	RAD9B							RAD9B
	MYL2							MYL2
	ENSCAFG00000008570							ENSCAFG00000008570
	VCAN							VCAN
	CXCL10							CXCL10
	CNGB1							CNGB1
	ART3							ART3
	SH2B3							SH2B3
	PDGFC							PDGFC
	ARHGEF26							ARHGEF26
	PLEKHA7							PLEKHA7
	TMEM144							TMEM144
	SSBP2							SSBP2
	ETFDH							ETFDH
	ACOT12							ACOT12
	THBS1							THBS1
	MME							MME
	NUCB2							NUCB2
	FSIP1							FSIP1
	FRAS1							FRAS1
	FSTL5							FSTL5
	FKBP11							FKBP11
	RND1							RND1
	PAQR3							PAQR3
	CPE							CPE
	ENSCAFG00000008873							ENSCAFG00000008873
	CCNL1							CCNL1
	TEX49							TEX49
	LALBA							LALBA
	THBS4							THBS4
	PROS1							PROS1
	NEFM							NEFM
	ENSCAFG00000009022							ENSCAFG00000009022
	FAM83D							FAM83D
	SLC26A7							SLC26A7
	LIN54							LIN54
	HPSE							HPSE
	STC1							STC1
	ARL6							ARL6
	GABRR3							GABRR3
	ENTPD4							ENTPD4
	ST3GAL6							ST3GAL6
	PHTF1							PHTF1
	NR4A2							NR4A2
	RAD51							RAD51
	CMSS1							CMSS1
	GPD2							GPD2
	SFRP5							SFRP5
	EGR3							EGR3
	SLC38A1							SLC38A1
	IQGAP2							IQGAP2
	TESC							TESC
	ESRP1							ESRP1
	CESdD1							CESdD1
	OLFML3							OLFML3
	TUBB2A							TUBB2A
	PYROXD2							PYROXD2
	TOX2							TOX2
	ANO6							ANO6
	ORMDL1							ORMDL1
	CCNE2							CCNE2
	BTG2							BTG2
	FMOD							FMOD
	PRELP							PRELP
	NRN1							NRN1
	ABI3BP							ABI3BP
	GLS							GLS
	ENSCAFG00000009523							ENSCAFG00000009523
	RREB1							RREB1
	RCAN1							RCAN1
	SPP1							SPP1
	NELL2							NELL2
	RUNX1							RUNX1
	ENSCAFG00000009601							ENSCAFG00000009601
	TWF1							TWF1
	PIK3C2B							PIK3C2B
	ENSCAFG00000009692							ENSCAFG00000009692
	DNAH1							DNAH1
	SALL1							SALL1
	ELOVL2							ELOVL2
	NEDD9							NEDD9
	CBLB							CBLB
	TIGD2							TIGD2
	DNAH5							DNAH5
	OCA2							OCA2
	NPM3							NPM3
	LRRK2							LRRK2
	NELL1							NELL1
	ADAMTS8							ADAMTS8
	ENSCAFG00000009973							ENSCAFG00000009973
	SLC2A13							SLC2A13
	ETS2							ETS2
	ST14							ST14
	ZP4							ZP4
	HPGDS							HPGDS
	KLHDC8A							KLHDC8A
	IGF2							IGF2
	TSPAN32							TSPAN32
	TMEFF2							TMEFF2
	MAGEL2							MAGEL2
	RAB29							RAB29
	ENSCAFG00000010227							ENSCAFG00000010227
	C2CD2							C2CD2
	ADCY2							ADCY2
	KIF21A							KIF21A
	PLA2G1B							PLA2G1B
	CHI3L1							CHI3L1
	ENSCAFG00000010290							ENSCAFG00000010290
	MORC1							MORC1
	PPFIA4							PPFIA4
	TMEM183A							TMEM183A
	KIRREL3							KIRREL3
	MS4A2							MS4A2
	ENSCAFG00000010360							ENSCAFG00000010360
	INA							INA
	APBA2							APBA2
	ENSCAFG00000010384							ENSCAFG00000010384
	ADAMTS16							ADAMTS16
	KIAA0319							KIAA0319
	RNF19B							RNF19B
	ENSCAFG00000010412							ENSCAFG00000010412
	MRPL36							MRPL36
	TARSL2							TARSL2
	NOTCH2							NOTCH2
	LPCAT1							LPCAT1
	PPP1R12B							PPP1R12B
	CDON							CDON
	SYNC							SYNC
	PCSK6							PCSK6
	CARMIL1							CARMIL1
	B3GALT2							B3GALT2
	DNER							DNER
	PIWIL3							PIWIL3
	RGS2							RGS2
	LCK							LCK
	SORCS1							SORCS1
	COBLL1							COBLL1
	CSTB							CSTB
	SLC38A11							SLC38A11
	SLC16A14							SLC16A14
	USH2A							USH2A
	MAP2K6							MAP2K6
	GAL							GAL
	TRIP13							TRIP13
	ENSCAFG00000010849							ENSCAFG00000010849
	LSAMP							LSAMP
	PRKAB2							PRKAB2
	ADGRB2							ADGRB2
	PGPEP1L							PGPEP1L
	ENSCAFG00000010895							ENSCAFG00000010895
	FEZ1							FEZ1
	PKNOX2							PKNOX2
	TMEM39A							TMEM39A
	COL16A1							COL16A1
	KLHL42							KLHL42
	MRPS35							MRPS35
	ENSCAFG00000011003							ENSCAFG00000011003
	CRLF2							CRLF2
	IL3RA							IL3RA
	ARSG							ARSG
	ERO1B							ERO1B
	CD99							CD99
	ZMAT3							ZMAT3
	ARSD							ARSD
	STK38L							STK38L
	ENSCAFG00000011153							ENSCAFG00000011153
	NR5A2							NR5A2
	SLC7A7							SLC7A7
	PRKAR1B							PRKAR1B
	ENSCAFG00000011251							ENSCAFG00000011251
	TDRD1							TDRD1
	ANOS1							ANOS1
	LHX9							LHX9
	PEX11B							PEX11B
	ZBTB41							ZBTB41
	F13B							F13B
	LRIT3							LRIT3
	NGEF							NGEF
	MOCS3							MOCS3
	FRMPD4							FRMPD4
	C4orf32							C4orf32
	ENSCAFG00000011656							ENSCAFG00000011656
	EPB41							EPB41
	OPRD1							OPRD1
	TLR7							TLR7
	UBASH3B							UBASH3B
	FCER1A							FCER1A
	ENSCAFG00000011780							ENSCAFG00000011780
	EXOC8							EXOC8
	RHOD							RHOD
	NOSTRIN							NOSTRIN
	TGIF1							TGIF1
	SPC25							SPC25
	PIGM							PIGM
	IMPDH2							IMPDH2
	SLC18A2							SLC18A2
	IRF6							IRF6
	EMX2							EMX2
	DIEXF							DIEXF
	LAT2							LAT2
	NECTIN1							NECTIN1
	SPO11							SPO11
	SEMA5B							SEMA5B
	ADAMTSL4							ADAMTSL4
	IFI6							IFI6
	ADCY5							ADCY5
	FAM126B							FAM126B
	GRK5							GRK5
	LPGAT1							LPGAT1
	UGT8							UGT8
	ATP1A2							ATP1A2
	PHACTR3							PHACTR3
	MAN2A2							MAN2A2
	IGFBP3							IGFBP3
	SPTBN2							SPTBN2
	PLPP4							PLPP4
	ATF3							ATF3
	NSL1							NSL1
	SLCO1A2							SLCO1A2
	NYNRIN							NYNRIN
	ENSCAFG00000012395							ENSCAFG00000012395
	PHYHIPL							PHYHIPL
	VWA5B2							VWA5B2
	CCDC6							CCDC6
	TREH							TREH
	ENSCAFG00000012457							ENSCAFG00000012457
	LIN28A							LIN28A
	PFKFB4							PFKFB4
	HTRA1							HTRA1
	GAD1							GAD1
	SLAMF7							SLAMF7
	CUZD1							CUZD1
	NBEAL1							NBEAL1
	IFGGB1							IFGGB1
	RPS21							RPS21
	PLXNB1							PLXNB1
	ENSCAFG00000012690							ENSCAFG00000012690
	SEC14L2							SEC14L2
	GATA5							GATA5
	KIF1A							KIF1A
	RPL35A							RPL35A
	CD3G							CD3G
	SCML2							SCML2
	MUC20							MUC20
	ADAMTS4							ADAMTS4
	IL10RA							IL10RA
	TMPRSS13							TMPRSS13
	RAPH1							RAPH1
	CCDC47							CCDC47
	FBXW12							FBXW12
	RORC							RORC
	TOMM40L							TOMM40L
	RUNX3							RUNX3
	BTNL9							BTNL9
	KCNQ2							KCNQ2
	RHOBTB1							RHOBTB1
	FANK1							FANK1
	ENSCAFG00000012963							ENSCAFG00000012963
	ITGA6							ITGA6
	RTKN2							RTKN2
	ENSCAFG00000013047							ENSCAFG00000013047
	EGR2							EGR2
	ENSCAFG00000013050							ENSCAFG00000013050
	RPS17							RPS17
	ENSCAFG00000013060							ENSCAFG00000013060
	ENSCAFG00000013064							ENSCAFG00000013064
	OLFML2B							OLFML2B
	UHMK1							UHMK1
	ENSCAFG00000013105							ENSCAFG00000013105
	ENSCAFG00000013158							ENSCAFG00000013158
	CTSW							CTSW
	FKBP6							FKBP6
	EFEMP2							EFEMP2
	PTPRE							PTPRE
	BNC1							BNC1
	SHCBP1L							SHCBP1L
	CNKSR2							CNKSR2
	RPL11							RPL11
	LAMC2							LAMC2
	GPR19							GPR19
	LIPH							LIPH
	CREBL2							CREBL2
	ENSCAFG00000013249							ENSCAFG00000013249
	RGS5							RGS5
	MGMT							MGMT
	ID3							ID3
	LRRTM3							LRRTM3
	ENSCAFG00000013278							ENSCAFG00000013278
	PBX1							PBX1
	HTR1D							HTR1D
	BCL2L14							BCL2L14
	ZDBF2							ZDBF2
	ENSCAFG00000013404							ENSCAFG00000013404
	NFKBIA							NFKBIA
	KLRD1							KLRD1
	CPO							CPO
	FRMD5							FRMD5
	EDEM3							EDEM3
	NXPE4							NXPE4
	TBCCD1							TBCCD1
	CD69							CD69
	KLRB1							KLRB1
	PRAME							PRAME
	PATL2							PATL2
	DUSP10							DUSP10
	ZP3							ZP3
	KCND3							KCND3
	DUOX2							DUOX2
	DUOXA2							DUOXA2
	DUOXA1							DUOXA1
	DUOX1							DUOX1
	ENSCAFG00000013723							ENSCAFG00000013723
	MAP2							MAP2
	UNC80							UNC80
	TMC3							TMC3
	ENSCAFG00000013781							ENSCAFG00000013781
	FAM163A							FAM163A
	SRGN							SRGN
	MAGEB16							MAGEB16
	MATN2							MATN2
	ACADL							ACADL
	CEMIP							CEMIP
	DRD2							DRD2
	ENSCAFG00000013914							ENSCAFG00000013914
	SLC2A3							SLC2A3
	SUSD2							SUSD2
	FAU							FAU
	FAM20B							FAM20B
	LRFN5							LRFN5
	TSPAN15							TSPAN15
	CDCA5							CDCA5
	H2AFY2							H2AFY2
	ANGPTL1							ANGPTL1
	TEX35							TEX35
	ENSCAFG00000014043							ENSCAFG00000014043
	ENSCAFG00000014051							ENSCAFG00000014051
	NODAL							NODAL
	DIXDC1							DIXDC1
	ENSCAFG00000014066							ENSCAFG00000014066
	DERL3							DERL3
	CABYR							CABYR
	ATP6AP2							ATP6AP2
	MMP11							MMP11
	ENSCAFG00000014154							ENSCAFG00000014154
	MDGA2							MDGA2
	BTG4							BTG4
	SSFA2							SSFA2
	ENSCAFG00000014234							ENSCAFG00000014234
	FDX1							FDX1
	CD46							CD46
	BARD1							BARD1
	RDX							RDX
	ZC3H12C							ZC3H12C
	ALAS2							ALAS2
	EPHB2							EPHB2
	HDAC5							HDAC5
	SORCS2							SORCS2
	SUGP2							SUGP2
	PHB2							PHB2
	EFHC2							EFHC2
	BCHE							BCHE
	SAV1							SAV1
	ENSCAFG00000014497							ENSCAFG00000014497
	TBX1							TBX1
	DARS2							DARS2
	ENO2							ENO2
	GAL3ST4							GAL3ST4
	CDC45							CDC45
	P4HA1							P4HA1
	CPZ							CPZ
	MECOM							MECOM
	RPL27							RPL27
	LAG3							LAG3
	FASLG							FASLG
	VIL1							VIL1
	PTGER2							PTGER2
	UBA52							UBA52
	CLTCL1							CLTCL1
	GUCY1A2							GUCY1A2
	MCM7							MCM7
	TFPI							TFPI
	SLC9A7							SLC9A7
	GULP1							GULP1
	EZH1							EZH1
	ALPL							ALPL
	DDHD1							DDHD1
	CYP27A1							CYP27A1
	NSD2							NSD2
	RPL22L1							RPL22L1
	ATP8B4							ATP8B4
	HSD17B1							HSD17B1
	TACC3							TACC3
	UVSSA							UVSSA
	TBPL2							TBPL2
	ENSCAFG00000015122							ENSCAFG00000015122
	ENSCAFG00000015137							ENSCAFG00000015137
	TAPT1							TAPT1
	USP50							USP50
	SELE							SELE
	CD9							CD9
	TCEA2							TCEA2
	B3GNT3							B3GNT3
	SCNN1A							SCNN1A
	SAA1							SAA1
	F5							F5
	OTX2							OTX2
	PROM1							PROM1
	PTPRN							PTPRN
	DPT							DPT
	NTF3							NTF3
	GGT6							GGT6
	CD38							CD38
	GPR161							GPR161
	ENSCAFG00000015324							ENSCAFG00000015324
	SLC38A5							SLC38A5
	NPTX2							NPTX2
	ARHGDIG							ARHGDIG
	DNPEP							DNPEP
	DACT1							DACT1
	DMXL2							DMXL2
	ENSCAFG00000015445							ENSCAFG00000015445
	ENSCAFG00000015446							ENSCAFG00000015446
	HS3ST1							HS3ST1
	ENSCAFG00000015502							ENSCAFG00000015502
	NAALADL2							NAALADL2
	HAUS8							HAUS8
	CPAMD8							CPAMD8
	MAEL							MAEL
	DHRS7							DHRS7
	ILDR2							ILDR2
	CH25H							CH25H
	ENSCAFG00000015719							ENSCAFG00000015719
	OPN3							OPN3
	GRID2IP							GRID2IP
	PADI6							PADI6
	MYO5A							MYO5A
	ENO3							ENO3
	MFAP2							MFAP2
	UNC13C							UNC13C
	NSUN7							NSUN7
	RBM47							RBM47
	JUP							JUP
	HAP1							HAP1
	GRID1							GRID1
	USP27X							USP27X
	RNASEK							RNASEK
	UGDH							UGDH
	AKAP4							AKAP4
	RPL9							RPL9
	COQ8A							COQ8A
	BMP15							BMP15
	TNS4							TNS4
	TSPYL2							TSPYL2
	FOXK1							FOXK1
	ENSCAFG00000016149							ENSCAFG00000016149
	TLR6							TLR6
	TBC1D1							TBC1D1
	SERPINE2							SERPINE2
	FUT8							FUT8
	TNK1							TNK1
	CARD11							CARD11
	DNAJB1							DNAJB1
	GRB7							GRB7
	PCDH7							PCDH7
	LRRC38							LRRC38
	PLEK2							PLEK2
	PIGH							PIGH
	RDH11							RDH11
	RDH12							RDH12
	MAD1L1							MAD1L1
	ALDH1A2							ALDH1A2
	FGFR4							FGFR4
	PPARGC1A							PPARGC1A
	PLXDC1							PLXDC1
	KCNIP4							KCNIP4
	ENSCAFG00000016594							ENSCAFG00000016594
	ITGAL							ITGAL
	TNFSF12							TNFSF12
	EIF4E1B							EIF4E1B
	CCDC189							CCDC189
	ANGPTL7							ANGPTL7
	BCL7C							BCL7C
	CRABP2							CRABP2
	ENSCAFG00000016776							ENSCAFG00000016776
	LMNA							LMNA
	COX6A2							COX6A2
	GIP							GIP
	NPM1							NPM1
	VRTN							VRTN
	RANBP17							RANBP17
	KCNIP1							KCNIP1
	KIF22							KIF22
	CA12							CA12
	ENSCAFG00000017001							ENSCAFG00000017001
	AURKB							AURKB
	NFIX							NFIX
	NLGN3							NLGN3
	FOS							FOS
	PANK3							PANK3
	WWC1							WWC1
	MYCBPAP							MYCBPAP
	IFT43							IFT43
	ENSCAFG00000017118							ENSCAFG00000017118
	CACNA1G							CACNA1G
	RPS4X							RPS4X
	NAP1L2							NAP1L2
	GABRG2							GABRG2
	ENSCAFG00000017309							ENSCAFG00000017309
	SEL1L							SEL1L
	TMEM100							TMEM100
	RPS27							RPS27
	RGL3							RGL3
	AAGAB							AAGAB
	DHRS7C							DHRS7C
	TSPOAP1							TSPOAP1
	TDP1							TDP1
	ENSCAFG00000017563							ENSCAFG00000017563
	UNC79							UNC79
	ASB2							ASB2
	THSD4							THSD4
	SERPINA12							SERPINA12
	SERPINA3							SERPINA3
	RPL7A							RPL7A
	SYNE3							SYNE3
	ENSCAFG00000017731							ENSCAFG00000017731
	BEX5							BEX5
	AP1M2							AP1M2
	TPGS2							TPGS2
	GPRASP1							GPRASP1
	NEO1							NEO1
	ENSCAFG00000017789							ENSCAFG00000017789
	PDE4A							PDE4A
	RAB9B							RAB9B
	NMUR2							NMUR2
	ZP2							ZP2
	EIF3G							EIF3G
	PMP22							PMP22
	C19orf66							C19orf66
	RNF128							RNF128
	DTNA							DTNA
	ENSCAFG00000017960							ENSCAFG00000017960
	NOL4							NOL4
	COL4A6							COL4A6
	CENPV							CENPV
	GPRC5B							GPRC5B
	RPS14							RPS14
	CHRDL1							CHRDL1
	TCOF1							TCOF1
	CCL4							CCL4
	CCL3							CCL3
	CCL5							CCL5
	RPS15A							RPS15A
	ENSCAFG00000018187							ENSCAFG00000018187
	SNRPD1							SNRPD1
	KLHL13							KLHL13
	SH3TC2							SH3TC2
	ADRB2							ADRB2
	CCL2							CCL2
	ENOSF1							ENOSF1
	TMEM98							TMEM98
	YES1							YES1
	ENSCAFG00000018374							ENSCAFG00000018374
	SLC25A43							SLC25A43
	ITGA2							ITGA2
	RASD1							RASD1
	ADAP2							ADAP2
	FLCN							FLCN
	CERS4							CERS4
	COPRS							COPRS
	ENSCAFG00000018568							ENSCAFG00000018568
	SGIP1							SGIP1
	EPB41L3							EPB41L3
	LEPR							LEPR
	DNAJC6							DNAJC6
	ENSCAFG00000018611							ENSCAFG00000018611
	RAVER2							RAVER2
	PTGER4							PTGER4
	CACHD1							CACHD1
	SLC25A23							SLC25A23
	PRR32							PRR32
	EGFLAM							EGFLAM
	RANBP3L							RANBP3L
	SKP2							SKP2
	C16orf45							C16orf45
	SPEF2							SPEF2
	PRLR							PRLR
	ENSCAFG00000018784							ENSCAFG00000018784
	GNAL							GNAL
	MKL2							MKL2
	STK26							STK26
	ERCC4							ERCC4
	TUBB6							TUBB6
	PTPRS							PTPRS
	NPR3							NPR3
	DAB1							DAB1
	FHL1							FHL1
	CFAP53							CFAP53
	ANKRD13B							ANKRD13B
	CORO6							CORO6
	BSND							BSND
	TTC22							TTC22
	CDH12							CDH12
	SLITRK4							SLITRK4
	SLITRK2							SLITRK2
	CDH18							CDH18
	ENSCAFG00000019096							ENSCAFG00000019096
	LRP8							LRP8
	SLC1A7							SLC1A7
	ENSCAFG00000019200							ENSCAFG00000019200
	ENSCAFG00000019210							ENSCAFG00000019210
	TLE2							TLE2
	RAP1GAP2							RAP1GAP2
	CCNF							CCNF
	DIRAS1							DIRAS1
	GADD45B							GADD45B
	LMNB2							LMNB2
	PTGDS							PTGDS
	MIDN							MIDN
	FAM69B							FAM69B
	CACNA1H							CACNA1H
	TNFRSF25							TNFRSF25
	ENSCAFG00000019644							ENSCAFG00000019644
	ERRFI1							ERRFI1
	SLC45A1							SLC45A1
	PALM							PALM
	SLC25A33							SLC25A33
	RBP7							RBP7
	TMEM8C							TMEM8C
	KIF1B							KIF1B
	KCNC4							KCNC4
	CPNE7							CPNE7
	ENSCAFG00000019840							ENSCAFG00000019840
	BANP							BANP
	NTNG2							NTNG2
	CA5A							CA5A
	GINS2							GINS2
	LAMC3							LAMC3
	FAM92B							FAM92B
	EXOSC2							EXOSC2
	HMCN2							HMCN2
	NTNG1							NTNG1
	ADAD2							ADAD2
	ENSCAFG00000019971							ENSCAFG00000019971
	ATMIN							ATMIN
	CENPN							CENPN
	PLPPR5							PLPPR5
	CNTNAP4							CNTNAP4
	DPYD							DPYD
	ENSCAFG00000020124							ENSCAFG00000020124
	GCLM							GCLM
	RPL12							RPL12
	RPL5							RPL5
	MTSS1L							MTSS1L
	RALGPS1							RALGPS1
	TGFBR3							TGFBR3
	CHST4							CHST4
	ENSCAFG00000020193							ENSCAFG00000020193
	DHODH							DHODH
	ENSCAFG00000020219							ENSCAFG00000020219
	NQO1							NQO1
	CYR61							CYR61
	ENSCAFG00000020291							ENSCAFG00000020291
	MCOLN3							MCOLN3
	CDH3							CDH3
	SSX2IP							SSX2IP
	ENSCAFG00000020317							ENSCAFG00000020317
	DNAJB4							DNAJB4
	KIAA0895L							KIAA0895L
	LHX8							LHX8
	TERB1							TERB1
	CMTM3							CMTM3
	CDH11							CDH11
	ND2							ND2
	MT-CO2							MT-CO2
	MT-ATP8							MT-ATP8
	ATP6							ATP6
	MT-ND3							MT-ND3
	ND4L							ND4L
	MT-ND4							MT-ND4
	CYTB							CYTB
	SHANK3							SHANK3
	ALOX12							ALOX12
	ACYP2							ACYP2
	POC1A							POC1A
	FIGLA							FIGLA
	IER2							IER2
	C18orf63							C18orf63
	HMGN2							HMGN2
	MSLN							MSLN
	ENSCAFG00000023232							ENSCAFG00000023232
	PLA2G5							PLA2G5
	RPS15							RPS15
	ENSCAFG00000023251							ENSCAFG00000023251
	PRIM2							PRIM2
	AURKC							AURKC
	JUND							JUND
	ENSCAFG00000023343							ENSCAFG00000023343
	SLC22A3							SLC22A3
	ADGRB3							ADGRB3
	ENSCAFG00000023467							ENSCAFG00000023467
	RPS27A							RPS27A
	ENSCAFG00000023540							ENSCAFG00000023540
	ENSCAFG00000023585							ENSCAFG00000023585
	ACOT4							ACOT4
	MFSD9							MFSD9
	ENSCAFG00000023600							ENSCAFG00000023600
	MMP12							MMP12
	REEP6							REEP6
	CCDC136							CCDC136
	PTMA							PTMA
	CCL8							CCL8
	NLRP9							NLRP9
	ENSCAFG00000024132							ENSCAFG00000024132
	NLRP8							NLRP8
	MLLT11							MLLT11
	C21orf62							C21orf62
	FBXO27							FBXO27
	NOL3							NOL3
	CENPP							CENPP
	ENSCAFG00000024366							ENSCAFG00000024366
	ENSCAFG00000024406							ENSCAFG00000024406
	ENSCAFG00000024456							ENSCAFG00000024456
	ENSCAFG00000024514							ENSCAFG00000024514
	TGOLN2							TGOLN2
	MUM1L1							MUM1L1
	RUFY4							RUFY4
	ENSCAFG00000024792							ENSCAFG00000024792
	RACK1							RACK1
	CHGA							CHGA
	ZSCAN12							ZSCAN12
	FXYD4							FXYD4
	GJA9							GJA9
	ENSCAFG00000024962							ENSCAFG00000024962
	ENSCAFG00000024988							ENSCAFG00000024988
	ENSCAFG00000025016							ENSCAFG00000025016
	HNRNPD							HNRNPD
	ENSCAFG00000025131							ENSCAFG00000025131
	ENSCAFG00000025287							ENSCAFG00000025287
	SOX17							SOX17
	ALKAL1							ALKAL1
	ENSCAFG00000025497							ENSCAFG00000025497
	ENSCAFG00000025531							ENSCAFG00000025531
	A2M							A2M
	ENSCAFG00000028485							ENSCAFG00000028485
	ENSCAFG00000028530							ENSCAFG00000028530
	PDLIM1							PDLIM1
	ENSCAFG00000028564							ENSCAFG00000028564
	NXT2							NXT2
	ENSCAFG00000028587							ENSCAFG00000028587
	POPDC3							POPDC3
	ENSCAFG00000028613							ENSCAFG00000028613
	C19orf67							C19orf67
	IGFBP6							IGFBP6
	ENSCAFG00000028783							ENSCAFG00000028783
	ENSCAFG00000028808							ENSCAFG00000028808
	MAP1LC3C							MAP1LC3C
	JUNB							JUNB
	NCMAP							NCMAP
	ENSCAFG00000028914							ENSCAFG00000028914
	SNX10							SNX10
	ELN							ELN
	RPL23							RPL23
	ENSCAFG00000028982							ENSCAFG00000028982
	ENSCAFG00000029015							ENSCAFG00000029015
	TRIB2							TRIB2
	ENSCAFG00000029072							ENSCAFG00000029072
	GATA4							GATA4
	ENSCAFG00000029124							ENSCAFG00000029124
	VMA21							VMA21
	ENSCAFG00000029180							ENSCAFG00000029180
	STMN1							STMN1
	TXNDC12							TXNDC12
	ENSCAFG00000029218							ENSCAFG00000029218
	RND3							RND3
	ENSCAFG00000029288							ENSCAFG00000029288
	ENSCAFG00000029303							ENSCAFG00000029303
	CLDN1							CLDN1
	FAM133B							FAM133B
	LNP1							LNP1
	HAS2							HAS2
	NPY5R							NPY5R
	CTGF							CTGF
	CLIC2							CLIC2
	ENSCAFG00000029490							ENSCAFG00000029490
	ENSCAFG00000029518							ENSCAFG00000029518
	ENSCAFG00000029542							ENSCAFG00000029542
	BMF							BMF
	COQ10A							COQ10A
	TMEM35A							TMEM35A
	AMACR							AMACR
	TM2D2							TM2D2
	SRSF7							SRSF7
	ENSCAFG00000029635							ENSCAFG00000029635
	ENSCAFG00000029649							ENSCAFG00000029649
	ENSCAFG00000029660							ENSCAFG00000029660
	NUDT19							NUDT19
	ENSCAFG00000029719							ENSCAFG00000029719
	ZNF132							ZNF132
	ENSCAFG00000029738							ENSCAFG00000029738
	Bdkrb2							Bdkrb2
	ENSCAFG00000029827							ENSCAFG00000029827
	CENPW							CENPW
	MAFF							MAFF
	ENSCAFG00000029863							ENSCAFG00000029863
	ENSCAFG00000029877							ENSCAFG00000029877
	ENSCAFG00000029884							ENSCAFG00000029884
	ENSCAFG00000029887							ENSCAFG00000029887
	FGF9							FGF9
	RPL13A							RPL13A
	ENSCAFG00000029897							ENSCAFG00000029897
	C1QTNF2							C1QTNF2
	ENSCAFG00000029904							ENSCAFG00000029904
	CLIC3							CLIC3
	ENSCAFG00000029951							ENSCAFG00000029951
	ENSCAFG00000029959							ENSCAFG00000029959
	ENSCAFG00000029966							ENSCAFG00000029966
	RGS4							RGS4
	ENSCAFG00000029984							ENSCAFG00000029984
	C11orf91							C11orf91
	ENSCAFG00000030021							ENSCAFG00000030021
	ENSCAFG00000030052							ENSCAFG00000030052
	PLAC8							PLAC8
	XKRX							XKRX
	ENSCAFG00000030089							ENSCAFG00000030089
	ENSCAFG00000030102							ENSCAFG00000030102
	ENSCAFG00000030128							ENSCAFG00000030128
	LONRF1							LONRF1
	COMMD2							COMMD2
	ENSCAFG00000030187							ENSCAFG00000030187
	TCF23							TCF23
	ENSCAFG00000030215							ENSCAFG00000030215
	ENSCAFG00000030250							ENSCAFG00000030250
	ENSCAFG00000030293							ENSCAFG00000030293
	TSPAN4							TSPAN4
	ENSCAFG00000030448							ENSCAFG00000030448
	TGIF2							TGIF2
	ENSCAFG00000030508							ENSCAFG00000030508
	GOLPH3L							GOLPH3L
	PPP1R15A							PPP1R15A
	ENSCAFG00000030643							ENSCAFG00000030643
	IL22RA1							IL22RA1
	UBE2U							UBE2U
	PSMB9							PSMB9
	MEIG1							MEIG1
	ENSCAFG00000030791							ENSCAFG00000030791
	TDRD15							TDRD15
	CCDC167							CCDC167
	PXDC1							PXDC1
	HLF							HLF
	ENSCAFG00000030874							ENSCAFG00000030874
	PERP							PERP
	RPS23							RPS23
	ENSCAFG00000030898							ENSCAFG00000030898
	RALA							RALA
	FAM180A							FAM180A
	EMP1							EMP1
	MANEA							MANEA
	CD48							CD48
	COA1							COA1
	TMEM171							TMEM171
	EFNB3							EFNB3
	RGS10							RGS10
	ENSCAFG00000031208							ENSCAFG00000031208
	PDF							PDF
	CYYR1							CYYR1
	ENSCAFG00000031277							ENSCAFG00000031277
	WNT6							WNT6
	C1QTNF7							C1QTNF7
	ZNF555							ZNF555
	ENSCAFG00000031436							ENSCAFG00000031436
	ICAM1							ICAM1
	ENSCAFG00000031463							ENSCAFG00000031463
	ENSCAFG00000031474							ENSCAFG00000031474
	BMP2							BMP2
	ENSCAFG00000031526							ENSCAFG00000031526
	ERF							ERF
	ENSCAFG00000031561							ENSCAFG00000031561
	ZPR1							ZPR1
	EFCAB8							EFCAB8
	ENSCAFG00000031626							ENSCAFG00000031626
	ENSCAFG00000031630							ENSCAFG00000031630
	ENSCAFG00000031664							ENSCAFG00000031664
	CLSTN3							CLSTN3
	CNRIP1							CNRIP1
	ENSCAFG00000031693							ENSCAFG00000031693
	ENSCAFG00000031728							ENSCAFG00000031728
	MRAP2							MRAP2
	FKBP7							FKBP7
	HIST1H2AC							HIST1H2AC
	ENSCAFG00000031862							ENSCAFG00000031862
	ENSCAFG00000031879							ENSCAFG00000031879
	GPX3							GPX3
	C3orf58							C3orf58
	GEM							GEM
	ENSCAFG00000031952							ENSCAFG00000031952
	ENSCAFG00000031955							ENSCAFG00000031955
	PPIC							PPIC
	FGF1							FGF1
	GCSAML							GCSAML
	PRKG1							PRKG1
	ZAR1L							ZAR1L
	NAA20							NAA20
	TMEM119							TMEM119
	ENSCAFG00000032088							ENSCAFG00000032088
	ENSCAFG00000032092							ENSCAFG00000032092
	ENSCAFG00000032099							ENSCAFG00000032099
	PDE1B							PDE1B
	TMEM240							TMEM240
	MAP1A							MAP1A
	OLFM1							OLFM1
	SPA17							SPA17
	CLEC2L							CLEC2L
	FXYD6							FXYD6
	ENSCAFG00000032278							ENSCAFG00000032278
	ZNF32							ZNF32
	ERH							ERH
	TMEM255B							TMEM255B
	PTPMT1							PTPMT1
	ENSCAFG00000032449							ENSCAFG00000032449
	ISCA2							ISCA2
	SHISA7							SHISA7
	HIC2							HIC2
	BOLA1							BOLA1
	CCL26							CCL26
	ENSCAFG00000032575							ENSCAFG00000032575
	IRX3							IRX3
	ENSCAFG00000032585							ENSCAFG00000032585
	SNRPG							SNRPG
	ENSCAFG00000032596							ENSCAFG00000032596
	ENSCAFG00000032604							ENSCAFG00000032604
	ENSCAFG00000032615							ENSCAFG00000032615
	SPATA22							SPATA22
	EMCN							EMCN
	KCNK13							KCNK13
	ENSCAFG00000032741							ENSCAFG00000032741
	ENSCAFG00000032742							ENSCAFG00000032742
	GDF3							GDF3
