# Supplementary material for: Global Transcriptomic Analysis of the Canine corpus luteum (CL) During the First Half of Diestrus and Changes Induced by in vivo Inhibition of Prostaglandin Synthase 2 (PTGS2/COX2)
Source: Front Endocrinol (Lausanne). 2019 Nov 13;10:715. doi: 10.3389/fendo.2019.00715 (PMC6863809; doi:10.3389/fendo.2019.00715)
Supplement: Supplemental Table 5 — Relative gene expression and statistical analysis of all target candidate genes investigated with regard to time-dependent and treatment-induced effects. Relative gene expression (RGE) is presented for each group as the geometric mean and geometric standard deviation. For time-dependent effects, non-parametric ANOVA (Kruskal-Wallis) analysis was used, followed by Dunn's test. For the assessment of effects of treatment, Student's t-test was applied at each time-point analyzed. P < 0.05 was considered significant. [file Table_5.xlsx]

## Sheet: Effects of Time
Supplemental File 8: Effects of time on expression of candidate genes
Kruskal-Wallis Test (Nonparametric ANOVA)								Dunn's Multiple Comparisons Test
P<0.05 was considered significant (values in red)								P<0.05 was considered significant (values in red)
Target	Group	RGE	SD+/SD-	P-Value				Target	Comparision	P-Value
TBXAS1	Day 5 control	3.95	1.57/1.12	0.0006				TBXAS1	5 Control Vs 10 Control	P>0.05
	Day 10 control	6.02	8.98/3.6						5 Control Vs 20 Control	P<0.05
	Day 20 control	1.75	0.86/0.58						5 Control Vs 30 Control	P>0.05
	Day 30 control	2.25	2.66/1.22						10 Control Vs 20 Control	P<0.01
PTGDS	Day 5 control	6.17	6.69/3.21	0.0153					10 Control Vs 30 Control	P<0.05
	Day 10 control	15.02	18.43/8.28						20 Control Vs 30 Control	P>0.05
	Day 20 control	4.39	3.95/2.08					PTGDS	5 Control Vs 10 Control	P>0.05
	Day 30 control	6.74	14.58/4.61						5 Control Vs 20 Control	P>0.05
TGFβ1	Day 5 control	1.58	0.4/0.32	0.9066					5 Control Vs 30 Control	P>0.05
	Day 10 control	1.75	1.14/0.69						10 Control Vs 20 Control	P<0.05
	Day 20 control	1.62	0.49/0.38						10 Control Vs 30 Control	P>0.05
	Day 30 control	1.51	0.45/0.35						20 Control Vs 30 Control	P>0.05
TGFβR1	Day 5 control	6.28	3.51/2.25	0.0017				TGFβR1	5 Control Vs 10 Control	P>0.05
	Day 10 control	5.15	6.45/2.86						5 Control Vs 20 Control	P>0.05
	Day 20 control	6.49	4.86/2.78						5 Control Vs 30 Control	P<0.001
	Day 30 control	2.85	1.98/1.17						10 Control Vs 20 Control	P>0.05
ICAM1	Day 5 control	5.35	10.74/3.57	0.0003					10 Control Vs 30 Control	P>0.05
	Day 10 control	3.23	1.76/1.14						20 Control Vs 30 Control	P<0.05
	Day 20 control	1.69	0.9/0.59					ICAM1	5 Control Vs 10 Control	P>0.05
	Day 30 control	1.83	0.77/0.54						5 Control Vs 20 Control	P<0.01
IDO1	Day 5 control	8.35	7.25/3.88	0.2191					5 Control Vs 30 Control	P<0.01
	Day 10 control	5.01	7.49/3						10 Control Vs 20 Control	P<0.05
	Day 20 control	4.95	10.36/3.35						10 Control Vs 30 Control	P>0.05
	Day 30 control	4.75	6.1/2.67						20 Control Vs 30 Control	P>0.05
NODAL	Day 5 control	30.01	96.59/22.9	0.093				FAS	5 Control Vs 10 Control	P>0.05
	Day 10 control	24.05	115.58/19.9						5 Control Vs 20 Control	P<0.01
	Day 20 control	4.5	11.64/3.24						5 Control Vs 30 Control	P<0.01
	Day 30 control	12.99	122.49/11.75						10 Control Vs 20 Control	P>0.05
EGLN1	Day 5 control	1.13	0.72/0.44	0.8756					10 Control Vs 30 Control	P>0.05
	Day 10 control	1.26	0.61/0.41						20 Control Vs 30 Control	P>0.05
	Day 20 control	1.28	0.83/0.5					FASLG	5 Control Vs 10 Control	P>0.05
	Day 30 control	1.07	0.79/0.45						5 Control Vs 20 Control	P<0.01
FAS	Day 5 control	2.61	1.01/0.73	0.0015					5 Control Vs 30 Control	P<0.001
	Day 10 control	2.33	2.43/1.19						10 Control Vs 20 Control	P<0.05
	Day 20 control	1.4	0.38/0.3						10 Control Vs 30 Control	P<0.01
	Day 30 control	1.45	0.77/0.5						20 Control Vs 30 Control	P>0.05
FASLG	Day 5 control	4.59	2.66/1.68	< 0.0001				NFκB	5 Control Vs 10 Control	P>0.05
	Day 10 control	4.2	2.05/1.38						5 Control Vs 20 Control	P>0.05
	Day 20 control	2.3	0.51/0.41						5 Control Vs 30 Control	P>0.05
	Day 30 control	1.85	1.13/0.7						10 Control Vs 20 Control	P>0.05
NFκB	Day 5 control	1.63	0.63/0.46	0.0408					10 Control Vs 30 Control	P>0.05
	Day 10 control	2.13	1/0.68						20 Control Vs 30 Control	P>0.05
	Day 20 control	1.35	0.72/0.47					NFκBIA	5 Control Vs 10 Control	P>0.05
	Day 30 control	1.41	0.68/0.46						5 Control Vs 20 Control	P>0.05
NFκBIA	Day 5 control	2.4	3.85/1.48	0.0006					5 Control Vs 30 Control	P>0.05
	Day 10 control	4.11	6.81/2.56						10 Control Vs 20 Control	P<0.001
	Day 20 control	1.2	0.33/0.26						10 Control Vs 30 Control	P>0.05
	Day 30 control	1.75	0.88/0.58						20 Control Vs 30 Control	P>0.05
PDGF B	Day 5 control	0.83	1.48/0.53	0.219				FGF1	5 Control Vs 10 Control	P>0.05
	Day 10 control	0.97	1.41/0.57						5 Control Vs 20 Control	P>0.05
	Day 20 control	1.32	2.31/0.84						5 Control Vs 30 Control	P<0.01
	Day 30 control	1.53	2.98/1.01						10 Control Vs 20 Control	P>0.05
FGF1	Day 5 control	3.2	1.57/1.05	0.0031					10 Control Vs 30 Control	P>0.05
	Day 10 control	5.47	8.77/3.37						20 Control Vs 30 Control	P>0.05
	Day 20 control	4.98	2.05/1.45					FGF2	5 Control Vs 10 Control	P>0.05
	Day 30 control	6.45	3.23/2.15						5 Control Vs 20 Control	P>0.05
FGF2	Day 5 control	3.63	2.04/1.31	0.0032					5 Control Vs 30 Control	P>0.05
	Day 10 control	3.45	2.18/1.34						10 Control Vs 20 Control	P>0.05
	Day 20 control	4.65	1.46/1.11						10 Control Vs 30 Control	P>0.05
	Day 30 control	2.22	0.82/0.6						20 Control Vs 30 Control	P<0.01
THBS1	Day 5 control	8.91	5.75/3.5	< 0.0001				THBS1	5 Control Vs 10 Control	P>0.05
	Day 10 control	4.85	3.59/2.06						5 Control Vs 20 Control	P<0.001
	Day 20 control	1.97	1.4/0.82						5 Control Vs 30 Control	P<0.001
	Day 30 control	2.91	2.45/1.33						10 Control Vs 20 Control	P>0.05
PPARG	Day 5 control	2.2	1.28/0.81	0.0183					10 Control Vs 30 Control	P>0.05
	Day 10 control	4.08	6.75/2.54						20 Control Vs 30 Control	P>0.05
	Day 20 control	1.66	0.41/0.33					PPARG	5 Control Vs 10 Control	P>0.05
	Day 30 control	1.89	0.9/0.61						5 Control Vs 20 Control	P>0.05
NR4A1	Day 5 control	4.48	14.03/3.39	0.3806					5 Control Vs 30 Control	P>0.05
	Day 10 control	4.82	8.93/3.13						10 Control Vs 20 Control	P<0.05
	Day 20 control	4.96	3.03/1.88						10 Control Vs 30 Control	P>0.05
	Day 30 control	7.22	5.08/2.98						20 Control Vs 30 Control	P>0.05
HSD17B7	Day 5 control	1.9	1.04/0.67	< 0.0001				HSD17B7	5 Control Vs 10 Control	P<0.05
	Day 10 control	4.58	3.53/1.99						5 Control Vs 20 Control	P<0.001
	Day 20 control	7.7	1.74/1.42						5 Control Vs 30 Control	P<0.001
	Day 30 control	6.16	8.03/3.48						10 Control Vs 20 Control	P>0.05
SULT1E1	Day 5 control	7.97	7.27/3.8	0.9458					10 Control Vs 30 Control	P>0.05
	Day 10 control	4.13	8.38/2.77						20 Control Vs 30 Control	P>0.05
	Day 20 control	6.62	6.63/3.31
	Day 30 control	11.51	44.76/9.15

## Sheet: Effects of Treatment
Supplemental Table 5: Effects of treatment on expression of candidate genes
Unpaired t-test; P<0.05 was considered significant (values in red)
Target gene	Group	Day 5			Day 10			Day 20			Day 30
		RGE	SD+/SD-	P-Value	RGE	SD+/SD-	P-Value	RGE	SD+/SD-	P-Value	RGE	SD+/SD-	P-Value
TBXAS1	Control	3.95	1.57/1.12	0.0711	6.02	8.98/3.6	0.0669	1.75	0.86/0.58	0.005	2.25	2.66/1.22	0.2328
	Treated	5.54	4.41/2.46		3.41	1.97/1.25		4.25	4.41/2.17		1.59	1.59/0.79
PTGDS	Control	6.17	6.69/3.21	0.8267	15.02	18.43/8.28	0.1754	4.39	3.95/2.08	< 0.0001	6.74	14.58/4.61	0.9651
	Treated	5.64	15.37/4.13		8.84	16.12/5.71		28.31	28.06/14.09		6.63	8.09/3.64
TGFβ1	Control	1.58	0.4/0.32	0.0017	1.75	1.14/0.69	0.9982	1.62	0.49/0.38	0.0668	1.51	0.45/0.35	0.3841
	Treated	2.67	1.84/1.09		1.75	0.57/0.43		2.19	0.99/0.68		1.72	0.98/0.62
TGFβR1	Control	6.28	3.51/2.25	0.2137	5.15	6.45/2.86	0.9814	6.49	4.86/2.78	0.0013	2.85	1.98/1.17	0.6905
	Treated	5.05	12.63/3.61		5.12	3.4/2.04		2.18	1.91/1.02		3.07	1.63/1.07
ICAM1	Control	5.35	10.74/3.57	0.5063	3.23	1.76/1.14	0.4127	1.69	0.9/0.59	< 0.0001	1.83	0.77/0.54	0.2667
	Treated	4.21	3.35/1.87		2.85	0.88/0.68		16.76	23.31/9.75		2.57	4.23/1.6
IDO1	Control	8.35	7.25/3.88	0.2698	5.01	7.49/3	0.1203	4.95	10.36/3.35	0.1732	4.75	6.1/2.67	0.0003
	Treated	14.51	70.89/12.05		2.78	3.86/1.62		2.77	1.63/1.03		1.63	0.97/0.61
NODAL	Control	30.01	96.59/22.9	0.369	24.05	115.58/19.9	0.9317	4.5	11.64/3.24	< 0.0001	12.99	122.49/11.75	0.6207
	Treated	15.74	128.25/14.02		22.48	144.63/19.46		262.07	227.7/121.8		18.62	53.63/13.82
EGLN1	Control	1.13	0.72/0.44	0.9269	1.26	0.61/0.41	0.3093	1.28	0.83/0.5	0.9971	1.07	0.79/0.45	0.7221
	Treated	1.15	0.81/0.47		1.05	0.62/0.39		1.28	0.56/0.39		1.14	0.62/0.4
FAS	Control	2.61	1.01/0.73	0.4197	2.33	2.43/1.19	0.2101	1.4	0.38/0.3	0.0003	1.45	0.77/0.5	0.1999
	Treated	2.28	1.5/0.91		1.71	0.88/0.58		2.6	1.01/0.73		1.81	0.99/0.64
FASLG	Control	4.59	2.66/1.68	0.0013	4.2	2.05/1.38	0.2579	2.3	0.51/0.41	< 0.0001	1.85	1.13/0.7	0.5284
	Treated	2.44	1.35/0.87		5.46	5.26/2.68		5.73	3.05/1.99		2.1	1.4/0.84
NFκB	Control	1.63	0.63/0.46	0.9607	2.13	1/0.68	0.0675	1.35	0.72/0.47	0.0064	1.41	0.68/0.46	0.9903
	Treated	1.64	0.82/0.55		1.52	0.9/0.56		2.42	1.04/0.73		1.41	0.59/0.42
NFκBIA	Control	2.4	3.85/1.48	0.7146	4.11	6.81/2.56	0.0561	1.2	0.33/0.26	< 0.0001	1.75	0.88/0.58	0.1487
	Treated	2.13	1.94/1.02		2.29	0.61/0.48		5.69	2.62/1.8		2.6	3.49/1.49
PDGF B	Control	0.83	1.48/0.53	0.2837	0.97	1.41/0.57	0.5503	1.32	2.31/0.84	0.8721	1.53	2.98/1.01	0.4501
	Treated	1.28	2.29/0.82		1.23	2.19/0.79		1.42	2.62/0.92		1.11	2.13/0.73
FGF1	Control	3.2	1.57/1.05	0.2689	5.47	8.77/3.37	0.5553	4.98	2.05/1.45	0.2584	6.45	3.23/2.15	0.6737
	Treated	2.46	2.94/1.34		4.32	7.27/2.71		6.9	7.89/3.68		5.97	4.03/2.41
FGF2	Control	3.63	2.04/1.31	0.009	3.45	2.18/1.34	0.9793	4.65	1.46/1.11	0.0162	2.22	0.82/0.6	0.0088
	Treated	2.14	1.46/0.87		3.48	3.17/1.66		2.37	2.41/1.19		3.57	2.36/1.42
THBS1	Control	8.91	5.75/3.5	0.0129	4.85	3.59/2.06	0.6132	1.97	1.4/0.82	< 0.0001	2.91	2.45/1.33	0.1177
	Treated	14.07	5.98/4.2		5.66	8.08/3.33		12.77	10.58/5.79		4.57	5.53/2.5
PPARG	Control	2.2	1.28/0.81	0.281	4.08	6.75/2.54	0.2111	1.66	0.41/0.33	0.0006	1.89	0.9/0.61	0.3649
	Treated	1.79	1.15/0.7		2.58	2.9/1.36		5.56	7.24/3.14		2.32	2.25/1.14
NR4A1	Control	4.48	14.03/3.39	0.9207	4.82	8.93/3.13	0.4686	4.96	3.03/1.88	< 0.0001	7.22	5.08/2.98	0.065
	Treated	4.26	8.3/2.81		7.05	22.79/5.38		43.73	44.88/22.15		13.24	21.88/8.25
HSD17B7	Control	1.9	1.04/0.67	0.1248	4.58	3.53/1.99	0.7525	7.7	1.74/1.42	0.0608	6.16	8.03/3.48	0.2413
	Treated	2.45	1.08/0.75		4.22	4.34/2.14		4.05	6.25/2.46		3.88	7.78/2.59
SULT1E1	Control	7.97	7.27/3.8	0.0023	4.13	8.38/2.77	0.0595	6.62	6.63/3.31	0.0396	11.51	44.76/9.15	0.79
	Treated	4.18	4.33/2.13		7.09	13.4/4.64		17.15	32.76/11.25		13.22	26.09/8.77
